# Supplementary material for: An Interspecies Comparative Analysis of the Predicted Secretomes of the Necrotrophic Plant Pathogens Sclerotinia sclerotiorum and Botrytis cinerea
Source: PLoS One. 2015 Jun 24;10(6):e0130534. doi: 10.1371/journal.pone.0130534 (PMC4480369; doi:10.1371/journal.pone.0130534)
Supplement: S1 File — (XLSX) [file pone.0130534.s001.xlsx]

## Sheet: Table 1
Total Secretome IDs	secreted	gpi	aa1	prelen	siglen	maturelen	numcs	%C	numrs	%R	TMs	TMpos	RADAR	WoLFPSORT	[HK]DEL	bipartite_NLS	NES	PFAM	KOG	CDD	ss-nr	twin_e-100	twin_e-40
SS1G_00040	Y	-	M	403	18	385	8	2.08	10	2.6	0	--	2	extr=26	-	-	0	pfam00544	-	COG3866,smart00656	6.83805e-150	0	2
SS1G_00042	Y	-	M	258	21	237	0	0	7	2.95	0	--	2	cyto=18	-	-	0	-	-	-	8.84457e-50	0	0
SS1G_00044	Y	-	M	362	21	341	12	3.52	2	0.59	0	--	5	extr=26	-	-	0	pfam00445	KOG1642	cd00374,cd01061	5.9025e-79	0	0
SS1G_00095	Y	-	M	162	18	144	4	2.78	2	1.39	1	5--27	2	extr=25	-	-	0	-	-	-	4.82076e-30	0	0
SS1G_00112	Y	-	M	290	17	273	2	0.73	14	5.13	0	--	2	extr=16	-	-	0	-	-	-	1.2086e-60	0	0
SS1G_00121	Y	-	M	398	23	375	4	1.07	22	5.87	1	2--21	2	extr=14	-	-	1	pfam00067	KOG0156,KOG0157,KOG0158,KOG0159,KOG0684	COG2124	0	0	0
SS1G_00123	Y	-	M	187	34	153	3	1.96	8	5.23	0	--	3	nucl=11	-	-	0	-	-	-	-	0	0
SS1G_00149	Y	-	M	543	27	516	8	1.55	36	6.98	1	5--27	2	mito=9	-	-	1	pfam00067	KOG0156,KOG0157,KOG0158,KOG0159,KOG0684	COG2124	0	0	0
SS1G_00160	Y	-	M	157	14	143	3	2.1	11	7.69	0	--	-	plas=7	-	-	0	-	-	-	-	0	0
SS1G_00173	Y	-	M	379	17	362	8	2.21	10	2.76	0	--	2	extr=23	-	-	0	-	-	-	1.25839e-134	0	1
SS1G_00178	Y	-	M	140	25	115	3	2.61	7	6.09	1	12--34	-	extr=10	-	-	0	-	-	-	-	0	0
SS1G_00184	Y	-	M	38	23	15	1	6.67	2	13.33	1	4--21	-	mito=21	-	-	0	-	-	-	-	0	0
SS1G_00205	Y	-	M	55	21	34	1	2.94	1	2.94	0	--	-	nucl=9	-	-	0	-	-	-	1.52383e-10	0	0
SS1G_00233	Y	-	M	672	33	639	24	3.76	20	3.13	0	--	5	extr=24	-	-	1	pfam08702	KOG4540,KOG4701	COG5153,cd00519	2.50663e-160	1	0
SS1G_00238	Y	-	M	329	17	312	1	0.32	8	2.56	0	--	2	extr=27	-	-	0	pfam00544	-	COG3866,smart00656	8.77635e-153	0	0
SS1G_00257	Y	-	M	47	21	26	0	0	1	3.85	1	4--21	-	mito=6	-	-	0	-	-	-	-	0	0
SS1G_00263	Y	-	M	155	20	135	4	2.96	2	1.48	0	--	2	extr=21	-	-	0	-	-	-	6.49667e-41	0	0
SS1G_00265	Y	-	M	617	20	597	38	6.37	10	1.68	0	--	3	extr=26	-	-	0	pfam01522	-	COG0726,TIGR02764,TIGR02873,TIGR02884,TIGR03006	0	0	2
SS1G_00269	Y	-	M	40	21	19	0	0	0	0	1	7--26	-	mito=14	-	-	0	-	-	-	-	0	0
SS1G_00271	Y	-	M	624	21	603	5	0.83	15	2.49	0	--	4	extr=26	-	-	0	pfam01425	KOG1211,KOG1212	COG0154,PRK00012,PRK05962,PRK06061,PRK06102,PRK06169,PRK06170,PRK06529,PRK06565,PRK06707,PRK06828,PRK07042,PRK07056,PRK07139,PRK07235,PRK07486,PRK07487,PRK07488,PRK07869,PRK08137,PRK08186,PRK08310,PRK09201,PRK11910,PRK12470,TIGR00132,TIGR02713,TIGR02715	0	0	1
SS1G_00274	-	Y	M	365	17	348	6	1.72	3	0.86	0	--	6	extr=27	-	-	0	-	-	-	3.3469e-96	0	0
SS1G_00311	Y	-	M	1017	27	990	7	0.71	66	6.67	0	--	3	extr=9	-	-	1	pfam07738	KOG1396	-	0	0	0
SS1G_00313	Y	-	M	105	23	82	1	1.22	10	12.2	1	5--27	-	extr=10	-	-	0	-	-	-	1.52557e-28	0	0
SS1G_00332	Y	-	M	386	17	369	4	1.08	10	2.71	0	--	3	extr=27	-	-	1	pfam01095	-	COG4677	2.67472e-165	0	0
SS1G_00335	Y	-	M	171	26	145	3	2.07	6	4.14	0	--	-	extr=11	-	-	1	-	-	-	7.46682e-53	0	0
SS1G_00380	Y	-	M	451	30	421	0	0	27	6.41	1	17--39	3	extr=17	-	-	0	-	-	-	8.59623e-139	0	0
SS1G_00395	Y	-	M	700	18	682	7	1.03	38	5.57	0	--	4	extr=11	-	-	1	-	-	-	1.16553e-44	0	0
SS1G_00413	Y	-	M	156	38	118	4	3.39	11	9.32	1	23--40	-	plas=9	-	-	0	-	-	-	-	0	0
SS1G_00419	Y	-	M	420	25	395	6	1.52	24	6.08	1	5--24	2	extr=19	-	-	0	-	-	-	0	0	2
SS1G_00423	Y	-	M	677	18	659	14	2.12	14	2.12	0	--	4	extr=23	-	-	0	-	KOG3770	-	0	1	1
SS1G_00446	Y	-	M	796	28	768	7	0.91	29	3.78	1	7--29	4	extr=26	-	-	0	pfam07217,pfam09770	KOG0119,KOG0132,KOG1676,KOG1984,KOG1985,KOG2044,KOG2236,KOG4274	-	0	1	0
SS1G_00458	Y	-	M	389	18	371	5	1.35	5	1.35	0	--	3	extr=26	-	-	0	pfam00150	-	COG2730	1.96432e-149	0	2
SS1G_00468	Y	-	M	350	19	331	1	0.3	10	3.02	0	--	2	extr=26	-	-	1	pfam01095	-	COG4677,PRK10531	6.15414e-148	1	2
SS1G_00474	-	Y	M	239	20	219	4	1.83	4	1.83	0	--	3	extr=24	-	-	0	-	-	-	2.7504e-101	0	0
SS1G_00493	Y	-	M	209	24	185	1	0.54	5	2.7	1	7--29	-	extr=24	-	-	1	-	-	-	1.16473e-54	0	0
SS1G_00501	Y	-	M	246	18	228	2	0.88	1	0.44	0	--	2	extr=27	-	-	0	pfam01670	-	PRK06215	8.35868e-85	0	1
SS1G_00505	Y	-	M	718	22	696	9	1.29	24	3.45	0	--	3	extr=26	-	-	1	pfam07971	-	COG3537,TIGR01180	0	1	3
SS1G_00509	-	Y	M	365	22	343	4	1.17	8	2.33	0	--	2	extr=25	-	-	0	pfam00331	-	COG3693,smart00633	3.90685e-138	0	1
SS1G_00513	Y	-	M	312	19	293	5	1.71	5	1.71	0	--	3	extr=25	-	-	0	-	-	-	2.0883e-102	0	0
SS1G_00514	Y	-	M	270	18	252	2	0.79	3	1.19	0	--	2	extr=26	-	-	0	-	-	COG4124	1.23317e-100	0	0
SS1G_00534	Y	-	M	110	19	91	8	8.79	1	1.1	0	--	2	extr=20	-	-	0	-	-	-	-	0	0
SS1G_00546	Y	-	M	59	18	41	1	2.44	5	12.2	0	--	-	mito=16	-	-	0	-	-	-	-	0	0
SS1G_00564	Y	-	M	302	19	283	12	4.24	13	4.59	0	--	2	extr=27	-	-	0	-	-	-	2.89677e-09	0	0
SS1G_00577	Y	-	M	674	38	636	14	2.2	20	3.14	1	13--35	3	extr=26	-	-	2	-	-	-	0	0	0
SS1G_00604	Y	-	M	195	27	168	1	0.6	6	3.57	0	--	2	extr=20	-	-	0	-	-	COG0830	1.66687e-47	0	0
SS1G_00624	Y	-	M	482	20	462	4	0.87	18	3.9	0	--	2	extr=25	-	-	0	pfam00026	KOG1339	PTZ00013,PTZ00147,PTZ00165,cd05470,cd05471,cd05472,cd05473,cd05474,cd05475,cd05476,cd05477,cd05478,cd05485,cd05486,cd05487,cd05488,cd05490,cd06096,cd06097,cd06098	0	0	2
SS1G_00642	Y	-	M	563	18	545	34	6.24	9	1.65	0	--	4	extr=26	-	-	0	pfam01522	-	COG0726,TIGR02764,TIGR02884,TIGR03006	0	0	2
SS1G_00650	Y	-	M	96	36	60	1	1.67	6	10	1	10--32	-	plas=15	-	-	0	-	-	-	-	0	0
SS1G_00656	Y	-	M	340	38	302	3	0.99	22	7.28	1	13--35	3	plas=6	-	-	0	-	-	-	5.47124e-162	0	3
SS1G_00694	Y	-	M	64	32	32	1	3.12	0	0	1	7--29	2	plas=14	-	-	1	-	-	-	-	0	0
SS1G_00730	Y	-	M	628	22	606	4	0.66	20	3.3	0	--	3	extr=25	-	-	0	pfam00732,pfam05199	KOG1238	COG2303,PRK02106,TIGR01810	0	2	6
SS1G_00735	Y	-	M	143	20	123	2	1.63	2	1.63	0	--	2	cyto=8	-	-	0	-	-	-	-	0	0
SS1G_00743	Y	-	M	71	22	49	2	4.08	4	8.16	0	--	-	mito=19.5	-	-	0	-	-	-	-	0	0
SS1G_00744	Y	-	M	211	19	192	4	2.08	10	5.21	0	--	2	extr=13	-	-	0	-	-	-	2.88012e-98	0	0
SS1G_00746	Y	-	M	440	20	420	8	1.9	4	0.95	0	--	2	extr=26	-	-	0	pfam00150,pfam00734	-	COG3934,smart00236	5.95465e-130	0	1
SS1G_00762	Y	-	M	205	20	185	3	1.62	9	4.86	0	--	-	extr=10	-	-	0	-	-	-	5.12632e-114	0	0
SS1G_00768	Y	-	M	123	19	104	4	3.85	2	1.92	0	--	-	extr=25	-	-	1	-	-	-	3.78888e-24	0	0
SS1G_00772	Y	-	M	575	21	554	27	4.87	4	0.72	0	--	7	extr=26	-	-	2	-	-	-	3.49513e-123	0	1
SS1G_00773	Y	-	M	1708	18	1690	57	3.37	74	4.38	0	--	5	extr=23	-	-	0	pfam00704	KOG0195,KOG0502,KOG0505,KOG0506,KOG0507,KOG0508,KOG0509,KOG0510,KOG0512,KOG0514,KOG0521,KOG0522,KOG2806,KOG3676,KOG4177,KOG4369,KOG4412	COG0666,COG3325,COG3858,TIGR00870,cd00204,cd00598,cd02872,cd02873,cd02874,cd02878,cd02879,cd06545,cd06548,smart00636	0	2	1
SS1G_00781	Y	-	M	551	20	531	1	0.19	53	9.98	0	--	7	nucl=8	-	-	2	-	-	-	7.52156e-71	0	0
SS1G_00784	Y	-	M	74	19	55	2	3.64	4	7.27	0	--	-	cysk=8	-	-	0	-	-	-	-	0	0
SS1G_00809	-	Y	M	299	19	280	3	1.07	3	1.07	0	--	3	extr=25	-	-	0	pfam09726	KOG0260,KOG1060	-	2.09045e-64	0	0
SS1G_00811	-	Y	M	618	20	598	8	1.34	28	4.68	7	40--62 77--99 230--249 253--275 490--512 527--546 567--589	2	plas=23	-	-	1	-	-	-	4.96128e-163	0	0
SS1G_00813	Y	-	M	41	21	20	0	0	4	20	1	5--24	-	mito=13	-	-	0	-	-	-	8.37896e-12	0	0
SS1G_00830	Y	-	M	46	15	31	0	0	2	6.45	1	5--23	-	cysk=26	-	-	0	-	-	-	-	0	0
SS1G_00833	Y	-	M	486	20	466	7	1.5	34	7.3	0	--	2	cyto=7	-	-	0	-	-	-	9.12141e-160	0	1
SS1G_00849	Y	-	M	152	18	134	4	2.99	3	2.24	0	--	2	extr=27	-	-	0	-	-	-	1.21998e-50	0	0
SS1G_00861	Y	-	M	303	17	286	3	1.05	12	4.2	0	--	2	extr=12	-	-	0	pfam00491	KOG2964,KOG2965	COG0010,PRK01722,PRK02190,PRK13775,TIGR01227,TIGR01229,TIGR01230	9.69322e-123	0	2
SS1G_00872	-	Y	M	231	20	211	8	3.79	1	0.47	0	--	3	extr=27	-	-	0	-	-	-	8.09189e-45	0	0
SS1G_00877	Y	-	M	544	17	527	4	0.76	17	3.23	0	--	3	extr=27	-	-	1	pfam00135	KOG1516,KOG2100,KOG4389	COG0657,COG2272,cd00312	0	1	4
SS1G_00886	Y	-	M	77	19	58	0	0	6	10.34	1	7--26	-	mito=13	-	-	0	-	-	-	1.32031e-34	0	0
SS1G_00891	Y	-	M	413	19	394	12	3.05	6	1.52	0	--	2	extr=26	-	-	0	pfam00150,pfam00734	-	COG2730,smart00236	0	0	1
SS1G_00892	Y	-	M	421	19	402	9	2.24	7	1.74	0	--	3	extr=26	-	-	0	pfam00734,pfam01341	-	COG5297,smart00236	2.47047e-176	0	0
SS1G_00902	Y	-	M	61	21	40	0	0	3	7.5	1	13--35	-	mito=19	-	-	0	pfam09576	-	-	4.4277e-27	0	0
SS1G_00945	Y	-	M	767	25	742	10	1.35	43	5.8	0	--	3	cyto_nucl=8	-	-	1	-	-	-	0	0	0
SS1G_00974	Y	-	M	580	19	561	10	1.78	17	3.03	0	--	2	extr=24	-	-	0	pfam00394,pfam07731,pfam07732	KOG1263	COG2132,PRK10965,TIGR01480,TIGR02376,TIGR03388,TIGR03389,TIGR03390	0	2	4
SS1G_00978	Y	-	M	518	23	495	24	4.85	18	3.64	0	--	3	extr=22	-	477--491	1	pfam01822,pfam09362	KOG4157	smart00321	0	1	2
SS1G_00979	Y	-	M	102	25	77	2	2.6	3	3.9	1	7--29	-	extr=14	-	-	0	-	-	-	-	0	0
SS1G_01003	Y	-	M	108	19	89	8	8.99	1	1.12	0	--	2	extr=25	-	-	0	-	-	-	-	0	0
SS1G_01005	Y	-	M	904	17	887	8	0.9	39	4.4	0	--	3	extr=20	-	-	0	pfam01055	KOG1065,KOG1066	COG1501,PRK10426,PRK10658,cd06589,cd06591,cd06593,cd06598,cd06599,cd06600,cd06601,cd06602,cd06603,cd06604	0	0	2
SS1G_01006	Y	-	M	460	24	436	3	0.69	25	5.73	0	--	2	plas=10	-	-	0	pfam00067	KOG0156,KOG0157,KOG0158,KOG0159,KOG0684	COG2124	1.62817e-135	0	1
SS1G_01009	Y	-	M	374	19	355	9	2.54	5	1.41	0	--	3	extr=27	-	-	0	pfam00295	-	COG5434	2.14314e-156	1	3
SS1G_01020	Y	-	M	491	24	467	5	1.07	28	6	1	7--29	-	plas=13	-	-	1	pfam00067	KOG0156,KOG0157,KOG0158,KOG0159,KOG0684	COG2124	7.48747e-171	1	8
SS1G_01032	Y	-	M	374	19	355	40	11.27	8	2.25	0	--	9	extr=10	-	-	1	-	-	-	1.95406e-158	0	0
SS1G_01038	Y	-	M	183	30	153	1	0.65	21	13.73	1	15--37	2	plas=14	-	-	0	-	-	-	-	0	0
SS1G_01049	Y	-	M	299	22	277	2	0.72	15	5.42	0	--	-	plas=9	-	-	0	-	-	-	1.65099e-101	0	0
SS1G_01073	Y	-	M	171	20	151	4	2.65	10	6.62	0	--	2	cyto=20.5	-	-	0	-	-	COG4126	7.71128e-57	0	0
SS1G_01081	Y	-	M	714	15	699	1	0.14	32	4.58	0	--	4	extr=26	-	-	1	pfam00199,pfam06628	KOG0047	COG0753,PRK11249,cd00328,cd03132	0	1	5
SS1G_01083	Y	-	M	998	22	976	9	0.92	27	2.77	0	--	4	extr=26	-	-	0	pfam01055	KOG1065,KOG1066	COG1501,PRK10426,PRK10658,cd06589,cd06591,cd06593,cd06596,cd06598,cd06599,cd06600,cd06601,cd06602,cd06603,cd06604	0	1	1
SS1G_01085	Y	-	M	98	36	62	1	1.61	5	8.06	0	--	-	extr=6	-	-	1	-	-	-	-	0	0
SS1G_01086	Y	-	M	153	18	135	2	1.48	3	2.22	0	--	2	extr=25	-	-	1	-	-	-	5.21261e-62	0	0
SS1G_01092	Y	-	M	172	35	137	0	0	7	5.11	0	--	-	extr=12	-	-	0	-	KOG3342	TIGR02228,cd06462,cd06530	3.63698e-79	0	0
SS1G_01107	Y	-	M	191	25	166	8	4.82	4	2.41	0	--	2	extr=27	-	-	0	-	-	-	1.26649e-42	0	0
SS1G_01109	Y	-	M	487	34	453	17	3.75	36	7.95	0	--	4	extr=10	-	-	3	-	KOG1074,KOG2462,KOG3576,KOG3623	-	1.78019e-21	0	0
SS1G_01113	Y	-	M	947	35	912	8	0.88	36	3.95	1	20--42	2	plas=7	-	-	1	pfam01979	-	COG0044,COG1228,PRK07583,PRK09237,PRK09356,PRK09357,cd00854,cd01293,cd01299,cd01309	0	0	0
SS1G_01116	Y	-	M	549	17	532	11	2.07	19	3.57	0	--	2	extr=27	-	-	1	pfam01565	KOG1231	COG0277	0	0	4
SS1G_01181	Y	-	M	133	32	101	2	1.98	10	9.9	1	7--29	-	cyto=9	-	-	0	-	-	-	-	0	0
SS1G_01212	-	Y	M	280	18	262	15	5.73	3	1.15	0	--	3	extr=26	-	-	0	-	-	-	7.45422e-98	0	0
SS1G_01214	Y	-	M	98	21	77	8	10.39	1	1.3	0	--	2	extr=17	-	-	0	pfam06766	-	-	7.50543e-25	0	0
SS1G_01226	Y	-	M	161	17	144	10	6.94	3	2.08	0	--	2	extr=27	-	-	0	-	-	-	3.63403e-42	0	0
SS1G_01235	Y	-	M	183	17	166	4	2.41	3	1.81	0	--	2	extr=23	-	-	0	-	-	-	9.57184e-65	0	0
SS1G_01236	-	Y	M	566	20	546	8	1.47	15	2.75	0	--	3	extr=26	-	-	0	pfam08386	-	-	0	0	0
SS1G_01241	Y	-	M	362	22	340	5	1.47	22	6.47	0	--	2	E.R.=6	-	-	1	-	-	-	1.99637e-48	0	0
SS1G_01251	Y	-	M	544	25	519	9	1.73	35	6.74	0	--	3	extr=6	-	-	0	pfam01494	KOG2614	COG0654,PRK06753,PRK06847,PRK07236,PRK07538	0	0	0
SS1G_01262	Y	-	M	413	23	390	3	0.77	5	1.28	0	--	4	extr=24	-	-	0	-	-	-	3.36897e-101	0	0
SS1G_01287	Y	-	M	207	27	180	6	3.33	15	8.33	0	--	-	cyto=14	-	-	0	-	-	-	-	0	0
SS1G_01297	Y	-	M	191	23	168	9	5.36	5	2.98	1	5--27	-	extr=26	-	-	0	pfam01822	KOG4157	smart00321	7.8509e-52	0	0
SS1G_01298	Y	-	M	494	25	469	4	0.85	28	5.97	1	16--38	3	cyto=7.5	-	-	1	pfam00067	KOG0156,KOG0157,KOG0158,KOG0159,KOG0684	COG2124	1.62721e-141	0	5
SS1G_01312	Y	-	M	92	21	71	2	2.82	6	8.45	0	--	-	nucl=10.5	-	-	0	-	-	-	-	0	0
SS1G_01325	Y	-	M	53	23	30	1	3.33	1	3.33	0	--	-	extr=23	-	-	0	-	-	-	-	0	0
SS1G_01329	Y	-	M	397	22	375	0	0	23	6.13	1	2--24	3	extr=11	-	-	0	-	-	-	3.28975e-177	0	0
SS1G_01342	Y	-	M	3252	45	3207	24	0.75	172	5.36	1	16--38	2	plas=16	-	-	4	-	KOG3596	-	0	0	0
SS1G_01373	Y	-	M	250	22	228	5	2.19	5	2.19	0	--	2	extr=26	-	-	0	pfam00734	-	-	1.94462e-37	0	0
SS1G_01378	Y	-	M	510	23	487	22	4.52	18	3.7	0	--	3	extr=25	-	-	0	pfam01822,pfam09362	KOG4157	smart00321	0	1	0
SS1G_01384	Y	-	M	541	19	522	0	0	15	2.87	0	--	2	extr=18	-	-	1	-	-	-	0	0	0
SS1G_01389	Y	-	M	273	22	251	5	1.99	3	1.2	0	--	2	extr=27	-	-	1	pfam08787	-	-	3.41995e-111	0	0
SS1G_01426	Y	-	M	238	20	218	12	5.5	8	3.67	0	--	2	extr=26	-	-	0	-	-	-	4.00494e-96	0	0
SS1G_01427	Y	-	M	365	22	343	29	8.45	6	1.75	0	--	3	extr=17	-	-	1	-	-	-	2.71659e-125	0	0
SS1G_01428	Y	-	M	420	25	395	25	6.33	10	2.53	0	--	3	extr=25	-	-	1	-	-	-	2.77715e-163	0	0
SS1G_01472	Y	-	M	583	23	560	5	0.89	27	4.82	0	--	3	extr=21	-	-	1	pfam00135	KOG1515,KOG1516,KOG4389	COG0657,COG2272,cd00312	0	0	3
SS1G_01476	Y	-	M	51	35	16	1	6.25	3	18.75	1	10--32	-	extr=7	-	-	0	-	-	-	-	0	0
SS1G_01485	-	Y	M	377	22	355	5	1.41	13	3.66	0	--	2	extr=25	-	-	0	-	-	cd00413,cd02175	2.92445e-132	0	0
SS1G_01495	-	Y	M	290	18	272	6	2.21	6	2.21	0	--	3	extr=23	-	-	0	-	-	-	1.3095e-100	0	0
SS1G_01525	Y	-	M	535	32	503	8	1.59	27	5.37	1	7--29	2	cyto=7.5	-	-	1	pfam00535	KOG2547	COG1215,TIGR03472,cd02520	0	0	0
SS1G_01529	Y	-	M	300	30	270	2	0.74	16	5.93	0	--	-	nucl=9	-	-	1	pfam04406	KOG2795	COG1697,PRK04342,cd00223	2.55342e-57	0	0
SS1G_01572	Y	-	M	1028	31	997	3	0.3	35	3.51	1	9--31	3	extr=23	-	-	0	pfam01301,pfam10435	KOG0496	COG1874	0	3	0
SS1G_01576	Y	-	M	602	21	581	2	0.34	19	3.27	0	--	3	extr=26	-	-	0	pfam00264	-	-	0	0	3
SS1G_01587	Y	-	M	758	24	734	58	7.9	10	1.36	0	--	14	extr=25	-	-	1	-	-	-	0	0	0
SS1G_01593	Y	-	M	95	17	78	0	0	0	0	1	5--27	-	extr=16	-	-	0	-	-	-	1.48167e-18	0	0
SS1G_01607	Y	-	M	171	26	145	4	2.76	11	7.59	0	--	-	mito=23	-	-	0	-	-	-	2.43323e-64	0	0
SS1G_01618	Y	-	M	121	21	100	0	0	10	10	1	7--25	-	nucl=11	-	-	0	-	-	-	1.56497e-49	0	0
SS1G_01662	Y	-	M	599	21	578	6	1.04	15	2.6	0	--	3	extr=26	-	-	0	pfam00232	KOG0626	COG2723,PRK09589,PRK09593,PRK09852,PRK13511,TIGR01233,TIGR03356	4.82616e-175	0	2
SS1G_01734	Y	-	M	244	28	216	7	3.24	18	8.33	0	--	-	mito=7	-	-	1	-	-	-	-	0	0
SS1G_01747	Y	-	M	260	25	235	1	0.43	14	5.96	0	--	2	nucl=17	-	-	1	-	-	-	6.00001e-91	0	0
SS1G_01749	Y	-	M	423	22	401	15	3.74	6	1.5	0	--	3	extr=20	-	-	0	-	-	-	-	0	0
SS1G_01754	Y	-	M	282	19	263	6	2.28	25	9.51	0	--	2	cyto_nucl=7.833	-	-	0	-	-	-	4.67191e-30	0	0
SS1G_01757	Y	-	M	512	22	490	4	0.82	35	7.14	1	9--31	2	plas=17	-	-	1	pfam00067	KOG0156,KOG0157,KOG0158,KOG0159,KOG0684	COG2124	0	0	8
SS1G_01776	Y	-	M	448	21	427	8	1.87	11	2.58	0	--	3	extr=25	-	-	0	pfam00128,pfam09260	KOG0471	COG0366,PRK09505,smart00642	1.34545e-171	0	4
SS1G_01778	Y	-	M	232	23	209	1	0.48	6	2.87	1	12--34	-	extr=22	-	-	0	pfam04573	KOG3372	-	6.31609e-106	0	0
SS1G_01810	Y	-	M	152	19	133	1	0.75	6	4.51	0	--	-	plas=9	-	-	0	-	-	-	-	0	0
SS1G_01811	Y	-	M	475	21	454	3	0.66	18	3.96	0	--	2	extr=25	-	-	2	pfam00732,pfam05199	KOG1238	COG2303,PRK02106,TIGR01810	2.13093e-56	0	1
SS1G_01817	Y	-	M	116	20	96	0	0	6	6.25	0	--	2	mito=13	-	-	0	-	-	-	-	0	0
SS1G_01828	Y	-	M	328	21	307	18	5.86	4	1.3	0	--	3	extr=26	-	-	0	pfam00734,pfam02015	-	smart00236	1.6798e-82	0	1
SS1G_01838	Y	-	M	269	17	252	4	1.59	1	0.4	0	--	2	extr=25	-	-	0	pfam03443	-	-	5.76944e-134	0	3
SS1G_01843	Y	-	M	523	30	493	7	1.42	35	7.1	1	7--29	2	cyto=8	-	-	0	pfam00067	KOG0156,KOG0157,KOG0158,KOG0159,KOG0684	COG2124	0	0	5
SS1G_01851	-	Y	M	241	18	223	0	0	4	1.79	0	--	2	extr=23	-	-	0	pfam09726,pfam10289	KOG0260	-	2.37947e-32	0	0
SS1G_01866	Y	-	M	425	26	399	7	1.75	26	6.52	0	--	2	extr=16	-	-	1	pfam00097	KOG4185,KOG4628	COG5540,cd00162,smart00184	9.45994e-112	0	0
SS1G_01867	Y	-	M	119	17	102	6	5.88	3	2.94	0	--	-	extr=23	-	-	1	-	-	-	1.60574e-45	0	0
SS1G_01886	Y	-	M	95	24	71	0	0	2	2.82	0	--	-	extr=12	-	-	0	-	-	-	-	0	0
SS1G_01936	Y	-	M	31	24	7	0	0	1	14.29	0	--	-	mito=12	-	-	0	-	-	-	-	0	0
SS1G_01950	Y	-	M	52	18	34	0	0	1	2.94	0	--	-	cyto=12	-	-	1	-	-	-	-	0	0
SS1G_01966	Y	-	M	227	17	210	6	2.86	2	0.95	0	--	2	extr=18	-	-	0	-	-	-	9.79708e-49	0	0
SS1G_01974	Y	-	M	116	17	99	7	7.07	5	5.05	0	--	2	extr=17	-	-	1	-	-	-	1.89944e-24	0	0
SS1G_01990	Y	-	M	105	22	83	0	0	7	8.43	0	--	-	plas=9	-	-	0	-	-	-	-	0	0
SS1G_02003	Y	-	M	325	19	306	18	5.88	4	1.31	0	--	2	extr=27	-	-	0	-	-	cd00599,cd06416	3.66378e-158	0	0
SS1G_02005	Y	-	M	515	19	496	9	1.81	32	6.45	0	--	3	plas=17	-	-	1	-	-	-	1.083e-164	0	0
SS1G_02014	Y	-	M	426	18	408	10	2.45	9	2.21	0	--	4	extr=27	-	-	0	-	KOG3771	-	2.67762e-103	0	0
SS1G_02022	Y	-	M	846	21	825	10	1.21	27	3.27	0	--	4	extr=21	-	-	0	pfam07971	-	COG3537,TIGR01180	0	3	1
SS1G_02025	Y	-	M	252	20	232	8	3.45	3	1.29	0	--	2	extr=23	-	-	0	-	-	-	1.1163e-111	0	0
SS1G_02038	Y	-	M	250	17	233	2	0.86	3	1.29	0	--	2	extr=26	-	-	0	pfam01828	-	-	1.79693e-108	0	0
SS1G_02046	Y	-	M	56	27	29	0	0	0	0	1	12--34	-	extr=15	-	-	0	-	-	-	2.57242e-06	0	0
SS1G_02047	Y	-	M	142	29	113	5	4.42	6	5.31	1	10--32	-	extr=17	-	-	1	-	-	-	1.76964e-16	0	0
SS1G_02068	Y	-	M	163	17	146	8	5.48	3	2.05	0	--	2	extr=26	-	-	0	-	-	-	2.47438e-41	0	0
SS1G_02119	Y	-	M	586	19	567	8	1.41	19	3.35	0	--	2	extr=26	-	-	0	pfam01565,pfam08031	KOG1231,KOG1262	COG0277	0	1	5
SS1G_02126	Y	-	M	266	35	231	4	1.73	12	5.19	1	12--31	2	mito=14	-	-	1	-	-	-	5.12633e-46	0	0
SS1G_02131	Y	-	M	467	21	446	8	1.79	3	0.67	0	--	4	extr=13	-	-	1	-	-	-	1.17701e-34	0	0
SS1G_02137	Y	-	M	196	29	167	3	1.8	10	5.99	0	--	-	cysk=19	-	-	0	-	-	-	-	0	0
SS1G_02155	-	Y	M	252	17	235	2	0.85	1	0.43	0	--	3	extr=26	-	-	1	-	-	-	5.16808e-63	0	0
SS1G_02170	Y	-	M	84	31	53	2	3.77	5	9.43	0	--	-	mito=8	-	-	1	-	-	-	-	0	0
SS1G_02212	Y	-	M	587	23	564	7	1.24	14	2.48	1	5--27	2	extr=25	-	-	1	pfam01565,pfam08031	-	COG0277	0	2	4
SS1G_02247	Y	-	M	372	16	356	10	2.81	11	3.09	0	--	2	cyto=8	-	-	0	-	-	-	5.70907e-28	0	0
SS1G_02250	Y	-	M	244	20	224	0	0	4	1.79	0	--	4	extr=27	-	-	0	-	-	-	7.28999e-06	0	0
SS1G_02290	Y	-	M	113	19	94	1	1.06	11	11.7	0	--	2	mito=17	-	-	0	-	-	-	-	0	0
SS1G_02294	Y	-	M	51	24	27	0	0	2	7.41	1	7--29	-	extr=19	-	-	0	-	-	-	-	0	0
SS1G_02306	Y	-	M	272	20	252	4	1.59	11	4.37	0	--	2	mito=18	-	-	2	-	-	-	-	1	0
SS1G_02332	Y	-	M	223	16	207	2	0.97	10	4.83	0	--	-	nucl=8	-	-	1	-	-	-	1.75951e-96	0	0
SS1G_02334	Y	-	M	504	17	487	20	4.11	9	1.85	0	--	3	extr=26	-	-	0	pfam00734,pfam00840	-	smart00236	0	2	0
SS1G_02341	Y	-	M	96	27	69	0	0	4	5.8	1	10--28	-	plas=12	-	-	0	-	-	-	-	0	0
SS1G_02344	Y	-	M	67	23	44	2	4.55	2	4.55	0	--	-	extr=17	-	-	0	-	-	-	-	0	0
SS1G_02345	Y	-	M	142	18	124	7	5.65	1	0.81	0	--	2	extr=27	-	-	1	-	-	-	3.01836e-45	0	0
SS1G_02347	Y	-	M	389	17	372	4	1.08	12	3.23	0	--	2	extr=23	-	-	0	pfam03659	-	-	9.07624e-79	0	2
SS1G_02369	Y	-	M	351	18	333	6	1.8	1	0.3	0	--	2	extr=27	-	-	0	pfam01670	-	PRK06215	1.75387e-62	0	1
SS1G_02370	-	Y	M	501	20	481	6	1.25	12	2.49	0	--	2	extr=24	-	-	2	pfam03198	-	-	8.59176e-139	0	5
SS1G_02399	Y	-	M	542	20	522	10	1.92	8	1.53	0	--	5	extr=26	-	-	0	pfam00295	-	-	0	2	1
SS1G_02486	Y	-	M	206	25	181	0	0	5	2.76	0	--	2	E.R.=10	-	-	0	-	-	-	9.07703e-89	0	0
SS1G_02495	Y	-	M	576	19	557	5	0.9	28	5.03	0	--	2	extr=22	-	-	1	pfam00141	-	cd00314,cd00691	0	0	0
SS1G_02501	-	Y	M	449	19	430	10	2.33	6	1.4	0	--	3	extr=26	-	-	0	pfam00722	-	COG2273,cd00413,cd02175,cd02176,cd02180,cd02183	0	0	0
SS1G_02522	Y	-	M	282	17	265	27	10.19	8	3.02	0	--	4	extr=23	-	-	0	-	-	-	9.9208e-109	0	0
SS1G_02523	Y	-	M	169	29	140	2	1.43	8	5.71	1	15--37	2	mito=17	-	-	0	-	-	-	1.16143e-37	0	0
SS1G_02545	Y	-	M	86	29	57	4	7.02	5	8.77	0	--	-	cyto=8.5	-	-	1	-	-	-	-	0	0
SS1G_02553	Y	-	M	290	20	270	7	2.59	4	1.48	0	--	3	extr=26	-	-	0	pfam00295	-	-	4.34918e-104	0	0
SS1G_02570	Y	-	M	435	20	415	4	0.96	9	2.17	1	5--27	-	extr=23	-	-	1	pfam00026	KOG1339	PTZ00013,PTZ00147,PTZ00165,cd05471,cd05474,cd05476,cd05477,cd05478,cd05485,cd05486,cd05487,cd05488,cd05490,cd06096,cd06097,cd06098	5.15908e-135	0	2
SS1G_02580	-	Y	M	182	16	166	8	4.82	1	0.6	0	--	2	extr=24	-	-	0	-	-	-	6.52183e-30	0	0
SS1G_02599	-	Y	M	197	22	175	0	0	1	0.57	0	--	3	extr=25	-	-	0	-	-	-	-	0	0
SS1G_02600	Y	-	M	412	21	391	1	0.26	9	2.3	0	--	6	extr=18	-	-	0	-	-	-	-	0	0
SS1G_02612	Y	-	M	539	18	521	3	0.58	13	2.5	0	--	3	extr=27	-	-	0	-	-	-	0	0	0
SS1G_02620	Y	-	M	483	18	465	5	1.08	10	2.15	0	--	4	extr=25	-	-	0	-	-	-	0	0	0
SS1G_02639	Y	-	M	91	24	67	0	0	6	8.96	1	5--27	-	mito=11	-	-	0	-	-	-	3.1663e-28	0	0
SS1G_02640	Y	-	M	167	40	127	0	0	14	11.02	1	13--35	2	plas=6	-	-	0	-	-	-	-	0	0
SS1G_02655	Y	-	M	364	23	341	2	0.59	18	5.28	0	--	4	extr=21	-	-	0	pfam00173	KOG0536,KOG0537,KOG0566	COG5274	6.69159e-51	0	0
SS1G_02681	Y	-	M	118	16	102	4	3.92	8	7.84	0	--	-	mito=12	-	-	0	-	-	-	-	0	0
SS1G_02689	-	Y	M	106	15	91	0	0	1	1.1	0	--	-	extr=25	-	-	1	-	-	-	-	0	0
SS1G_02690	Y	-	M	118	17	101	0	0	2	1.98	0	--	3	extr=21	-	-	0	-	-	-	4.36265e-07	0	0
SS1G_02692	Y	-	M	822	20	802	16	2	41	5.11	0	--	2	nucl=8.5	-	-	0	-	-	-	0	0	0
SS1G_02703	Y	-	M	400	16	384	7	1.82	20	5.21	0	--	2	extr=21	-	-	2	-	-	-	3.00153e-159	0	2
SS1G_02704	Y	-	M	124	24	100	0	0	0	0	1	5--27	2	extr=11	-	-	0	-	-	-	1.77839e-29	0	0
SS1G_02708	Y	-	M	305	15	290	3	1.03	4	1.38	0	--	3	extr=27	-	-	0	-	-	COG3240,cd01837,cd01846,cd01847	1.86696e-147	0	3
SS1G_02714	Y	-	M	403	22	381	1	0.26	12	3.15	0	--	6	extr=27	-	-	1	-	-	-	-	0	0
SS1G_02760	Y	-	M	248	22	226	7	3.1	6	2.65	1	5--27	-	extr=23	-	-	1	pfam01083	-	-	1.77528e-79	0	0
SS1G_02781	Y	-	M	1008	18	990	6	0.61	29	2.93	0	--	3	extr=25	-	-	1	pfam01301,pfam10435	KOG0496	COG1874	0	3	0
SS1G_02790	Y	-	M	527	19	508	8	1.57	19	3.74	0	--	2	extr=24	-	-	0	pfam00328	KOG1382	cd07061	0	0	0
SS1G_02800	Y	-	M	79	22	57	6	10.53	2	3.51	0	--	-	extr=20	-	-	1	-	-	-	1.43161e-19	0	0
SS1G_02803	Y	-	M	520	30	490	6	1.22	20	4.08	1	5--24	2	E.R.=9	-	-	1	-	-	-	0	0	0
SS1G_02804	Y	-	M	177	23	154	0	0	17	11.04	1	4--26	4	extr=18	-	-	0	pfam09770	KOG0566	-	-	0	0
SS1G_02808	Y	-	M	74	17	57	2	3.51	1	1.75	0	--	-	mito=11	-	-	1	-	-	-	-	0	0
SS1G_02812	Y	-	M	600	19	581	8	1.38	11	1.89	0	--	4	extr=23	-	-	1	-	-	-	1.61064e-25	0	0
SS1G_02821	Y	-	M	36	17	19	0	0	3	15.79	0	--	-	mito=21	-	-	0	-	-	-	-	0	0
SS1G_02828	Y	-	M	204	17	187	4	2.14	3	1.6	0	--	2	extr=21	-	-	1	-	-	-	4.47951e-20	0	0
SS1G_02831	Y	-	M	378	25	353	3	0.85	12	3.4	0	--	2	mito=11	-	-	0	-	-	-	3.92232e-26	1	0
SS1G_02845	-	Y	M	261	20	241	5	2.07	7	2.9	0	--	3	extr=24	-	-	0	-	-	-	1.69052e-113	0	0
SS1G_02847	-	Y	M	245	30	215	2	0.93	10	4.65	2	15--37 226--243	4	extr=13	-	-	1	-	-	-	3.23662e-46	0	0
SS1G_02857	Y	-	M	680	21	659	9	1.37	22	3.34	0	--	4	extr=24	-	-	0	pfam09286	-	COG4934	0	3	5
SS1G_02863	Y	-	M	392	37	355	3	0.85	11	3.1	1	21--38	2	extr=16	-	-	1	-	-	-	1.16414e-124	0	3
SS1G_02879	Y	-	M	53	16	37	1	2.7	2	5.41	1	7--29	-	extr=9	-	-	0	-	-	-	-	0	0
SS1G_02880	Y	-	M	74	28	46	1	2.17	5	10.87	0	--	-	mito=12	-	-	0	-	-	-	-	0	0
SS1G_02904	Y	-	M	169	20	149	10	6.71	2	1.34	1	10--32	-	extr=26	-	-	0	-	-	-	1.11171e-44	0	0
SS1G_02920	-	Y	M	323	16	307	6	1.95	8	2.61	0	--	3	extr=27	-	-	0	-	-	-	1.47492e-65	0	0
SS1G_03000	-	Y	M	126	19	107	6	5.61	3	2.8	0	--	2	extr=25	-	-	0	-	-	-	8.09932e-10	0	0
SS1G_03029	Y	-	M	518	20	498	5	1	7	1.41	0	--	2	extr=27	-	-	2	pfam01565	KOG1231,KOG1262	COG0277	4.79104e-99	0	3
SS1G_03041	Y	-	M	251	24	227	4	1.76	1	0.44	0	--	2	extr=26	-	-	0	pfam03443	-	-	2.11054e-72	0	3
SS1G_03045	Y	-	M	345	37	308	9	2.92	19	6.17	1	13--35	2	extr=9	-	-	2	-	-	-	4.62618e-14	0	0
SS1G_03057	Y	-	M	127	18	109	4	3.67	2	1.83	0	--	-	mito=16.5	-	-	0	-	KOG1088	-	2.4816e-47	0	0
SS1G_03080	Y	-	M	246	20	226	3	1.33	9	3.98	0	--	3	extr=25	-	-	1	pfam05630	-	-	3.04367e-116	0	0
SS1G_03084	Y	-	M	190	20	170	2	1.18	5	2.94	0	--	2	extr=25	-	-	0	-	-	-	1.86987e-81	0	0
SS1G_03110	Y	-	M	307	20	287	2	0.7	3	1.05	0	--	2	extr=16	-	-	1	-	-	-	7.81436e-142	0	0
SS1G_03131	Y	-	M	35	28	7	0	0	1	14.29	0	--	-	extr=13	-	-	0	-	-	-	-	0	0
SS1G_03138	Y	-	M	718	19	699	11	1.57	45	6.44	0	--	2	plas=16	-	-	2	pfam00561,pfam00782	KOG1454,KOG1455,KOG1720,KOG2386,KOG2564,KOG4409	COG0596,COG2267,cd00127,smart00195	0	0	0
SS1G_03146	Y	-	M	193	19	174	3	1.72	10	5.75	0	--	2	extr=21	-	-	1	-	-	-	9.73142e-54	0	0
SS1G_03160	Y	-	M	567	26	541	18	3.33	23	4.25	0	--	3	extr=24	-	-	0	pfam01764	KOG4540	COG5153,cd00519	1.52572e-126	1	0
SS1G_03181	Y	-	M	402	17	385	2	0.52	6	1.56	0	--	4	extr=26	-	-	1	pfam00026	KOG1339	PTZ00013,PTZ00147,PTZ00165,cd05470,cd05471,cd05473,cd05474,cd05476,cd05477,cd05478,cd05485,cd05486,cd05487,cd05488,cd05490,cd06097,cd06098	1.63879e-143	0	2
SS1G_03211	Y	-	M	218	29	189	0	0	11	5.82	0	--	-	cysk=12	-	-	0	-	KOG4411	-	1.68983e-98	0	0
SS1G_03214	Y	-	M	527	17	510	11	2.16	6	1.18	0	--	5	extr=25	-	-	0	-	-	-	3.52282e-90	0	0
SS1G_03221	Y	-	M	985	20	965	3	0.31	41	4.25	0	--	4	extr=21	-	-	2	pfam07774	KOG2103	-	0	0	0
SS1G_03227	Y	-	M	51	21	30	2	6.67	1	3.33	1	13--44	-	plas=13	-	-	0	-	-	-	-	0	0
SS1G_03229	Y	-	M	494	26	468	0	0	46	9.83	1	13--35	5	extr=13	-	-	0	-	-	-	3.09899e-135	0	0
SS1G_03230	-	Y	M	212	17	195	0	0	1	0.51	0	--	3	extr=25	-	-	0	pfam10342	-	-	1.93609e-43	0	0
SS1G_03240	Y	-	M	51	29	22	0	0	1	4.55	1	7--29	-	mito=23	-	-	0	-	-	-	-	0	0
SS1G_03260	Y	-	M	83	26	57	5	8.77	2	3.51	0	--	-	extr=9	-	-	1	-	-	-	-	0	0
SS1G_03268	Y	-	M	1041	21	1020	27	2.65	6	0.59	0	--	9	extr=25	-	-	0	pfam03154,pfam05109,pfam10033	KOG0260,KOG0587,KOG0943,KOG0956,KOG0971,KOG1999,KOG2231,KOG3771	PRK05648,PRK07003,PRK07764,PRK08770,PRK08853,PRK11855,PRK12270,PRK12323	7.1283e-110	0	0
SS1G_03276	Y	-	M	254	25	229	1	0.44	6	2.62	0	--	4	extr=20	-	-	1	pfam01344	KOG0379,KOG4441	TIGR03547	2.71414e-40	0	0
SS1G_03282	Y	-	M	522	16	506	4	0.79	11	2.17	0	--	2	cyto=14.5	-	-	1	pfam00082,pfam05922	KOG1153,KOG4266	COG1404	0	0	1
SS1G_03286	Y	-	M	344	20	324	1	0.31	9	2.78	0	--	2	extr=26	-	-	0	pfam01095	-	COG4677	1.04497e-150	1	2
SS1G_03293	Y	-	M	359	32	327	4	1.22	22	6.73	1	16--35	2	golg=10	-	-	0	-	-	-	5.22721e-135	0	0
SS1G_03304	Y	-	M	53	24	29	1	3.45	2	6.9	0	--	-	mito=9	-	-	0	-	-	-	-	0	0
SS1G_03310	Y	-	M	345	17	328	3	0.91	17	5.18	0	--	2	cyto=15	-	-	0	pfam01266	KOG2852	COG0665	1.67092e-73	0	0
SS1G_03325	Y	-	M	36	22	14	0	0	1	7.14	0	--	-	cysk=10	-	-	0	-	-	-	-	0	0
SS1G_03326	Y	-	M	355	17	338	4	1.18	2	0.59	0	--	3	extr=25	-	-	0	pfam00188	KOG3017,KOG3771	PRK05648,PRK07764,PRK10811,PRK12270,PRK12323,cd00168,cd05380,cd05381,cd05382,cd05383,cd05384,cd05385,cd05559,smart00198	1.10539e-78	0	0
SS1G_03341	Y	-	M	669	22	647	4	0.62	49	7.57	0	--	2	mito=16	-	-	1	pfam03853	KOG2585	COG0062,PRK10565,TIGR00197	1.17051e-148	0	0
SS1G_03361	Y	-	M	535	18	517	7	1.35	10	1.93	0	--	2	extr=25	-	-	0	pfam05577	KOG2182,KOG2183	-	0	0	1
SS1G_03375	Y	-	M	1941	32	1909	10	0.52	147	7.7	1	7--29	3	nucl=5	-	-	6	pfam10293,pfam10305,pfam10344,pfam10347,pfam10359	KOG1910	-	0	0	0
SS1G_03382	-	Y	M	166	20	146	0	0	0	0	1	141--163	-	plas=13	-	-	0	-	-	-	7.4606e-31	0	0
SS1G_03385	Y	-	M	561	32	529	9	1.7	11	2.08	0	--	2	extr=24	-	-	0	pfam00128,pfam09260	KOG0471,KOG2212	COG0296,COG0366,COG3280,PRK09505,PRK10785,PRK10933,TIGR02401,TIGR02402,TIGR02403,TIGR02456,smart00642	0	1	3
SS1G_03387	Y	-	M	587	19	568	6	1.06	10	1.76	0	--	3	extr=25	-	-	0	pfam00150,pfam00734,pfam03442	-	COG2730,smart00236	0	0	0
SS1G_03414	Y	-	M	34	28	6	0	0	0	0	1	13--32	-	mito=13	-	-	0	-	-	-	-	0	0
SS1G_03420	Y	-	M	320	15	305	1	0.33	9	2.95	0	--	2	extr=26	-	-	1	-	-	cd00598,cd02871,cd06546	1.65433e-131	0	1
SS1G_03451	Y	-	M	88	26	62	4	6.45	7	11.29	1	4--23	-	nucl=14	-	-	1	-	-	-	-	0	0
SS1G_03452	Y	-	M	43	24	19	0	0	1	5.26	0	--	-	cysk=15	-	-	1	-	-	-	-	0	0
SS1G_03514	Y	-	M	53	25	28	1	3.57	1	3.57	0	--	-	extr=9	-	-	0	-	-	-	-	0	0
SS1G_03517	Y	-	M	458	22	436	3	0.69	12	2.75	1	7--26	3	extr=13	-	-	0	-	KOG1192	COG1819,cd03784	0	0	1
SS1G_03518	Y	-	M	619	19	600	8	1.33	17	2.83	0	--	4	extr=27	-	-	0	pfam09286	-	COG4934	0	3	4
SS1G_03523	Y	-	M	172	16	156	0	0	3	1.92	0	--	2	extr=25	-	-	0	-	-	-	1.5498e-57	0	0
SS1G_03535	Y	-	M	228	19	209	8	3.83	5	2.39	0	--	2	extr=12	-	-	0	-	-	-	3.48644e-109	0	0
SS1G_03537	Y	-	M	110	22	88	3	3.41	3	3.41	0	--	-	extr=26	-	-	0	-	-	-	1.62372e-07	0	0
SS1G_03540	Y	-	M	432	18	414	10	2.42	13	3.14	0	--	2	extr=23	-	-	0	pfam00295	-	COG5434	0	0	3
SS1G_03551	Y	-	M	436	25	411	3	0.73	26	6.33	0	--	3	mito=13.5	-	-	0	-	-	-	2.54571e-108	0	0
SS1G_03576	Y	-	M	392	15	377	5	1.33	14	3.71	0	--	2	extr=21	-	-	0	pfam00026	KOG1339	PTZ00013,PTZ00147,cd05470,cd05471,cd05474,cd05477,cd05478,cd05485,cd05486,cd05487,cd05488,cd05490,cd06097,cd06098	5.81415e-131	0	0
SS1G_03602	Y	-	M	617	18	599	2	0.33	12	2	0	--	2	extr=22	-	-	0	pfam06964	-	COG3534,smart00813	0	0	0
SS1G_03606	Y	-	M	302	18	284	5	1.76	3	1.06	1	5--27	3	extr=26	-	-	0	pfam00332	-	COG5309	6.8512e-148	0	0
SS1G_03607	Y	-	M	76	16	60	1	1.67	4	6.67	0	--	-	extr=9	-	-	0	-	-	-	-	0	0
SS1G_03610	Y	-	M	303	18	285	2	0.7	4	1.4	0	--	2	extr=24	-	-	0	pfam00657	-	COG3240,cd01837,cd01846,cd01847	3.21097e-135	0	3
SS1G_03611	Y	-	M	119	18	101	8	7.92	2	1.98	0	--	2	extr=21	-	-	0	-	-	-	5.04105e-13	0	0
SS1G_03617	Y	-	M	50	18	32	2	6.25	2	6.25	0	--	-	extr=17	-	-	0	-	-	-	-	0	0
SS1G_03618	Y	-	M	281	19	262	6	2.29	4	1.53	0	--	4	extr=26	-	-	0	pfam00457	-	-	3.12811e-95	0	2
SS1G_03629	Y	-	M	434	19	415	2	0.48	7	1.69	0	--	3	extr=26	-	-	1	pfam00026	KOG1339	PTZ00013,PTZ00147,PTZ00165,cd05470,cd05471,cd05474,cd05477,cd05478,cd05485,cd05486,cd05487,cd05488,cd05490,cd06097,cd06098	0	0	2
SS1G_03647	Y	-	M	1012	18	994	2	0.2	25	2.52	0	--	3	extr=25	-	-	0	pfam01301,pfam10435	KOG0496	COG1874	0	3	0
SS1G_03653	Y	-	M	386	18	368	9	2.45	10	2.72	0	--	3	extr=23	-	-	1	-	-	-	1.42618e-118	0	0
SS1G_03656	Y	-	M	204	18	186	4	2.15	7	3.76	0	--	2	extr=26	-	-	0	pfam09352	-	-	1.06575e-80	0	0
SS1G_03687	Y	-	M	373	19	354	6	1.69	23	6.5	0	--	3	extr=8	-	-	1	-	-	-	7.55649e-83	0	0
SS1G_03709	-	Y	M	197	21	176	8	4.55	5	2.84	0	--	2	extr=27	-	-	0	-	-	-	6.40462e-27	0	0
SS1G_03711	Y	-	M	83	18	65	5	7.69	4	6.15	0	--	-	mito=10	-	-	1	-	-	-	-	0	0
SS1G_03721	Y	-	M	196	19	177	3	1.69	7	3.95	0	--	-	extr=19	-	-	1	-	-	-	4.73147e-41	0	5
SS1G_03744	Y	-	M	201	20	181	0	0	3	1.66	0	--	2	extr=24	-	-	0	-	-	-	2.79437e-66	0	0
SS1G_03795	Y	-	M	339	20	319	10	3.13	7	2.19	0	--	3	extr=26	-	-	0	pfam00445	KOG1642	cd00374,cd01061	1.79912e-96	0	0
SS1G_03803	Y	-	M	372	18	354	7	1.98	5	1.41	0	--	5	extr=25	-	-	0	-	KOG0260	TIGR01645	2.88422e-52	0	0
SS1G_03821	Y	-	M	342	23	319	8	2.51	23	7.21	0	--	3	plas=12	-	-	2	pfam00135,pfam07859	KOG1515,KOG4388	COG0657,COG2272,PRK10162,cd00312	3.03967e-151	0	0
SS1G_03830	Y	-	M	155	32	123	3	2.44	4	3.25	0	--	2	mito=18	-	-	0	-	-	-	-	0	0
SS1G_03848	Y	-	M	73	19	54	0	0	2	3.7	0	--	-	mito=19	-	-	0	-	-	-	-	0	0
SS1G_03849	Y	-	M	60	20	40	1	2.5	3	7.5	0	--	-	mito=19	-	23--37	0	-	-	-	-	0	0
SS1G_03878	Y	-	M	132	16	116	3	2.59	10	8.62	0	--	2	plas=15	-	-	0	-	-	-	-	0	0
SS1G_03885	-	Y	M	275	18	257	6	2.33	0	0	0	--	3	extr=22	-	-	0	-	-	-	4.03252e-24	0	0
SS1G_03897	Y	-	M	127	21	106	8	7.55	8	7.55	0	--	2	extr=26	-	-	0	-	-	-	2.08469e-15	0	0
SS1G_03899	Y	-	M	38	16	22	0	0	0	0	0	--	-	cysk=10	-	-	0	-	-	-	-	0	0
SS1G_03900	-	Y	M	461	18	443	3	0.68	9	2.03	1	442--459	3	extr=22	-	-	1	pfam04185	-	-	0	0	2
SS1G_03907	Y	-	M	44	38	6	0	0	0	0	1	19--41	-	plas=16	-	-	0	-	-	-	-	0	0
SS1G_03909	Y	-	M	41	15	26	0	0	0	0	1	5--27	-	mito=7	-	-	0	-	-	-	-	0	0
SS1G_03917	Y	-	M	209	18	191	2	1.05	6	3.14	0	--	2	extr=13	-	-	1	pfam06516	-	COG5042	1.03746e-79	0	1
SS1G_03933	Y	-	M	209	21	188	5	2.66	12	6.38	1	7--29	-	plas=9	-	-	0	pfam08660	KOG3339	-	1.15304e-60	0	0
SS1G_03941	Y	-	M	553	20	533	6	1.13	14	2.63	0	--	3	extr=26	-	-	0	pfam00026	KOG1339	PTZ00013,PTZ00147,PTZ00165,cd05470,cd05471,cd05473,cd05474,cd05476,cd05477,cd05478,cd05485,cd05486,cd05487,cd05488,cd05490,cd06097,cd06098	0	0	0
SS1G_03949	Y	-	M	82	28	54	0	0	4	7.41	0	--	-	mito=7	-	-	0	-	-	-	7.08453e-22	0	0
SS1G_03966	Y	-	M	51	22	29	0	0	2	6.9	0	--	-	mito=8	-	-	0	-	-	-	-	0	0
SS1G_03967	Y	-	M	107	22	85	3	3.53	10	11.76	1	10--32	-	plas=15	-	-	1	-	-	-	-	0	0
SS1G_04008	Y	-	M	950	33	917	2	0.22	61	6.65	1	7--29	3	cyto=8.5	-	-	1	pfam10296	KOG2238	-	0	0	0
SS1G_04030	Y	-	M	538	18	520	11	2.12	11	2.12	0	--	2	extr=26	-	-	0	pfam01735	KOG1325	cd00147,cd07200,cd07201,cd07202,cd07203,smart00022	0	0	1
SS1G_04052	Y	-	M	31	23	8	0	0	1	12.5	1	4--23	-	E.R.=8	-	-	0	-	-	-	-	0	0
SS1G_04085	Y	-	M	304	20	284	7	2.46	4	1.41	0	--	2	extr=23	-	-	0	pfam03330	-	COG4305	9.10692e-71	0	0
SS1G_04088	Y	-	M	484	25	459	8	1.74	20	4.36	1	2--24	2	plas=12	-	-	0	pfam00067	KOG0156,KOG0157,KOG0158,KOG0159,KOG0684	COG2124	6.38584e-161	0	1
SS1G_04095	Y	-	M	282	18	264	7	2.65	6	2.27	0	--	2	extr=27	-	-	0	pfam00657	-	COG2755,cd01821	3.72992e-116	0	1
SS1G_04116	Y	-	M	450	18	432	4	0.93	13	3.01	0	--	3	extr=20	-	-	0	pfam06516	-	COG5042	0	0	1
SS1G_04142	Y	-	M	322	23	299	2	0.67	27	9.03	1	12--29	-	nucl=10	-	-	0	-	-	-	9.35505e-150	0	0
SS1G_04155	Y	-	M	326	20	306	24	7.84	32	10.46	0	--	10	extr=13	-	-	0	-	-	-	1.79536e-104	0	0
SS1G_04156	Y	-	M	90	15	75	1	1.33	8	10.67	0	--	-	plas=12	-	-	0	-	-	-	-	0	0
SS1G_04158	Y	-	M	278	16	262	8	3.05	15	5.73	0	--	-	mito=12	-	-	0	-	-	-	1.25995e-23	0	0
SS1G_04171	-	Y	M	109	20	89	0	0	1	1.12	2	7--29 86--108	2	plas=13	-	-	0	-	-	-	4.8526e-14	0	0
SS1G_04177	Y	-	M	380	19	361	8	2.22	3	0.83	0	--	4	extr=26	-	-	0	pfam00295	-	COG5434	2.81752e-131	0	4
SS1G_04186	Y	-	M	543	30	513	5	0.97	29	5.65	0	--	2	extr=6	-	-	0	-	KOG2246	-	0	0	1
SS1G_04196	Y	-	M	596	16	580	7	1.21	19	3.28	0	--	3	extr=24	-	-	0	pfam00394,pfam07731,pfam07732	KOG1263	COG2132,PRK10965,TIGR01480,TIGR03388,TIGR03389,TIGR03390	0	2	5
SS1G_04200	Y	-	M	774	19	755	3	0.4	25	3.31	0	--	3	extr=25	-	-	0	pfam07971	-	COG3537,TIGR01180	0	1	3
SS1G_04207	Y	-	M	445	25	420	10	2.38	6	1.43	0	--	2	extr=23	-	-	1	pfam00295	-	COG5434	0	1	2
SS1G_04213	Y	-	M	1761	21	1740	18	1.03	11	0.63	0	--	10	extr=16	-	-	1	pfam10033	KOG0260,KOG0956,KOG0958,KOG0971,KOG2073	PRK07003,PRK12323	4.16134e-155	0	0
SS1G_04247	-	Y	M	208	18	190	2	1.05	3	1.58	0	--	2	extr=26	-	-	1	-	-	-	3.59318e-09	0	0
SS1G_04272	Y	-	M	201	26	175	2	1.14	10	5.71	1	5--27	2	extr=8	-	-	1	-	-	-	6.47725e-73	0	0
SS1G_04281	Y	-	M	381	18	363	1	0.28	13	3.58	0	--	2	cyto=19	-	87--102	1	pfam01546,pfam07687	KOG2275	COG0624,COG1473,PRK00466,PRK04443,PRK05111,PRK06133,PRK06837,PRK06915,PRK07338,PRK07522,PRK07906,PRK08262,PRK08588,PRK08596,PRK08651,PRK08652,PRK08737,PRK13004,PRK13007,PRK13009,PRK13013,PRK13983,TIGR01246,TIGR01880,TIGR01883,TIGR01891,TIGR01892,TIGR01900,TIGR01902,TIGR01910,TIGR03320,TIGR03526	0	0	1
SS1G_04308	Y	-	M	72	20	52	0	0	6	11.54	0	--	-	cysk=20	-	-	1	-	-	-	-	0	0
SS1G_04312	Y	-	M	1186	24	1162	7	0.6	11	0.95	0	--	5	extr=26	-	-	0	-	KOG0260,KOG0971,KOG3514	-	2.23701e-58	0	0
SS1G_04318	Y	-	M	354	28	326	3	0.92	17	5.21	1	5--27	2	E.R.=8	-	-	0	-	-	-	6.37104e-93	0	0
SS1G_04343	-	Y	M	605	19	586	7	1.19	8	1.37	0	--	4	extr=23	-	-	0	-	-	-	0	0	0
SS1G_04370	Y	-	M	47	20	27	0	0	1	3.7	0	--	-	extr=7	-	-	0	-	-	-	-	0	0
SS1G_04382	Y	-	M	204	19	185	8	4.32	4	2.16	0	--	3	extr=26	-	-	0	-	-	-	1.46083e-86	0	0
SS1G_04393	-	Y	M	129	19	110	3	2.73	1	0.91	0	--	2	extr=24	-	-	0	-	-	-	-	0	0
SS1G_04401	Y	-	M	48	32	16	0	0	1	6.25	1	5--27	-	cyto=13.5	-	-	0	-	-	-	-	0	0
SS1G_04425	-	Y	M	281	19	262	4	1.53	0	0	0	--	5	extr=26	-	-	0	pfam10289	-	-	1.09233e-69	0	0
SS1G_04429	-	Y	M	200	18	182	1	0.55	1	0.55	0	--	3	extr=26	-	-	0	-	-	-	3.02266e-34	0	0
SS1G_04442	Y	-	M	574	24	550	3	0.55	32	5.82	0	--	2	pero=9	-	-	2	-	-	-	0	0	0
SS1G_04445	Y	-	M	247	29	218	1	0.46	17	7.8	1	13--35	-	cyto=9.5	-	-	0	pfam09802	KOG4699	COG5538	1.07772e-130	0	0
SS1G_04448	Y	-	M	72	19	53	2	3.77	2	3.77	0	--	-	cyto=13	-	-	1	-	-	-	-	0	0
SS1G_04461	Y	-	M	413	17	396	7	1.77	24	6.06	0	--	-	cysk=11	-	-	0	pfam00069	KOG0032,KOG0033,KOG0192,KOG0198,KOG0575,KOG0580,KOG0581,KOG0582,KOG0583,KOG0585,KOG0586,KOG0589,KOG0591,KOG0592,KOG0593,KOG0594,KOG0595,KOG0596,KOG0597,KOG0598,KOG0599,KOG0600,KOG0603,KOG0604,KOG0607,KOG0612,KOG0615,KOG0658,KOG0659,KOG0660,KOG0661,KOG0663,KOG0667,KOG0668,KOG0670,KOG0694,KOG0983,KOG0984,KOG0986,KOG1006,KOG1027,KOG1035,KOG1151,KOG1164,KOG1187,KOG1989,KOG2345,KOG4250,KOG4279,KOG4645	COG0515,PTZ00266,cd00180,cd05122,cd05123,cd05572,cd05573,cd05574,cd05577,cd05578,cd05579,cd05580,cd05581,cd05583,cd05598,cd05600,cd05601,cd05605,cd05606,cd05607,cd05611,cd05613,cd05614,cd05630,cd05633,cd06605,cd06606,cd06610,cd06612,cd06616,cd06617,cd06618,cd06620,cd06621,cd06622,cd06623,cd06626,cd06627,cd06628,cd06629,cd06630,cd06632,cd06917,smart00220,smart00221	0	0	0
SS1G_04465	Y	-	M	109	19	90	4	4.44	2	2.22	1	5--27	-	extr=14	-	-	0	pfam00106	KOG0725,KOG1201,KOG1205,KOG1207,KOG1208,KOG1209,KOG1210,KOG1610	COG0300,COG1028,COG4221,PRK05557,PRK05565,PRK05653,PRK05693,PRK05855,PRK05866,PRK05993,PRK06113,PRK06123,PRK06124,PRK06125,PRK06138,PRK06139,PRK06171,PRK06172,PRK06179,PRK06180,PRK06181,PRK06182,PRK06398,PRK06482,PRK06484,PRK06841,PRK06914,PRK06935,PRK06949,PRK07062,PRK07109,PRK07201,PRK07231,PRK07326,PRK07454,PRK07478,PRK07523,PRK07666,PRK07677,PRK07890,PRK08017,PRK08063,PRK08213,PRK08219,PRK082…	5.12957e-24	0	0
SS1G_04468	Y	-	M	526	20	506	2	0.4	16	3.16	0	--	2	extr=25	-	-	0	pfam01532	KOG2204,KOG2429,KOG2430,KOG2431	-	0	0	5
SS1G_04473	Y	-	M	761	23	738	8	1.08	24	3.25	0	--	2	extr=27	-	-	1	-	-	-	0	0	0
SS1G_04490	Y	-	M	506	23	483	8	1.66	31	6.42	0	--	2	extr=14	-	-	0	pfam01764	KOG4569	cd00519,cd00741	0	0	0
SS1G_04497	Y	-	M	388	20	368	5	1.36	4	1.09	0	--	2	extr=24	-	-	1	pfam00722	-	COG2273,cd00413,cd02175,cd02176,cd02183	2.25346e-122	0	2
SS1G_04503	Y	-	M	52	35	17	1	5.88	0	0	0	--	-	mito=7.5	-	-	1	-	-	-	-	0	0
SS1G_04519	Y	-	M	230	24	206	12	5.83	4	1.94	0	--	2	extr=23	-	-	2	-	-	-	5.44785e-22	0	0
SS1G_04530	Y	-	M	648	19	629	9	1.43	23	3.66	0	--	3	extr=26	-	-	0	pfam01735	KOG1325	cd00147,cd07200,cd07202,cd07203,smart00022	0	0	1
SS1G_04541	Y	-	M	713	29	684	5	0.73	26	3.8	0	--	3	extr=24	-	-	1	pfam05592	-	COG3408	0	0	1
SS1G_04551	Y	-	M	332	23	309	5	1.62	8	2.59	1	7--26	2	extr=26	-	-	0	pfam01095	-	COG4677,PRK10531	2.53445e-145	0	3
SS1G_04552	Y	-	M	396	20	376	9	2.39	6	1.6	0	--	5	extr=25	-	-	1	pfam00295	-	COG5434	3.37177e-165	0	2
SS1G_04567	Y	-	M	84	15	69	0	0	3	4.35	0	--	-	cyto=12.5	-	-	0	pfam08520	-	-	1.44387e-30	0	0
SS1G_04588	Y	-	M	299	32	267	0	0	17	6.37	0	--	2	extr=22	-	-	1	pfam03134	KOG1725,KOG1726	-	3.93964e-123	0	0
SS1G_04592	Y	-	M	341	21	320	4	1.25	4	1.25	0	--	2	extr=27	-	-	0	-	-	COG3240,cd01837,cd01846,cd01847	1.63242e-120	0	2
SS1G_04611	Y	-	M	147	20	127	4	3.15	4	3.15	0	--	3	extr=21	-	-	1	-	-	-	-	0	0
SS1G_04618	Y	-	M	155	18	137	8	5.84	5	3.65	0	--	-	extr=22	-	-	1	-	-	-	-	0	0
SS1G_04633	Y	-	M	63	18	45	0	0	2	4.44	1	7--29	-	plas=12	-	-	0	-	-	-	1.0247e-16	0	0
SS1G_04639	Y	-	M	388	21	367	7	1.91	11	3	0	--	2	extr=24	-	-	0	-	-	COG2133	1.87525e-65	0	0
SS1G_04662	Y	-	M	536	25	511	8	1.57	15	2.94	0	--	2	extr=27	-	-	0	pfam00652,pfam02065	KOG2366	smart00458	0	0	0
SS1G_04664	Y	-	M	275	18	257	3	1.17	5	1.95	0	--	2	extr=26	-	-	1	-	-	-	4.07615e-102	0	0
SS1G_04725	Y	-	M	593	24	569	2	0.35	18	3.16	0	--	5	extr=25	-	-	0	pfam00264	-	-	0	0	3
SS1G_04761	Y	-	M	33	28	5	0	0	1	20	1	5--27	-	extr=11	-	-	0	-	-	-	-	0	0
SS1G_04766	Y	-	M	211	19	192	4	2.08	4	2.08	0	--	2	extr=24	-	-	0	-	-	smart00835	1.88096e-71	0	0
SS1G_04780	Y	-	M	484	24	460	4	0.87	29	6.3	0	--	2	mito=19	-	-	0	pfam00067	KOG0156,KOG0157,KOG0158,KOG0159,KOG0684	COG2124	0	0	2
SS1G_04786	Y	-	M	399	20	379	14	3.69	12	3.17	0	--	3	extr=26	-	-	0	-	KOG0260	-	1.52174e-100	0	0
SS1G_04790	Y	-	M	436	17	419	5	1.19	15	3.58	0	--	2	extr=22	-	-	1	pfam00328	KOG1382,KOG3720	cd07061	3.83655e-161	0	0
SS1G_04812	Y	-	M	29	21	8	1	12.5	2	25	0	--	-	-	-	-	0	-	-	-	-	0	0
SS1G_04823	Y	-	M	1187	30	1157	9	0.78	62	5.36	1	7--29	3	extr=9	-	-	1	pfam00069,pfam06479,pfam07714	KOG0032,KOG0033,KOG0192,KOG0193,KOG0194,KOG0197,KOG0198,KOG0200,KOG0201,KOG0574,KOG0575,KOG0577,KOG0578,KOG0579,KOG0580,KOG0581,KOG0582,KOG0583,KOG0585,KOG0586,KOG0587,KOG0588,KOG0589,KOG0591,KOG0592,KOG0593,KOG0594,KOG0595,KOG0596,KOG0597,KOG0598,KOG0599,KOG0600,KOG0601,KOG0603,KOG0604,KOG0605,KOG0607,KOG0610,KOG0612,KOG0614,KOG0615,KOG0616,KOG0658,KOG0659,KOG0660,KOG0661,KOG0662,KOG0663,KOG0664…	COG0515,PRK13184,PTZ00024,PTZ00266,cd00180,cd00192,cd05034,cd05038,cd05039,cd05040,cd05044,cd05045,cd05046,cd05047,cd05053,cd05057,cd05060,cd05066,cd05081,cd05084,cd05088,cd05089,cd05098,cd05099,cd05100,cd05101,cd05108,cd05109,cd05110,cd05116,cd05122,cd05123,cd05148,cd05570,cd05571,cd05572,cd05573,cd05574,cd05575,cd05577,cd05578,cd05579,cd05580,cd05581,cd05582,cd05583,cd05584,cd05585,cd05586,cd05…	0	0	0
SS1G_04850	Y	-	M	462	22	440	7	1.59	12	2.73	0	--	3	extr=25	-	-	0	pfam03663	-	-	0	4	2
SS1G_04852	-	Y	M	455	18	437	2	0.46	6	1.37	0	--	6	extr=25	-	-	0	pfam08702	KOG3915	COG5309	5.43937e-150	0	0
SS1G_04857	Y	-	M	139	17	122	8	6.56	0	0	0	--	2	extr=26	-	-	1	-	-	-	9.83937e-42	0	0
SS1G_04871	Y	-	M	330	21	309	2	0.65	4	1.29	0	--	3	extr=25	-	-	0	-	-	-	3.78968e-132	0	0
SS1G_04874	Y	-	M	92	26	66	1	1.52	3	4.55	0	--	-	extr=15	-	-	1	-	-	-	-	0	0
SS1G_04875	-	Y	M	117	28	89	4	4.49	4	4.49	1	95--116	-	plas=16	-	-	0	-	-	-	-	0	0
SS1G_04881	Y	-	M	368	20	348	0	0	16	4.6	0	--	-	extr=19	-	-	0	-	-	COG1840,COG4143	6.67667e-148	0	0
SS1G_04885	Y	-	M	221	24	197	0	0	4	2.03	0	--	2	extr=27	-	-	2	pfam00890,pfam03486	KOG0029	COG1249,PRK05249	1.43318e-65	0	0
SS1G_04898	Y	-	M	812	21	791	11	1.39	12	1.52	0	--	4	extr=26	-	-	0	pfam01522	-	COG0726,TIGR02764	0	0	0
SS1G_04909	Y	-	M	46	33	13	0	0	0	0	1	15--37	-	plas=15	-	-	0	-	-	-	-	0	0
SS1G_04922	Y	-	M	46	23	23	0	0	1	4.35	0	--	-	cysk=12	-	-	0	-	-	-	3.66844e-16	0	0
SS1G_04923	Y	-	M	396	16	380	12	3.16	5	1.32	0	--	2	extr=25	-	-	1	-	-	-	1.6181e-136	0	2
SS1G_04934	Y	-	M	242	19	223	4	1.79	7	3.14	0	--	3	extr=25	-	-	0	-	-	-	7.29838e-112	0	1
SS1G_04945	Y	-	M	589	18	571	23	4.03	5	0.88	0	--	5	extr=24	-	-	0	pfam00840	-	PRK05648,PRK07003	0	2	0
SS1G_04946	Y	-	M	521	20	501	4	0.8	5	1	0	--	3	extr=25	-	-	0	-	-	-	4.43082e-137	0	0
SS1G_04958	Y	-	M	585	18	567	6	1.06	25	4.41	0	--	3	extr=25	-	-	1	pfam09286	-	COG4934	0	3	5
SS1G_04971	Y	-	M	47	21	26	1	3.85	1	3.85	0	--	-	mito=11	-	-	0	-	-	-	-	0	0
SS1G_04982	Y	-	M	37	22	15	0	0	1	6.67	1	4--26	-	extr=16	-	-	0	-	-	-	-	0	0
SS1G_04993	Y	-	M	97	29	68	2	2.94	7	10.29	1	7--29	-	cyto=8	-	-	0	-	-	-	-	0	0
SS1G_05013	Y	-	M	323	23	300	5	1.67	10	3.33	0	--	3	extr=23	-	-	1	-	-	-	1.03446e-51	0	0
SS1G_05020	Y	-	M	82	36	46	1	2.17	2	4.35	1	7--29	-	E.R.=10	-	-	0	-	-	-	-	0	0
SS1G_05034	Y	-	M	35	16	19	0	0	1	5.26	0	--	-	cyto=12	-	-	0	-	-	-	-	0	0
SS1G_05037	Y	-	M	272	22	250	2	0.8	13	5.2	0	--	2	nucl=9	-	-	0	-	-	-	1.78066e-121	0	0
SS1G_05049	Y	-	M	482	16	466	1	0.21	7	1.5	0	--	3	extr=12	-	-	1	pfam02469	KOG1437	COG2335,smart00554	0	0	0
SS1G_05058	Y	-	M	232	25	207	3	1.45	10	4.83	1	12--34	2	cyto=13.5	-	-	0	pfam01981	KOG3282	COG1990,PRK04322,TIGR00283,cd02407,cd02430	1.44735e-94	0	0
SS1G_05073	Y	-	M	290	16	274	6	2.19	7	2.55	0	--	-	extr=26	-	-	0	-	-	-	6.16336e-139	0	2
SS1G_05075	-	Y	M	222	18	204	8	3.92	4	1.96	0	--	2	extr=26	-	-	0	pfam05730	-	-	2.40083e-22	0	0
SS1G_05102	Y	-	M	248	19	229	4	1.75	10	4.37	0	--	2	extr=17	-	-	0	-	-	-	3.06596e-65	0	0
SS1G_05103	Y	-	M	103	20	83	6	7.23	1	1.2	0	--	-	extr=22	-	-	1	-	-	-	6.64908e-34	0	0
SS1G_05117	Y	-	M	66	29	37	0	0	2	5.41	0	--	-	nucl=14.5	-	-	0	-	-	-	-	0	0
SS1G_05152	-	Y	M	158	17	141	0	0	3	2.13	0	--	3	extr=22	-	-	1	-	-	-	8.76087e-28	0	0
SS1G_05172	Y	-	M	31	28	3	0	0	1	33.33	0	--	-	mito=12	-	-	0	-	-	-	-	0	0
SS1G_05192	Y	-	M	891	21	870	5	0.57	21	2.41	0	--	3	extr=26	-	-	1	pfam03632	KOG4125	COG1554,PRK13807	0	0	0
SS1G_05257	Y	-	M	342	19	323	12	3.72	18	5.57	0	--	3	mito=15	-	-	1	-	-	-	2.22783e-14	0	0
SS1G_05278	-	Y	M	511	21	490	7	1.43	2	0.41	0	--	6	extr=13	-	-	0	-	-	-	1.61762e-38	0	0
SS1G_05299	Y	-	M	215	21	194	0	0	7	3.61	0	--	-	extr=14	-	-	1	-	-	-	-	0	0
SS1G_05300	Y	-	M	590	21	569	8	1.41	37	6.5	0	--	2	cysk=15	-	-	0	pfam00156,pfam00310	KOG0572	COG0034,COG0367,COG0449,PRK00331,PRK05793,PRK06388,PRK06781,PRK07272,PRK07349,PRK07631,PRK07847,PRK08341,PRK08525,PRK09123,PRK09246,TIGR01134,TIGR01135,TIGR01536,cd00352,cd00712,cd00714,cd00715,cd01907,cd01908	0	0	0
SS1G_05315	Y	-	M	537	16	521	5	0.96	32	6.14	0	--	2	mito=8	-	-	0	pfam06101	-	-	0	0	0
SS1G_05325	Y	-	M	113	21	92	0	0	3	3.26	1	7--29	-	extr=14	-	-	0	-	-	-	1.25039e-34	0	0
SS1G_05326	Y	-	M	222	17	205	4	1.95	7	3.41	0	--	2	extr=17	-	-	0	-	-	-	2.24878e-75	0	0
SS1G_05334	Y	-	M	245	19	226	0	0	10	4.42	0	--	10	extr=9	-	-	0	-	-	-	3.72123e-54	0	0
SS1G_05337	Y	-	M	223	17	206	4	1.94	2	0.97	0	--	2	extr=27	-	-	0	-	-	-	2.39396e-70	0	0
SS1G_05363	Y	-	M	331	17	314	1	0.32	17	5.41	0	--	2	extr=10	-	-	0	pfam07992	KOG2614	COG0654,PRK06475,PRK06753,PRK06847,PRK07538,PRK08163,TIGR03219	5.27961e-71	0	1
SS1G_05368	Y	-	M	803	20	783	7	0.89	28	3.58	0	--	3	extr=25	-	-	0	pfam00933,pfam01915	-	COG1472	0	6	1
SS1G_05402	Y	-	M	248	20	228	5	2.19	16	7.02	0	--	-	cyto=10.5	-	-	0	-	-	-	2.29947e-50	0	0
SS1G_05434	Y	-	M	408	19	389	2	0.51	7	1.8	0	--	2	extr=25	-	-	0	pfam00657	-	cd00229,cd01831	6.73842e-179	0	0
SS1G_05435	Y	-	M	251	17	234	1	0.43	22	9.4	0	--	2	cysk=12	-	-	1	-	-	-	2.08587e-55	0	0
SS1G_05449	Y	-	M	563	19	544	6	1.1	13	2.39	0	--	3	extr=22	-	-	0	pfam00450	KOG1282,KOG1283	COG2939	0	2	0
SS1G_05454	Y	-	M	1761	19	1742	63	3.62	70	4.02	0	--	4	extr=21	-	-	1	pfam00187,pfam00704	KOG2806	COG3325,COG3858,cd00598,cd02871,cd02872,cd02873,cd02874,cd02875,cd02876,cd02878,cd02879,cd06542,cd06545,cd06548,cd06549,smart00636	0	1	3
SS1G_05457	-	Y	M	360	16	344	10	2.91	3	0.87	0	--	3	extr=27	-	-	0	pfam09792	-	-	3.79565e-132	0	0
SS1G_05461	Y	-	M	369	23	346	5	1.45	16	4.62	1	7--29	2	mito=14	-	-	0	-	KOG4366	-	1.72264e-116	0	1
SS1G_05493	Y	-	M	577	19	558	10	1.79	12	2.15	0	--	3	extr=27	-	-	1	pfam07519	-	-	0	1	1
SS1G_05494	Y	-	M	1160	22	1138	26	2.28	22	1.93	0	--	5	extr=27	-	-	0	pfam01822,pfam04415,pfam06933	KOG4157	smart00321	0	1	0
SS1G_05512	Y	-	M	69	29	40	0	0	2	5	0	--	-	extr=13	-	-	0	-	-	-	-	0	0
SS1G_05523	Y	-	M	95	35	60	0	0	4	6.67	1	15--37	-	plas=15	-	-	0	-	-	-	-	0	0
SS1G_05551	Y	-	M	157	18	139	4	2.88	10	7.19	0	--	2	cysk=19	-	-	0	-	-	-	1.06685e-25	0	0
SS1G_05569	Y	-	M	165	21	144	3	2.08	6	4.17	0	--	-	extr=26	-	-	0	-	-	-	5.90969e-28	0	0
SS1G_05609	Y	-	M	334	20	314	2	0.64	15	4.78	0	--	2	extr=22	-	-	1	pfam00378	KOG1679,KOG1680,KOG1682	COG1024,PRK03580,PRK05809,PRK05862,PRK05869,PRK05870,PRK05980,PRK05981,PRK06127,PRK06143,PRK06144,PRK06190,PRK06494,PRK06495,PRK06688,PRK07509,PRK07657,PRK07658,PRK08138,PRK08139,PRK08140,PRK08252,PRK08258,PRK08290,PRK09076,PRK09245,PRK09674,PRK11154,TIGR02280,TIGR02440,TIGR02441,cd06558	1.90529e-42	0	0
SS1G_05612	Y	-	M	468	18	450	4	0.89	12	2.67	0	--	2	extr=27	-	-	1	-	-	-	0	0	0
SS1G_05618	Y	-	M	214	30	184	2	1.09	13	7.07	1	12--31	-	extr=9	-	-	1	pfam08719	-	COG3236,TIGR02464	3.08834e-13	0	1
SS1G_05659	Y	-	M	306	18	288	0	0	14	4.86	0	--	3	extr=9	-	-	0	-	KOG0010	-	5.14022e-70	0	0
SS1G_05665	Y	-	M	49	15	34	2	5.88	2	5.88	1	4--21	-	E.R.=8	-	-	1	-	-	-	-	0	0
SS1G_05668	-	Y	M	309	22	287	5	1.74	13	4.53	1	154--176	2	extr=24	-	-	1	-	KOG0921	-	5.3511e-78	0	0
SS1G_05677	Y	-	M	543	23	520	1	0.19	18	3.46	0	--	2	extr=25	-	-	0	pfam00732,pfam05199	KOG1238	COG2303,PRK02106,TIGR01810	4.46557e-132	2	4
SS1G_05679	Y	-	M	839	19	820	8	0.98	31	3.78	0	--	3	extr=14	-	-	1	pfam01565	KOG1231,KOG2614	COG0277,COG0644,COG0654,PRK06753,PRK06847,PRK07236,PRK07538,PRK07588,PRK08163,TIGR01988,TIGR02032,TIGR03219	2.43354e-100	0	1
SS1G_05703	Y	-	M	73	43	30	2	6.67	1	3.33	0	--	-	cyto=11.5	-	-	0	-	-	-	-	0	0
SS1G_05766	Y	-	M	93	23	70	1	1.43	4	5.71	1	5--27	-	nucl=9	-	-	0	-	-	-	-	0	0
SS1G_05775	Y	-	M	414	18	396	5	1.26	8	2.02	0	--	2	extr=25	-	-	0	pfam00150	-	COG2730	0	1	1
SS1G_05780	Y	-	M	175	16	159	6	3.77	13	8.18	0	--	2	mito=10	-	-	1	-	-	-	-	0	0
SS1G_05782	Y	-	M	966	18	948	7	0.74	68	7.17	0	--	6	cyto=8.5	-	-	0	pfam07217	KOG0334,KOG0921,KOG2146	PRK12678	0	1	0
SS1G_05784	Y	-	M	574	17	557	14	2.51	16	2.87	0	--	3	extr=27	-	-	1	pfam03659	-	-	1.95497e-162	0	0
SS1G_05794	Y	-	M	332	21	311	0	0	8	2.57	0	--	3	extr=25	-	-	1	-	-	-	2.5556e-30	0	0
SS1G_05802	Y	-	M	295	19	276	3	1.09	14	5.07	0	--	2	extr=11	-	-	1	pfam02144	KOG3194	cd00577	2.8004e-121	0	0
SS1G_05827	Y	-	M	178	18	160	2	1.25	5	3.12	0	--	2	extr=24	-	-	0	-	-	-	1.72392e-37	0	0
SS1G_05829	Y	-	M	79	17	62	0	0	2	3.23	0	--	-	mito=15.5	-	-	0	-	-	-	1.70726e-16	0	0
SS1G_05832	Y	-	M	455	19	436	11	2.52	9	2.06	0	--	3	extr=26	-	-	1	pfam00295	-	COG5434	0	1	1
SS1G_05876	Y	-	M	475	23	452	3	0.66	23	5.09	1	9--27	3	extr=16	-	-	0	-	-	-	1.88906e-155	0	3
SS1G_05890	Y	-	M	171	32	139	4	2.88	5	3.6	0	--	-	mito=5	-	-	0	-	-	-	-	0	0
SS1G_05892	Y	-	M	79	18	61	1	1.64	5	8.2	1	4--23	-	mito=13	-	-	0	-	-	-	-	0	0
SS1G_05917	Y	-	M	352	16	336	11	3.27	11	3.27	0	--	3	extr=26	-	-	0	-	-	-	5.56556e-153	0	0
SS1G_05925	Y	-	M	433	19	414	5	1.21	17	4.11	0	--	2	extr=27	-	-	0	pfam01328	-	-	0	0	1
SS1G_05938	Y	-	M	212	18	194	6	3.09	15	7.73	0	--	5	extr=10	-	-	0	-	-	-	2.00599e-07	0	0
SS1G_05939	Y	-	M	87	19	68	7	10.29	1	1.47	0	--	-	extr=8	-	-	0	-	-	-	-	0	0
SS1G_05996	Y	-	M	269	16	253	3	1.19	7	2.77	0	--	2	extr=20	-	-	0	pfam00194	KOG0382	COG3338,cd00326,cd03117,cd03118,cd03119,cd03120,cd03121,cd03122,cd03123,cd03124,cd03125,cd03126,cd03150	3.1125e-133	0	0
SS1G_06009	Y	-	M	420	25	395	4	1.01	13	3.29	0	--	4	extr=22	-	-	0	-	-	-	3.3292e-142	0	0
SS1G_06037	Y	-	M	421	19	402	6	1.49	9	2.24	0	--	2	extr=27	-	-	0	pfam00150	-	COG2730	0	1	1
SS1G_06047	Y	-	M	64	37	27	0	0	0	0	1	13--35	-	extr=22	-	-	1	-	-	-	-	0	0
SS1G_06049	Y	-	M	269	23	246	10	4.07	20	8.13	0	--	-	mito=8	-	-	0	-	-	-	1.78213e-13	0	0
SS1G_06054	Y	-	M	292	25	267	2	0.75	8	3	0	--	2	extr=12	-	-	0	pfam01266	KOG0029,KOG1399,KOG2614	COG0644,COG0654,COG0665,COG1231,COG1233,PRK01747,PRK06475,PRK06753,PRK06847,PRK07233,PRK07236,PRK07538,PRK08163,PRK11749,PRK12771,PRK12810,TIGR01317,TIGR01984,TIGR01988,TIGR02732,TIGR02734,TIGR03219	1.39762e-35	0	0
SS1G_06067	Y	-	M	55	27	28	0	0	2	7.14	0	--	-	plas=13	-	-	1	-	-	-	-	0	0
SS1G_06068	Y	-	M	93	20	73	10	13.7	2	2.74	0	--	-	extr=27	-	-	0	-	-	-	7.0217e-19	0	0
SS1G_06075	Y	-	M	231	22	209	0	0	15	7.18	0	--	3	nucl=19	-	-	1	-	-	-	2.27314e-50	0	0
SS1G_06100	-	Y	M	100	26	74	0	0	4	5.41	2	7--29 77--99	-	extr=22	-	-	1	-	-	-	9.62268e-06	0	0
SS1G_06101	Y	-	M	498	25	473	4	0.85	29	6.13	0	--	2	extr=7	-	-	3	pfam00067	KOG0156,KOG0157,KOG0158,KOG0159,KOG0684	COG2124	1.42265e-154	0	7
SS1G_06119	Y	-	M	197	21	176	0	0	4	2.27	0	--	2	extr=23	-	-	0	-	-	-	1.46202e-57	0	0
SS1G_06120	Y	-	M	50	22	28	0	0	0	0	0	--	-	extr=9	-	-	0	-	-	-	-	0	0
SS1G_06125	Y	-	M	70	26	44	2	4.55	3	6.82	1	7--29	-	mito=13	-	-	0	-	-	-	-	0	0
SS1G_06142	Y	-	M	680	39	641	8	1.25	50	7.8	1	16--38	2	plas=11	-	-	1	pfam08241,pfam08242	-	COG2226,cd02440	1.02772e-179	0	0
SS1G_06211	Y	-	M	493	22	471	3	0.64	26	5.52	1	7--29	-	mito=12	-	-	1	pfam00067	KOG0156,KOG0157,KOG0158,KOG0159,KOG0684	COG2124	0	0	9
SS1G_06213	Y	-	M	61	23	38	4	10.53	3	7.89	1	7--26	-	cyto_nucl=9	-	-	0	-	-	-	3.61602e-06	0	0
SS1G_06218	Y	-	M	205	23	182	0	0	10	5.49	1	5--22	2	cyto=10	-	-	0	-	-	-	2.19269e-79	0	0
SS1G_06226	Y	-	M	56	18	38	0	0	0	0	0	--	-	extr=11	-	-	1	-	-	-	-	0	0
SS1G_06230	Y	-	M	181	19	162	0	0	7	4.32	0	--	3	extr=27	-	-	0	pfam06172	-	COG3542	1.70195e-52	0	1
SS1G_06235	Y	-	M	469	22	447	2	0.45	15	3.36	0	--	3	extr=24	-	-	1	pfam00295	-	-	0	0	1
SS1G_06236	Y	-	M	64	22	42	0	0	4	9.52	0	--	-	mito=7	-	-	0	-	-	-	-	0	0
SS1G_06238	Y	-	M	55	23	32	0	0	3	9.38	0	--	-	mito=18	-	-	0	-	-	-	-	0	0
SS1G_06264	Y	-	M	816	16	800	8	1	17	2.12	0	--	3	extr=26	-	-	0	pfam00732,pfam05199	KOG1238	COG0644,COG2303,PRK02106,TIGR01810,TIGR02032,cd00241	0	0	1
SS1G_06293	-	Y	M	199	21	178	12	6.74	3	1.69	1	181--198	3	extr=27	-	-	0	-	-	-	1.94843e-60	0	0
SS1G_06325	Y	-	M	61	34	27	0	0	0	0	1	13--35	-	extr=21	-	-	1	-	-	-	-	0	0
SS1G_06333	Y	-	M	509	21	488	8	1.64	14	2.87	0	--	3	extr=27	-	-	1	pfam00328	KOG1382	cd07061	0	0	0
SS1G_06336	Y	-	M	403	19	384	3	0.78	10	2.6	0	--	3	extr=15	-	-	0	-	-	-	4.01699e-143	0	0
SS1G_06340	Y	-	M	41	27	14	0	0	0	0	0	--	-	mito=16	-	-	0	-	-	-	-	0	0
SS1G_06349	Y	-	M	361	23	338	3	0.89	11	3.25	0	--	2	extr=26	-	-	1	pfam01156	KOG2938	COG1957,PRK09955,PRK10443,PRK10768,cd00455,cd02647,cd02649,cd02650,cd02651,cd02653,cd02654	6.42858e-172	0	0
SS1G_06365	Y	-	M	577	27	550	6	1.09	15	2.73	0	--	3	extr=25	-	-	0	pfam00394,pfam07731,pfam07732	KOG1263	COG2132,PRK10965,TIGR01480,TIGR03388,TIGR03389,TIGR03390	0	2	4
SS1G_06371	Y	-	M	96	19	77	1	1.3	6	7.79	0	--	2	extr=11	-	-	0	-	-	-	-	0	0
SS1G_06373	Y	-	M	69	22	47	1	2.13	3	6.38	0	--	-	mito=9	-	-	0	-	-	-	-	0	0
SS1G_06412	Y	-	M	257	20	237	7	2.95	6	2.53	0	--	2	extr=18	-	-	0	-	-	-	-	0	0
SS1G_06426	Y	-	M	883	20	863	1	0.12	27	3.13	0	--	3	extr=27	-	-	0	-	-	-	0	0	0
SS1G_06504	Y	-	M	93	16	77	0	0	3	3.9	1	4--23	-	plas=10	-	-	0	-	-	-	-	0	0
SS1G_06506	Y	-	M	343	25	318	1	0.31	24	7.55	1	12--34	2	mito=6	-	-	0	-	-	-	2.12818e-11	0	0
SS1G_06513	Y	-	M	481	18	463	9	1.94	27	5.83	0	--	3	nucl=12	-	-	1	pfam01822	KOG4157	-	8.54502e-47	0	0
SS1G_06534	Y	-	M	271	19	252	6	2.38	6	2.38	0	--	4	extr=26	-	-	0	pfam00089	KOG3627	COG5640,cd00190,smart00020	5.19072e-118	0	0
SS1G_06539	Y	-	M	43	22	21	1	4.76	1	4.76	0	--	-	mito=18	-	-	1	-	-	-	-	0	0
SS1G_06653	Y	-	M	395	23	372	0	0	11	2.96	0	--	2	extr=24	-	-	0	pfam03632	KOG4125	COG1554,PRK13807	2.02459e-69	0	0
SS1G_06677	Y	-	M	562	23	539	7	1.3	41	7.61	1	9--31	2	extr=10	-	-	0	-	-	-	0	0	1
SS1G_06695	Y	-	M	447	23	424	5	1.18	20	4.72	0	--	4	extr=22	-	-	0	pfam01266	KOG2820	COG0665,PRK11259,TIGR01377	0	0	0
SS1G_06697	Y	-	M	114	22	92	0	0	3	3.26	0	--	2	mito=7	-	-	0	-	-	-	-	0	0
SS1G_06713	-	Y	M	182	18	164	0	0	4	2.44	0	--	2	extr=26	-	-	0	-	-	-	-	0	0
SS1G_06742	Y	-	M	249	17	232	4	1.72	6	2.59	0	--	2	extr=25	-	-	0	pfam00188	KOG3017	cd00168,cd05380,cd05381,cd05382,cd05383,cd05384,cd05385,cd05559,smart00198	1.96974e-78	0	0
SS1G_06747	Y	-	M	151	17	134	1	0.75	2	1.49	0	--	2	extr=23	-	-	0	-	-	-	2.52317e-05	0	0
SS1G_06763	Y	-	M	182	18	164	8	4.88	14	8.54	0	--	2	extr=13	-	-	1	-	-	-	6.10602e-27	0	0
SS1G_06765	Y	-	M	576	19	557	0	0	23	4.13	0	--	7	extr=13	-	-	0	pfam10281	-	-	0	0	0
SS1G_06771	Y	-	M	36	27	9	0	0	0	0	0	--	-	extr=16	-	-	0	-	-	-	-	0	0
SS1G_06774	Y	-	M	84	35	49	0	0	4	8.16	1	10--32	-	extr=14	-	-	1	-	-	-	9.91032e-34	0	0
SS1G_06781	Y	-	M	425	28	397	0	0	31	7.81	1	15--37	3	extr=9	-	-	0	-	-	-	0	0	0
SS1G_06787	Y	-	M	430	18	412	0	0	17	4.13	1	4--26	3	nucl=15.5	-	-	0	-	-	-	1.24025e-129	0	0
SS1G_06788	Y	-	M	573	28	545	8	1.47	37	6.79	1	12--34	3	mito=6	-	-	0	-	-	-	5.11438e-89	0	0
SS1G_06817	Y	-	M	303	22	281	1	0.36	6	2.14	0	--	3	extr=23	-	-	0	-	-	-	-	0	0
SS1G_06849	Y	-	M	2003	23	1980	45	2.27	74	3.74	0	--	5	extr=14	-	-	0	pfam00176,pfam00271,pfam01822	KOG0298,KOG0384,KOG0385,KOG0386,KOG0387,KOG0388,KOG0389,KOG0390,KOG0391,KOG0392,KOG1000,KOG1001,KOG1002,KOG1015,KOG1016,KOG4157,KOG4439	COG0553,cd00079,smart00321,smart00487,smart00490	0	1	1
SS1G_06860	Y	-	M	103	32	71	1	1.41	4	5.63	1	12--34	-	plas=16	-	-	0	-	-	-	-	0	0
SS1G_06868	Y	-	M	51	18	33	0	0	0	0	0	--	-	extr=17	-	-	0	-	-	-	-	0	0
SS1G_06880	Y	-	M	76	29	47	1	2.13	0	0	0	--	-	E.R.=9	-	-	0	-	-	-	-	0	0
SS1G_06890	Y	-	M	284	22	262	0	0	5	1.91	0	--	4	extr=23	-	-	0	-	-	-	3.13197e-17	0	0
SS1G_06895	Y	-	M	93	26	67	1	1.49	1	1.49	1	15--37	-	plas=12	-	-	0	-	-	-	-	0	0
SS1G_06942	Y	-	M	527	20	507	6	1.18	13	2.56	0	--	4	extr=23	-	-	0	-	-	-	6.71801e-137	0	0
SS1G_07015	Y	-	M	265	17	248	4	1.61	5	2.02	0	--	2	extr=26	-	-	0	-	-	-	1.82639e-126	0	0
SS1G_07018	Y	-	M	93	24	69	1	1.45	8	11.59	0	--	-	nucl=19	-	-	1	-	-	-	-	0	0
SS1G_07022	Y	-	M	453	19	434	8	1.84	12	2.76	0	--	-	extr=25	-	-	0	pfam00328	KOG1382	cd07061	0	0	1
SS1G_07027	Y	-	M	174	19	155	6	3.87	4	2.58	0	--	3	extr=26	-	-	0	-	-	-	6.85327e-87	0	0
SS1G_07034	Y	-	M	200	19	181	1	0.55	10	5.52	0	--	-	mito=13	-	-	0	-	-	-	-	0	0
SS1G_07039	Y	-	M	436	22	414	10	2.42	5	1.21	0	--	2	extr=26	-	-	0	pfam00295	-	-	0	2	0
SS1G_07076	Y	-	M	72	21	51	1	1.96	4	7.84	0	--	-	mito=7	-	-	0	-	-	-	-	0	0
SS1G_07088	Y	-	M	45	18	27	0	0	1	3.7	0	--	-	cyto=12	-	-	0	-	-	-	-	0	0
SS1G_07093	Y	-	M	403	20	383	4	1.04	6	1.57	0	--	-	extr=26	-	-	0	-	KOG1454	-	3.84466e-64	0	0
SS1G_07162	Y	-	M	888	21	867	8	0.92	25	2.88	0	--	3	extr=27	-	-	2	pfam00933,pfam01915	-	COG1472,PRK05337	0	5	2
SS1G_07183	Y	-	M	192	19	173	4	2.31	5	2.89	0	--	-	extr=25	-	-	0	-	-	-	1.14954e-86	0	0
SS1G_07184	Y	-	M	551	18	533	2	0.38	16	3	0	--	2	extr=26	-	-	0	pfam00251	KOG0228	COG1621,TIGR01322,smart00640	0	0	0
SS1G_07187	Y	-	M	106	14	92	0	0	10	10.87	1	4--23	-	extr=9	-	-	0	pfam00226	KOG0723	PTZ00100	4.1568e-40	0	0
SS1G_07199	Y	-	M	329	38	291	4	1.37	14	4.81	1	13--35	2	golg=7	-	-	1	-	-	cd06914	3.39922e-115	0	0
SS1G_07200	Y	-	M	81	23	58	0	0	7	12.07	1	7--29	2	mito=14.5	-	-	0	-	-	-	-	0	0
SS1G_07224	Y	-	M	342	20	322	0	0	7	2.17	0	--	5	extr=18	-	-	0	-	-	-	4.80653e-67	0	0
SS1G_07230	Y	-	M	82	19	63	0	0	4	6.35	0	--	2	extr=25	-	-	0	-	-	-	-	0	0
SS1G_07268	Y	-	M	669	18	651	9	1.38	17	2.61	0	--	2	extr=18	-	-	0	pfam09286	-	COG4934	0	3	4
SS1G_07280	Y	-	M	475	18	457	8	1.75	21	4.6	0	--	4	nucl=7	-	98--113	0	pfam00328	KOG1382	cd07061	0	0	1
SS1G_07289	Y	-	M	299	17	282	9	3.19	17	6.03	0	--	-	plas=10	-	-	0	-	-	-	6.13148e-65	0	0
SS1G_07290	Y	-	M	194	35	159	1	0.63	13	8.18	1	7--29	2	cyto=8.5	-	-	1	-	-	-	-	0	0
SS1G_07295	-	Y	M	223	17	206	8	3.88	0	0	0	--	2	extr=24	-	-	1	pfam05730	-	-	7.62038e-19	0	0
SS1G_07296	Y	-	M	146	23	123	2	1.63	6	4.88	0	--	2	mito=15	-	-	0	-	-	-	-	0	0
SS1G_07320	Y	-	M	189	21	168	1	0.6	8	4.76	0	--	-	cyto=9.5	-	-	1	pfam00025,pfam01926,pfam08477,pfam09439	KOG0070,KOG0071,KOG0072,KOG0073,KOG0074,KOG0075,KOG0076,KOG0077,KOG0082,KOG0084,KOG0090	COG1100,COG2229,PTZ00133,TIGR00231,cd00878,cd00879,cd00882,cd04105,cd04149,cd04150,cd04151,cd04152,cd04153,cd04154,cd04155,cd04156,cd04157,cd04158,cd04159,cd04160,cd04161,cd04162,smart00177,smart00178	2.46567e-106	0	0
SS1G_07325	Y	-	M	346	21	325	3	0.92	12	3.69	0	--	2	cyto=15.5	-	-	0	pfam01408,pfam02894	KOG2741,KOG2742	COG0673,PRK10206,PRK11579	0	0	0
SS1G_07354	Y	-	M	129	24	105	3	2.86	8	7.62	0	--	-	plas=10	-	-	0	-	-	-	-	0	0
SS1G_07393	Y	-	M	782	21	761	9	1.18	14	1.84	0	--	4	extr=26	-	-	1	-	-	-	0	3	0
SS1G_07404	Y	-	M	282	20	262	0	0	15	5.73	0	--	7	extr=15	-	-	0	-	-	-	9.64597e-62	0	0
SS1G_07416	-	Y	M	366	17	349	7	2.01	1	0.29	0	--	6	extr=19	-	-	0	-	KOG0260,KOG0971	PRK07764	3.59021e-13	0	0
SS1G_07431	Y	-	M	125	35	90	3	3.33	7	7.78	0	--	-	cyto_nucl=6	-	-	0	-	-	-	-	0	0
SS1G_07491	Y	-	M	140	19	121	7	5.79	1	0.83	0	--	-	extr=25	-	-	0	-	-	-	7.40747e-57	0	0
SS1G_07496	Y	-	M	821	18	803	3	0.37	29	3.61	0	--	2	extr=16	-	-	0	pfam08760	-	-	0	1	0
SS1G_07498	Y	-	M	454	20	434	0	0	21	4.84	0	--	2	extr=25	-	-	0	pfam00732,pfam05199	KOG1238	COG2303,PRK02106,TIGR01810	1.4231e-44	0	1
SS1G_07526	Y	-	M	372	19	353	3	0.85	4	1.13	0	--	2	extr=26	-	-	0	-	-	-	4.33861e-169	0	0
SS1G_07532	Y	-	M	209	21	188	2	1.06	7	3.72	0	--	-	extr=27	-	-	0	-	-	smart00754	5.11941e-70	0	0
SS1G_07543	Y	-	M	273	46	227	3	1.32	8	3.52	0	--	2	plas=17	-	-	2	-	-	-	-	0	0
SS1G_07552	Y	-	M	513	34	479	6	1.25	28	5.85	0	--	2	mito=11	-	-	0	pfam00743,pfam01266,pfam07992	KOG0029,KOG0399,KOG0685,KOG1399	COG0492,COG1249,COG2072,PRK07233	0	0	0
SS1G_07554	Y	-	M	280	19	261	5	1.92	3	1.15	0	--	3	extr=24	-	-	0	pfam00734	-	PRK10811,smart00236	5.93627e-20	0	0
SS1G_07571	Y	-	M	358	25	333	3	0.9	9	2.7	0	--	7	extr=27	-	-	0	-	-	-	5.80288e-18	0	0
SS1G_07575	Y	-	M	187	24	163	3	1.84	9	5.52	1	7--29	-	extr=9	-	-	0	-	-	-	2.73549e-05	0	0
SS1G_07579	Y	-	M	613	23	590	6	1.02	16	2.71	0	--	2	extr=27	-	-	0	pfam01565,pfam08031	KOG1231	COG0277	2.90628e-158	0	4
SS1G_07593	Y	-	M	400	18	382	5	1.31	20	5.24	1	5--27	-	plas=21	-	-	1	pfam01494	KOG2614	COG0644,COG0654,PRK06475,PRK06753,PRK06847,PRK07494,PRK07538,PRK08163,TIGR01988,TIGR03219	1.47223e-141	0	2
SS1G_07613	Y	-	M	172	19	153	4	2.61	3	1.96	0	--	-	extr=20	-	-	0	pfam02221	KOG4680	cd00912,cd00917,smart00737	9.46462e-61	0	0
SS1G_07620	Y	-	M	68	30	38	3	7.89	2	5.26	1	15--37	-	mito=20.5	-	-	0	-	-	-	-	0	0
SS1G_07639	Y	-	M	393	19	374	0	0	13	3.48	0	--	2	extr=25	-	-	0	pfam04185	-	COG3511	4.83576e-147	0	2
SS1G_07655	Y	-	M	587	18	569	9	1.58	12	2.11	0	--	3	extr=26	-	-	0	pfam09286	-	COG4934	0	0	7
SS1G_07656	Y	-	M	346	19	327	4	1.22	5	1.53	0	--	2	extr=26	-	-	1	pfam03443	-	-	2.16755e-113	0	0
SS1G_07661	Y	-	M	202	20	182	4	2.2	2	1.1	0	--	-	extr=21	-	-	1	pfam01083	-	-	1.4202e-60	0	3
SS1G_07669	Y	-	M	180	20	160	4	2.5	3	1.88	1	5--27	2	extr=26	-	-	0	-	-	-	1.24976e-73	0	0
SS1G_07675	Y	-	M	261	22	239	0	0	11	4.6	0	--	-	mito=9.5	-	-	0	pfam07928	KOG2115	-	8.80027e-121	0	0
SS1G_07678	-	Y	M	56	24	32	1	3.12	0	0	1	2--24	-	plas=10	-	-	0	-	-	-	-	0	0
SS1G_07723	-	Y	M	250	19	231	4	1.73	0	0	0	--	3	extr=22	-	-	0	-	-	-	1.01671e-29	0	0
SS1G_07725	Y	-	M	198	21	177	0	0	19	10.73	1	5--27	-	extr=11	-	-	0	-	-	-	2.93866e-60	0	0
SS1G_07749	Y	-	M	222	19	203	0	0	8	3.94	0	--	2	extr=25	-	-	0	pfam00457	-	-	1.22255e-105	0	1
SS1G_07752	Y	-	M	142	21	121	2	1.65	9	7.44	0	--	2	extr=8	-	-	0	-	-	COG3686	3.44766e-18	0	0
SS1G_07780	Y	-	M	223	17	206	4	1.94	6	2.91	0	--	2	extr=23	-	-	0	-	-	-	4.87254e-65	0	0
SS1G_07784	-	Y	M	237	17	220	3	1.36	1	0.45	0	--	2	extr=18	-	-	0	-	-	-	1.18762e-54	0	0
SS1G_07812	Y	-	M	328	23	305	1	0.33	21	6.89	0	--	-	extr=14	-	-	1	pfam04991	-	-	6.4579e-157	0	1
SS1G_07825	Y	-	M	452	19	433	4	0.92	25	5.77	0	--	2	cyto=11	-	-	1	pfam01494	KOG2614	COG0644,COG0654,PRK06126,PRK06183,PRK06184,PRK06185,PRK06834,PRK06847,PRK07190,PRK07364,PRK08132,PRK08243,PRK08244,PRK08294,PRK08773,TIGR01984,TIGR01988,TIGR01989,TIGR02032	1.07187e-165	0	0
SS1G_07836	Y	-	M	252	18	234	2	0.85	4	1.71	0	--	2	extr=24	-	-	0	pfam01828	-	-	7.50078e-102	0	0
SS1G_07837	Y	-	M	280	17	263	0	0	10	3.8	0	--	5	extr=27	-	-	2	-	-	-	2.33775e-11	0	0
SS1G_07844	Y	-	M	286	30	256	0	0	24	9.38	1	4--24	2	extr=9	-	38--53	0	-	-	-	6.27864e-24	0	0
SS1G_07847	Y	-	M	833	35	798	11	1.38	20	2.51	0	--	3	extr=21	-	-	0	pfam00734,pfam00933,pfam01915	-	COG1472,smart00236	0	6	1
SS1G_07863	Y	-	M	860	23	837	6	0.72	27	3.23	0	--	4	extr=26	-	-	1	pfam00732,pfam05199	KOG1238	COG1249,COG2303,PRK02106,PRK06292,TIGR01350,TIGR01810,cd00241	0	0	2
SS1G_07897	Y	-	M	489	27	462	2	0.43	26	5.63	1	7--25	4	extr=13	-	-	1	-	-	-	0	0	0
SS1G_07901	Y	-	M	508	16	492	6	1.22	11	2.24	0	--	2	extr=15	-	-	1	pfam02225,pfam04389	KOG2194,KOG2195	COG2234,cd00538,cd02123,cd02124,cd02126,cd02127,cd02130,cd02133,cd04816,cd04818	0	0	0
SS1G_07911	Y	-	M	145	31	114	1	0.88	19	16.67	1	5--27	-	plas=17	-	-	0	-	-	-	-	0	0
SS1G_07919	Y	-	M	988	27	961	7	0.73	38	3.95	1	7--26	3	golg=7	-	-	1	pfam01532	KOG2204,KOG2429,KOG2430,KOG2431	-	0	0	4
SS1G_07921	Y	-	M	573	18	555	2	0.36	11	1.98	1	5--27	3	extr=11	-	-	1	pfam01593,pfam07156	KOG0029,KOG0685	COG1232,PRK07208,PRK07233,PRK11883	0	0	0
SS1G_07928	Y	-	M	231	21	210	8	3.81	7	3.33	0	--	3	extr=24	-	-	0	pfam01822	KOG4157	smart00321	1.8293e-51	0	0
SS1G_07942	Y	-	M	392	19	373	6	1.61	8	2.14	0	--	3	extr=27	-	-	0	pfam00544	-	COG3866,smart00656	0	0	2
SS1G_07947	Y	-	M	410	25	385	4	1.04	26	6.75	1	2--21	2	mito=12.5	-	-	0	pfam00067	KOG0156,KOG0157,KOG0158,KOG0159,KOG0684	COG2124	2.64843e-116	0	0
SS1G_07991	Y	-	M	79	22	57	0	0	1	1.75	0	--	-	cyto=7.5	-	-	0	-	-	-	-	0	0
SS1G_08005	Y	-	M	234	21	213	5	2.35	9	4.23	0	--	-	cyto_mito=5.833	-	-	1	-	-	-	-	1	0
SS1G_08012	Y	-	M	205	18	187	6	3.21	2	1.07	1	7--26	-	extr=27	-	-	0	-	-	-	2.65691e-21	0	0
SS1G_08018	Y	-	M	241	17	224	6	2.68	5	2.23	1	5--27	2	extr=20	-	-	0	-	-	-	9.6992e-49	0	0
SS1G_08026	Y	-	M	378	25	353	3	0.85	12	3.4	0	--	2	mito=12	-	-	0	-	-	-	2.9774e-27	1	0
SS1G_08088	Y	-	M	52	18	34	2	5.88	0	0	0	--	-	E.R.=10	-	-	1	-	-	-	-	0	0
SS1G_08099	Y	-	M	253	39	214	2	0.93	10	4.67	1	12--34	2	E.R.=9	-	-	1	-	KOG1505	-	5.5074e-103	0	0
SS1G_08102	Y	-	M	38	22	16	0	0	1	6.25	1	5--27	-	plas=9	-	-	0	-	-	-	-	0	0
SS1G_08104	Y	-	M	300	20	280	14	5	5	1.79	0	--	3	extr=26	-	-	0	pfam00734,pfam01083	-	smart00236	1.14371e-122	0	0
SS1G_08110	Y	-	M	188	17	171	4	2.34	3	1.75	0	--	2	extr=27	-	-	0	-	-	-	3.76913e-52	1	0
SS1G_08128	Y	-	M	92	21	71	11	15.49	0	0	0	--	2	extr=21	-	-	0	-	-	-	1.22049e-23	0	0
SS1G_08137	Y	-	M	474	25	449	4	0.89	27	6.01	1	13--31	2	cyto=7	-	-	2	-	-	-	0	0	1
SS1G_08138	Y	-	M	66	23	43	1	2.33	1	2.33	0	--	-	mito=18	-	-	0	-	-	-	-	0	0
SS1G_08160	Y	-	M	33	16	17	0	0	1	5.88	0	--	-	extr=18	-	-	0	-	-	-	-	0	0
SS1G_08163	Y	-	M	87	18	69	8	11.59	3	4.35	0	--	2	extr=22	-	-	0	-	-	-	3.49706e-22	0	0
SS1G_08164	Y	-	M	67	28	39	2	5.13	5	12.82	0	--	-	mito=8	-	-	1	-	-	-	-	0	0
SS1G_08208	Y	-	M	396	17	379	4	1.06	7	1.85	0	--	3	extr=27	-	-	1	pfam00150	-	COG3934	0	0	1
SS1G_08213	Y	-	M	652	23	629	11	1.75	46	7.31	0	--	2	cyto=5.5	-	-	1	-	-	cd00204	3.23783e-180	0	1
SS1G_08214	Y	-	M	36	25	11	0	0	2	18.18	0	--	-	nucl=14	-	-	0	-	-	-	-	0	0
SS1G_08215	Y	-	M	452	23	429	5	1.17	20	4.66	0	--	2	cysk=15	-	-	0	-	-	-	1.37199e-33	0	0
SS1G_08229	Y	-	M	444	22	422	11	2.61	5	1.18	0	--	3	extr=27	-	-	0	pfam00295	-	-	0	2	0
SS1G_08239	Y	-	M	96	26	70	0	0	4	5.71	1	10--32	-	extr=16	-	-	0	-	-	-	-	0	0
SS1G_08292	Y	-	M	451	22	429	3	0.7	18	4.2	0	--	6	mito=18	-	-	2	pfam10521	-	-	3.10115e-87	0	0
SS1G_08294	Y	-	M	59	22	37	1	2.7	2	5.41	1	11--33	2	plas=16	-	-	0	-	-	-	-	0	0
SS1G_08361	Y	-	M	583	20	563	11	1.95	13	2.31	0	--	3	extr=25	-	-	0	pfam07519	-	-	0	1	1
SS1G_08421	Y	-	M	151	30	121	3	2.48	14	11.57	1	15--33	2	E.R.=7	-	-	0	-	-	-	9.62022e-51	0	0
SS1G_08473	Y	-	M	51	23	28	1	3.57	2	7.14	1	4--26	-	plas=18	-	-	0	-	-	-	-	0	0
SS1G_08493	Y	-	M	438	21	417	20	4.8	7	1.68	0	--	2	extr=26	-	-	0	pfam03443	-	-	4.91192e-109	0	0
SS1G_08498	Y	-	M	123	28	95	1	1.05	17	17.89	1	15--37	-	cyto=10.5	-	-	0	-	-	-	1.7921e-45	0	0
SS1G_08503	Y	-	M	30	23	7	0	0	1	14.29	1	7--24	-	cyto=11.5	-	-	0	-	-	-	-	0	0
SS1G_08528	Y	-	M	314	18	296	8	2.7	11	3.72	0	--	-	extr=20	-	-	0	-	-	-	6.64553e-141	0	0
SS1G_08530	Y	-	M	41	36	5	0	0	0	0	1	20--39	-	plas=13	-	-	0	-	-	-	-	0	0
SS1G_08542	Y	-	M	464	19	445	4	0.9	10	2.25	0	--	3	extr=27	-	-	0	-	-	-	1.44247e-164	0	0
SS1G_08548	Y	-	M	356	28	328	3	0.91	5	1.52	0	--	2	extr=25	-	-	0	-	-	-	5.97968e-142	0	0
SS1G_08566	Y	-	M	221	17	204	4	1.96	2	0.98	0	--	2	extr=22	-	-	0	-	-	-	1.21283e-94	0	0
SS1G_08595	Y	-	M	245	20	225	4	1.78	19	8.44	0	--	-	cyto=11	-	-	1	-	-	-	-	0	0
SS1G_08618	Y	-	M	387	18	369	3	0.81	13	3.52	0	--	2	extr=9	-	-	0	pfam04389	KOG2194,KOG2195,KOG2275	COG2234	1.45343e-153	0	0
SS1G_08621	Y	-	M	283	20	263	4	1.52	10	3.8	0	--	3	extr=21	-	-	1	pfam02265	-	-	2.53928e-113	0	1
SS1G_08634	Y	-	M	437	18	419	8	1.91	12	2.86	0	--	2	extr=24	-	-	0	pfam00295	-	COG5434	0	0	3
SS1G_08644	Y	-	M	459	19	440	4	0.91	12	2.73	0	--	2	extr=24	-	-	0	pfam03583	-	-	3.75217e-180	0	0
SS1G_08645	Y	-	M	482	18	464	3	0.65	9	1.94	0	--	2	extr=27	-	-	1	pfam01565	KOG1231,KOG1262	COG0277,TIGR01678	0	0	0
SS1G_08659	Y	-	M	457	22	435	3	0.69	25	5.75	1	7--29	3	plas=8	-	-	3	pfam00067	KOG0156,KOG0157,KOG0158,KOG0159,KOG0684	COG2124	2.58793e-115	0	3
SS1G_08669	Y	-	M	70	24	46	1	2.17	2	4.35	0	--	-	extr=12	-	-	1	-	-	-	-	0	0
SS1G_08677	Y	-	M	531	36	495	4	0.81	25	5.05	1	13--35	2	E.R.=8	-	-	0	pfam00067	KOG0156,KOG0157,KOG0158,KOG0159,KOG0684	COG2124	0	0	2
SS1G_08695	Y	-	M	420	22	398	8	2.01	5	1.26	0	--	2	extr=26	-	-	0	pfam00704,pfam00734	KOG4701	COG3469,cd00598,cd02871,cd02877,smart00236	6.7702e-140	0	1
SS1G_08696	Y	-	M	530	28	502	14	2.79	23	4.58	1	7--29	2	extr=11	-	-	2	pfam01565	KOG1231	COG0277,TIGR01678	6.77189e-165	0	3
SS1G_08698	Y	-	M	409	16	393	11	2.8	12	3.05	0	--	3	extr=27	-	-	0	-	-	-	2.93556e-36	0	0
SS1G_08706	Y	-	M	134	21	113	4	3.54	4	3.54	0	--	-	extr=26	-	-	0	pfam03330	-	-	4.79528e-64	0	0
SS1G_08711	Y	-	M	403	24	379	4	1.06	24	6.33	1	7--29	2	plas=15	-	-	4	pfam07859	KOG1515,KOG4388	COG0657	3.80315e-159	0	0
SS1G_08747	Y	-	M	1031	33	998	12	1.2	47	4.71	1	20--42	2	extr=17	-	-	0	pfam00135,pfam07859	KOG1515,KOG1516,KOG4389	COG0657,COG2272,cd00312	0	0	3
SS1G_08756	Y	-	M	182	39	143	0	0	6	4.2	1	29--51	2	mito=9	-	-	1	pfam05602	KOG2489	-	2.31797e-87	0	0
SS1G_08786	-	Y	M	475	19	456	4	0.88	10	2.19	0	--	4	extr=26	-	-	1	-	-	-	4.56324e-106	0	0
SS1G_08790	Y	-	M	215	20	195	0	0	10	5.13	0	--	2	extr=22	-	-	2	-	-	-	4.19163e-08	0	0
SS1G_08814	Y	-	M	455	22	433	1	0.23	9	2.08	0	--	3	extr=23	-	-	0	pfam00190,pfam01050,pfam07883	-	COG0662,COG2140,TIGR03404,smart00835	0	1	0
SS1G_08817	Y	-	M	54	21	33	3	9.09	1	3.03	0	--	2	cyto=13	-	-	0	-	-	-	1.20155e-06	0	0
SS1G_08834	Y	-	M	138	24	114	0	0	5	4.39	0	--	2	extr=13	-	-	0	-	-	-	-	0	0
SS1G_08858	Y	-	M	354	17	337	8	2.37	8	2.37	0	--	3	extr=21	-	-	0	pfam02102	-	-	2.54717e-147	0	0
SS1G_08860	Y	-	M	141	17	124	4	3.23	6	4.84	0	--	-	cysk=12	-	-	2	-	-	-	-	0	0
SS1G_08862	Y	-	M	67	18	49	1	2.04	3	6.12	0	--	-	mito=6	-	-	0	-	-	-	-	0	0
SS1G_08889	Y	-	M	738	19	719	8	1.11	18	2.5	0	--	3	extr=26	-	-	0	pfam08760	-	-	0	1	0
SS1G_08892	Y	-	M	286	18	268	18	6.72	5	1.87	0	--	3	extr=26	-	-	0	-	-	-	4.46219e-22	0	0
SS1G_08894	Y	-	M	401	17	384	6	1.56	14	3.65	0	--	2	extr=27	-	-	0	-	-	-	0	0	0
SS1G_08907	Y	-	M	515	19	496	11	2.22	11	2.22	0	--	2	extr=27	-	-	0	pfam05109	KOG0260	-	4.05957e-96	0	0
SS1G_08912	Y	-	M	272	21	251	2	0.8	21	8.37	1	2--24	2	plas=9	-	-	0	-	KOG1591	smart00702	3.33973e-139	0	0
SS1G_08917	Y	-	M	260	18	242	1	0.41	4	1.65	0	--	3	extr=20	-	-	0	pfam05390	-	-	1.15669e-42	0	0
SS1G_08933	Y	-	M	152	20	132	1	0.76	9	6.82	1	7--24	-	mito=13.5	-	-	0	-	-	-	-	0	0
SS1G_08977	Y	-	M	132	19	113	0	0	10	8.85	1	2--21	-	E.R.=9	-	-	1	pfam09435	-	-	1.4096e-56	0	0
SS1G_08986	Y	-	M	153	34	119	0	0	21	17.65	1	10--32	2	extr=13	-	-	1	-	-	-	4.66249e-15	0	0
SS1G_09000	Y	-	M	916	18	898	14	1.56	14	1.56	0	--	9	extr=25	-	-	0	pfam10528	KOG0267	-	3.89745e-83	0	1
SS1G_09004	Y	-	M	136	22	114	2	1.75	7	6.14	0	--	-	mito=14	-	-	1	-	-	-	-	0	0
SS1G_09020	Y	-	M	450	16	434	18	4.15	8	1.84	0	--	3	extr=26	-	-	0	pfam00840	-	-	0	2	0
SS1G_09050	Y	-	M	454	19	435	22	5.06	14	3.22	0	--	2	extr=24	-	-	1	-	-	-	1.08452e-89	0	0
SS1G_09060	Y	-	M	932	16	916	5	0.55	18	1.97	0	--	4	extr=25	-	-	0	pfam00082	KOG1153,KOG4266	COG1404	0	0	0
SS1G_09080	Y	-	M	62	19	43	5	11.63	5	11.63	1	7--29	-	mito=12	-	-	0	-	-	-	-	0	0
SS1G_09091	Y	-	M	407	20	387	17	4.39	24	6.2	0	--	2	mito=11	-	-	0	-	-	-	0.000130918	0	0
SS1G_09100	Y	-	M	349	18	331	4	1.21	12	3.63	0	--	2	extr=17	-	-	0	pfam00775	-	COG3485,TIGR02439,TIGR02465,cd00421,cd03457,cd03458,cd03459,cd03460,cd03461,cd03462	8.2363e-105	0	1
SS1G_09104	Y	-	M	530	30	500	5	1	26	5.2	1	13--30	2	extr=9	-	-	1	pfam01532	KOG2204,KOG2429,KOG2430,KOG2431	-	0	3	2
SS1G_09107	Y	-	M	54	22	32	0	0	2	6.25	0	--	-	mito=21	-	-	0	-	-	-	-	0	0
SS1G_09129	Y	-	M	594	19	575	11	1.91	14	2.43	0	--	3	extr=22	-	-	0	pfam00232	KOG0626	COG2723,PRK09589,PRK09593,PRK09852,PRK13511,TIGR01233,TIGR03356	1.71988e-156	0	2
SS1G_09130	Y	-	M	317	20	297	4	1.35	5	1.68	0	--	2	extr=25	-	-	1	-	-	-	8.38814e-144	0	0
SS1G_09143	Y	-	M	387	21	366	0	0	18	4.92	0	--	4	extr=19	-	-	0	pfam04909	KOG4245	COG2159	1.3296e-86	0	0
SS1G_09150	Y	-	M	215	20	195	4	2.05	11	5.64	0	--	2	mito=10	-	-	0	-	-	-	-	0	0
SS1G_09161	Y	-	M	54	22	32	0	0	3	9.38	0	--	-	extr=14	-	-	0	-	-	-	-	0	0
SS1G_09163	Y	-	M	257	19	238	1	0.42	4	1.68	0	--	2	cyto=16.5	-	-	1	-	-	-	1.05013e-62	0	0
SS1G_09169	Y	-	M	878	19	859	11	1.28	11	1.28	0	--	7	extr=25	-	-	2	pfam05109	-	-	0	0	0
SS1G_09175	Y	-	M	129	21	108	10	9.26	1	0.93	0	--	3	extr=22	-	-	0	-	-	-	8.70001e-38	0	0
SS1G_09193	Y	-	M	236	17	219	1	0.46	10	4.57	0	--	-	extr=19	-	-	0	pfam00857	KOG4044	COG1335,cd00431,cd01012	8.44715e-132	0	0
SS1G_09196	Y	-	M	134	20	114	0	0	4	3.51	0	--	-	extr=20	-	-	2	-	-	-	2.63907e-23	0	0
SS1G_09211	Y	-	M	354	28	326	2	0.61	24	7.36	1	12--29	2	extr=16	-	-	1	-	KOG4179	cd06532	1.37609e-26	0	0
SS1G_09216	Y	-	M	828	22	806	11	1.36	24	2.98	0	--	3	extr=27	-	-	0	-	-	-	0	3	0
SS1G_09219	Y	-	M	359	17	342	2	0.58	8	2.34	0	--	3	extr=26	-	-	1	pfam03022	-	-	2.50093e-174	0	0
SS1G_09225	Y	-	M	595	21	574	6	1.05	7	1.22	0	--	2	extr=25	-	-	1	pfam09286	-	COG4934	0	1	7
SS1G_09232	Y	-	M	210	20	190	4	2.11	2	1.05	0	--	-	extr=25	-	-	0	-	-	-	8.26126e-75	0	0
SS1G_09246	Y	-	M	163	20	143	0	0	8	5.59	1	5--24	4	mito=15	-	-	0	-	-	-	4.99294e-37	0	0
SS1G_09248	Y	-	M	94	18	76	8	10.53	2	2.63	0	--	2	extr=19	-	-	0	pfam06766	-	-	7.32717e-14	0	0
SS1G_09250	Y	-	M	274	22	252	3	1.19	4	1.59	0	--	2	extr=25	-	-	0	pfam01670	-	-	3.78438e-132	0	0
SS1G_09251	Y	-	M	321	18	303	8	2.64	3	0.99	0	--	3	extr=26	-	-	0	pfam00734,pfam03443	-	smart00236	1.55336e-108	0	0
SS1G_09256	Y	-	M	156	27	129	7	5.43	3	2.33	1	7--29	2	extr=14	-	-	1	-	-	-	1.84542e-21	0	0
SS1G_09268	Y	-	M	632	19	613	6	0.98	20	3.26	0	--	2	extr=26	-	-	0	pfam09286	-	COG4934	0	2	6
SS1G_09270	Y	-	M	173	16	157	1	0.64	1	0.64	0	--	2	extr=27	-	-	2	-	-	-	9.4522e-55	0	0
SS1G_09278	Y	-	M	246	21	225	4	1.78	8	3.56	0	--	3	mito=13	-	-	0	-	-	-	6.42128e-16	0	0
SS1G_09288	Y	-	M	135	21	114	1	0.88	2	1.75	0	--	2	extr=15	-	-	0	-	-	-	4.8147e-07	0	0
SS1G_09290	Y	-	M	46	22	24	0	0	1	4.17	1	7--26	-	mito=12	-	-	1	-	-	-	-	0	0
SS1G_09299	-	Y	M	419	19	400	4	1	8	2	0	--	3	extr=27	-	-	0	-	-	PTZ00108	7.5361e-17	0	0
SS1G_09308	Y	-	M	298	20	278	6	2.16	6	2.16	0	--	2	plas=9	-	-	1	-	-	-	8.50628e-37	0	0
SS1G_09338	Y	-	M	592	25	567	6	1.06	26	4.59	1	7--26	2	extr=8	-	-	3	pfam01532	KOG2204,KOG2429,KOG2430,KOG2431	-	0	3	3
SS1G_09344	Y	-	M	53	24	29	1	3.45	1	3.45	1	7--29	-	plas=12	-	-	1	-	-	-	-	0	0
SS1G_09363	Y	-	M	324	18	306	8	2.61	8	2.61	0	--	2	extr=22	-	-	0	-	-	COG3509	1.79882e-147	0	0
SS1G_09365	Y	-	M	417	18	399	5	1.25	9	2.26	0	--	2	extr=27	-	-	0	pfam00150	-	COG2730	0	0	0
SS1G_09366	Y	-	M	777	23	754	4	0.53	25	3.32	0	--	3	extr=20	-	-	0	pfam00933,pfam01915	-	COG1472	0	0	2
SS1G_09371	Y	-	M	237	24	213	0	0	20	9.39	1	7--29	3	extr=21	-	-	0	-	-	-	9.65354e-79	0	0
SS1G_09379	Y	-	M	262	21	241	1	0.41	10	4.15	0	--	2	mito=7	-	-	1	-	-	-	4.32155e-126	0	0
SS1G_09381	-	Y	M	233	24	209	1	0.48	1	0.48	1	7--26	3	extr=12	-	-	0	-	-	-	-	0	0
SS1G_09392	Y	-	M	398	23	375	16	4.27	6	1.6	1	7--29	3	extr=26	-	-	0	pfam00686	-	cd05467,cd05807,cd05808,cd05809,cd05810,cd05811,cd05816,cd05817,cd05818,cd05820	1.36851e-165	0	0
SS1G_09403	Y	-	M	795	27	768	5	0.65	32	4.17	1	7--29	4	extr=19	-	-	2	pfam05089	KOG2233	-	0	0	0
SS1G_09409	Y	-	M	37	30	7	0	0	0	0	1	10--29	-	cyto=25	-	-	0	-	-	-	-	0	0
SS1G_09420	Y	-	M	175	19	156	4	2.56	9	5.77	0	--	-	extr=16	-	-	0	-	-	-	1.18773e-75	0	0
SS1G_09446	Y	-	M	2597	23	2574	32	1.24	116	4.51	0	--	3	cyto_nucl=11	-	-	3	pfam00106,pfam00107,pfam00109,pfam00550,pfam00698,pfam00755,pfam02801,pfam08659	KOG0025,KOG0725,KOG1197,KOG1198,KOG1200,KOG1202,KOG1394,KOG2926,KOG3716,KOG3717,KOG3718,KOG3719	COG0304,COG0331,COG0604,COG1028,COG1063,COG1064,COG3321,PRK05557,PRK05653,PRK05952,PRK06333,PRK06501,PRK07103,PRK07314,PRK07910,PRK07967,PRK08439,PRK08722,PRK09116,PRK09185,PRK10754,PRK12825,PTZ00050,TIGR00128,TIGR01830,TIGR02813,TIGR02824,TIGR03131,TIGR03150,cd00327,cd00825,cd00828,cd00832,cd00833,cd00834,smart00822,smart00823,smart00825,smart00827,smart00829	0	4	14
SS1G_09460	Y	-	M	55	26	29	1	3.45	1	3.45	1	4--26	-	mito=9	-	-	0	-	-	-	-	0	0
SS1G_09475	Y	-	M	554	20	534	6	1.12	13	2.43	0	--	2	extr=27	-	-	0	pfam00450	KOG1282,KOG1283	COG2939	9.43998e-176	2	0
SS1G_09495	Y	-	M	399	18	381	1	0.26	15	3.94	0	--	3	extr=24	-	-	1	pfam03403	KOG3847	COG4188	2.34484e-134	0	0
SS1G_09500	-	Y	M	338	44	294	1	0.34	3	1.02	0	--	2	extr=12	-	-	0	pfam01670	-	-	2.72689e-141	0	0
SS1G_09529	Y	-	M	49	26	23	0	0	0	0	0	--	2	extr=17	-	-	0	-	-	-	-	0	0
SS1G_09541	Y	-	M	488	28	460	10	2.17	36	7.83	0	--	2	mito=8	-	-	0	-	KOG0502,KOG0508	cd00204	8.89143e-09	0	0
SS1G_09542	Y	-	M	68	30	38	0	0	2	5.26	0	--	-	extr=11	-	-	0	-	-	-	-	0	0
SS1G_09576	Y	-	M	353	29	324	4	1.23	23	7.1	0	--	2	mito=13.5	-	-	1	-	-	-	7.09388e-138	0	1
SS1G_09578	-	Y	M	225	18	207	6	2.9	2	0.97	0	--	2	mito=16	-	-	1	-	-	-	3.30281e-71	0	0
SS1G_09598	Y	-	M	117	33	84	2	2.38	6	7.14	1	13--35	-	extr=7	-	-	0	-	-	-	-	0	0
SS1G_09638	Y	-	M	490	38	452	4	0.88	23	5.09	0	--	2	cyto=8	-	-	2	pfam00067	KOG0156,KOG0157,KOG0158,KOG0159,KOG0684	COG2124	2.17131e-114	0	4
SS1G_09639	Y	-	M	61	30	31	1	3.23	0	0	1	13--35	-	mito=12	-	-	1	-	-	-	-	0	0
SS1G_09643	Y	-	M	47	20	27	1	3.7	3	11.11	0	--	-	mito=13	-	-	1	-	-	-	-	0	0
SS1G_09671	Y	-	M	652	27	625	7	1.12	34	5.44	1	7--26	2	E.R.=7	-	-	1	pfam01532	KOG2204,KOG2429,KOG2430,KOG2431	-	0	3	3
SS1G_09688	Y	-	M	84	24	60	1	1.67	7	11.67	1	7--29	-	extr=8	-	-	1	-	-	-	-	0	0
SS1G_09693	Y	-	M	152	19	133	4	3.01	2	1.5	0	--	-	extr=27	-	-	0	-	-	-	3.81669e-30	0	0
SS1G_09719	Y	-	M	376	18	358	1	0.28	11	3.07	0	--	2	cyto=14.5	-	-	1	pfam07992	KOG1336,KOG1346,KOG2495	COG0446,COG0492,COG1249,COG1251,COG1252,PRK04965,PRK06116,PRK06292,PRK06416,PRK09564,TIGR01350,TIGR01424,TIGR03169,TIGR03385	1.30154e-147	0	1
SS1G_09723	Y	-	M	156	15	141	1	0.71	10	7.09	0	--	-	extr=12	-	-	0	-	-	-	4.79235e-39	0	0
SS1G_09757	Y	-	M	83	26	57	0	0	5	8.77	1	7--29	-	mito=11	-	-	0	-	-	-	-	0	0
SS1G_09766	Y	-	M	162	26	136	3	2.21	7	5.15	0	--	2	extr=13	-	-	0	-	-	-	-	0	0
SS1G_09768	-	Y	M	83	18	65	0	0	0	0	2	7--29 60--82	2	extr=14	-	-	0	-	-	-	-	0	0
SS1G_09782	Y	-	M	287	20	267	4	1.5	3	1.12	0	--	2	extr=25	-	-	0	pfam02265	-	-	2.45298e-94	0	1
SS1G_09795	-	Y	M	351	18	333	6	1.8	5	1.5	0	--	3	extr=11	-	-	0	pfam01083	-	-	3.1334e-75	0	0
SS1G_09812	Y	-	M	67	19	48	0	0	0	0	1	7--29	-	extr=21	-	-	0	-	-	-	-	0	0
SS1G_09841	Y	-	M	225	19	206	4	1.94	3	1.46	0	--	2	extr=26	-	-	0	-	-	-	1.52456e-61	0	0
SS1G_09844	Y	-	M	208	19	189	4	2.12	4	2.12	0	--	2	extr=27	-	-	1	-	-	-	1.15466e-97	0	0
SS1G_09852	Y	-	M	517	24	493	6	1.22	27	5.48	1	7--29	2	extr=19	-	-	0	-	-	-	0	0	0
SS1G_09858	Y	-	M	783	19	764	11	1.44	18	2.36	1	2--24	3	extr=27	-	-	0	-	-	-	0	3	0
SS1G_09861	Y	-	M	611	23	588	14	2.38	10	1.7	0	--	3	extr=22	-	-	1	pfam01456,pfam03659,pfam04484,pfam05109,pfam05792,pfam05955	KOG0260,KOG4157	COG3889,TIGR00601	0	0	4
SS1G_09866	Y	-	M	422	19	403	5	1.24	11	2.73	0	--	2	extr=25	-	-	0	pfam00150	-	-	0	0	0
SS1G_09872	Y	-	M	540	15	525	4	0.76	34	6.48	0	--	3	cyto=8	-	-	2	pfam00067	KOG0156,KOG0157,KOG0158,KOG0159,KOG0684	COG2124	0	0	2
SS1G_09882	Y	-	M	156	20	136	1	0.74	2	1.47	0	--	2	extr=23	-	-	0	-	-	-	3.63127e-75	0	0
SS1G_09909	Y	-	M	731	18	713	2	0.28	20	2.81	0	--	3	extr=25	-	-	0	pfam00326,pfam05448	KOG2100,KOG2281	COG1506	0	1	0
SS1G_09926	Y	-	M	80	29	51	1	1.96	6	11.76	1	10--32	-	plas=14	-	-	0	-	-	-	2.54756e-05	0	0
SS1G_09931	Y	-	M	407	23	384	10	2.6	24	6.25	1	5--27	2	plas=14	-	-	0	pfam00067	KOG0156,KOG0157,KOG0158,KOG0159,KOG0684	COG2124	6.9793e-45	0	0
SS1G_09936	Y	-	M	128	25	103	2	1.94	11	10.68	1	4--23	-	cyto=5.5	-	-	0	-	-	-	-	0	0
SS1G_09959	Y	-	M	465	18	447	10	2.24	15	3.36	0	--	2	extr=26	-	-	0	pfam00328	KOG1382	cd07040,cd07061	0	0	0
SS1G_09965	Y	-	M	632	20	612	15	2.45	22	3.59	0	--	2	extr=24	-	-	0	-	KOG3770	-	0	0	2
SS1G_09968	Y	-	M	55	31	24	1	4.17	3	12.5	0	--	-	E.R.=10	-	-	1	-	-	-	-	0	0
SS1G_09982	Y	-	M	226	23	203	4	1.97	3	1.48	0	--	4	extr=21	-	-	1	-	-	-	4.15242e-09	0	0
SS1G_09985	Y	-	M	36	27	9	0	0	0	0	1	13--35	-	plas=15	-	-	0	-	-	-	-	0	0
SS1G_09994	Y	-	M	96	24	72	2	2.78	6	8.33	0	--	-	plas=8	-	-	0	-	-	-	-	0	0
SS1G_09997	Y	-	M	456	18	438	5	1.14	22	5.02	0	--	2	cyto=8.5	-	-	1	pfam00201,pfam03033	KOG1192	COG1819,TIGR01426,cd03784	9.70695e-149	0	0
SS1G_10011	Y	-	M	81	18	63	0	0	4	6.35	1	4--23	-	plas=15	-	-	0	pfam08571	KOG4779	-	1.57779e-34	0	0
SS1G_10031	Y	-	M	125	20	105	1	0.95	1	0.95	0	--	-	mito=8	-	-	0	-	-	-	-	0	0
SS1G_10034	Y	-	M	64	37	27	0	0	0	0	1	13--35	-	E.R.=10	-	-	0	-	-	-	-	0	0
SS1G_10038	Y	-	M	579	17	562	7	1.25	17	3.02	0	--	3	extr=27	-	-	0	pfam00728	KOG2499	COG3525,cd02742,cd06562,cd06563,cd06564,cd06565,cd06568,cd06569,cd06570	0	0	0
SS1G_10070	Y	-	M	356	29	327	7	2.14	18	5.5	1	7--24	-	plas=12	-	-	0	-	-	-	1.68607e-19	0	0
SS1G_10071	Y	-	M	381	20	361	6	1.66	7	1.94	0	--	3	extr=26	-	-	0	pfam00544	-	COG3866,smart00656	7.3894e-158	0	2
SS1G_10078	Y	-	M	537	19	518	8	1.54	21	4.05	0	--	2	extr=22	-	-	1	pfam01328	-	-	0	1	0
SS1G_10082	Y	-	M	129	22	107	2	1.87	2	1.87	0	--	-	extr=19	-	-	0	-	-	-	3.59785e-33	0	0
SS1G_10092	Y	-	M	226	19	207	0	0	6	2.9	0	--	3	extr=26	-	-	0	pfam00457	-	-	2.11634e-89	0	1
SS1G_10096	Y	-	M	137	18	119	4	3.36	5	4.2	0	--	-	extr=24	-	-	0	pfam07249	-	-	4.40982e-51	0	0
SS1G_10104	Y	-	M	222	19	203	4	1.97	8	3.94	0	--	-	extr=20	-	-	1	-	-	-	4.2669e-53	1	4
SS1G_10129	Y	-	M	110	19	91	0	0	6	6.59	0	--	4	mito=13	-	-	0	-	-	-	-	0	0
SS1G_10161	Y	-	M	467	27	440	26	5.91	19	4.32	0	--	4	extr=15	-	-	1	-	-	-	6.52603e-141	0	0
SS1G_10165	Y	-	M	327	16	311	3	0.96	5	1.61	0	--	2	extr=27	-	-	0	pfam01095	-	COG4677	1.09047e-144	0	3
SS1G_10167	Y	-	M	380	20	360	8	2.22	3	0.83	0	--	4	extr=27	-	-	1	pfam00295	-	COG5434	1.88715e-132	1	3
SS1G_10172	Y	-	M	419	18	401	4	1	14	3.49	0	--	3	extr=25	-	-	1	-	-	COG4222	1.57955e-140	0	0
SS1G_10176	Y	-	M	104	18	86	2	2.33	2	2.33	0	--	-	nucl=9	-	-	0	-	-	-	-	0	0
SS1G_10178	-	Y	M	296	17	279	6	2.15	4	1.43	0	--	3	extr=27	-	-	1	pfam01975	-	COG0496,PRK00346,PRK13931,PRK13932,PRK13933,PRK13934,PRK13935,TIGR00087	4.33121e-135	0	0
SS1G_10237	Y	-	M	64	28	36	0	0	1	2.78	1	10--29	-	extr=15	-	-	0	-	-	-	-	0	0
SS1G_10249	Y	-	M	256	36	220	0	0	25	11.36	0	--	2	nucl=6	-	-	2	-	-	-	2.27528e-101	0	0
SS1G_10257	Y	-	M	430	19	411	0	0	24	5.84	0	--	2	cyto=9	-	-	0	pfam02383	KOG0566,KOG1888,KOG1889,KOG1890	COG5329	0	0	0
SS1G_10266	Y	-	M	434	20	414	5	1.21	6	1.45	0	--	5	extr=27	-	-	0	-	KOG0260,KOG0971	-	8.05152e-27	0	0
SS1G_10306	Y	-	M	713	24	689	4	0.58	55	7.98	1	7--29	3	extr=17	-	-	1	-	-	-	5.03393e-119	0	0
SS1G_10311	Y	-	M	304	19	285	5	1.75	14	4.91	0	--	2	extr=15	-	-	0	-	-	-	1.49875e-136	0	0
SS1G_10353	-	Y	M	457	18	439	6	1.37	14	3.19	0	--	2	extr=27	-	-	0	pfam03198	-	-	0	1	4
SS1G_10439	Y	-	M	113	27	86	0	0	4	4.65	1	5--27	4	extr=17	-	-	0	-	-	-	-	0	0
SS1G_10442	Y	-	M	57	19	38	0	0	1	2.63	0	--	-	mito=15	-	-	0	-	-	-	-	0	0
SS1G_10451	Y	-	M	121	24	97	1	1.03	5	5.15	0	--	-	extr=11	-	-	0	-	-	-	-	0	0
SS1G_10452	Y	-	M	195	21	174	8	4.6	2	1.15	0	--	-	extr=26	-	-	0	-	-	-	2.82535e-40	0	0
SS1G_10454	Y	-	M	160	24	136	6	4.41	5	3.68	1	4--26	-	extr=13	-	-	0	-	-	-	4.90294e-13	0	0
SS1G_10467	Y	-	M	124	38	86	2	2.33	6	6.98	0	--	-	mito=14	-	-	0	-	-	-	1.53473e-48	0	0
SS1G_10469	Y	-	M	39	26	13	0	0	1	7.69	1	2--21	-	extr=12	-	-	0	-	-	-	9.17724e-07	0	0
SS1G_10482	Y	-	M	340	18	322	4	1.24	5	1.55	0	--	2	extr=24	-	-	0	-	-	COG3240,cd01837,cd01846,cd01847	1.5839e-92	0	0
SS1G_10483	Y	-	M	61	15	46	3	6.52	2	4.35	0	--	-	cyto_nucl=8.5	-	-	0	-	-	-	-	0	0
SS1G_10496	Y	-	M	375	21	354	6	1.69	15	4.24	0	--	2	nucl=10.5	-	-	1	pfam04376,pfam04377	KOG1193	COG2935,PRK01305	3.13565e-153	0	0
SS1G_10534	Y	-	M	130	29	101	3	2.97	10	9.9	0	--	-	extr=10	-	-	1	-	-	-	4.43972e-42	0	0
SS1G_10572	-	Y	M	406	18	388	4	1.03	4	1.03	0	--	5	extr=26	-	-	1	-	-	-	8.86276e-129	0	0
SS1G_10581	Y	-	M	108	26	82	2	2.44	5	6.1	0	--	-	extr=19	-	-	0	-	-	-	-	0	0
SS1G_10603	Y	-	M	63	17	46	1	2.17	2	4.35	0	--	-	mito=11	-	-	0	-	-	-	1.01618e-16	0	0
SS1G_10634	Y	-	M	626	31	595	6	1.01	48	8.07	1	7--29	2	plas=18	-	-	2	-	-	-	1.02723e-98	1	3
SS1G_10643	Y	-	M	89	24	65	5	7.69	3	4.62	0	--	-	cyto=12	-	-	0	-	-	-	-	0	0
SS1G_10659	Y	-	M	82	19	63	1	1.59	2	3.17	0	--	-	nucl=14	-	-	1	-	-	-	-	0	0
SS1G_10668	Y	-	M	69	29	40	0	0	3	7.5	0	--	-	mito=19	-	-	0	-	-	-	-	0	0
SS1G_10683	Y	-	M	425	20	405	4	0.99	15	3.7	0	--	3	extr=27	-	-	0	pfam01263	KOG1604	COG2017,PRK11055,TIGR02636	0	0	0
SS1G_10684	Y	-	M	641	24	617	12	1.94	47	7.62	0	--	3	nucl=9	-	-	0	-	-	-	0	0	0
SS1G_10698	Y	-	M	482	16	466	16	3.43	1	0.21	0	--	5	extr=27	-	-	0	pfam00295	-	COG5434	3.05266e-154	1	3
SS1G_10704	Y	-	M	2088	21	2067	15	0.73	119	5.76	0	--	3	plas=11	-	-	4	-	KOG1997,KOG1998	-	0	0	0
SS1G_10707	-	Y	M	381	18	363	0	0	1	0.28	0	--	2	extr=25	-	-	0	pfam02469	KOG1437	COG2335,smart00554	1.03297e-124	0	0
SS1G_10728	Y	-	M	623	17	606	0	0	22	3.63	0	--	4	extr=15	-	-	0	-	KOG1924,KOG3514,KOG4157,KOG4701	PRK10811	9.15027e-16	0	0
SS1G_10746	Y	-	M	359	22	337	2	0.59	12	3.56	0	--	4	extr=9	-	-	1	-	-	-	1.32846e-25	0	0
SS1G_10768	Y	-	M	577	21	556	4	0.72	27	4.86	0	--	3	extr=14	-	-	0	-	KOG4306	-	4.316e-102	0	0
SS1G_10796	Y	-	M	504	22	482	1	0.21	14	2.9	0	--	3	extr=27	-	-	0	pfam00190,pfam07883	-	COG0662,COG2140,TIGR03404,smart00835	0	1	0
SS1G_10813	Y	-	M	272	24	248	0	0	29	11.69	0	--	3	mito=14	-	-	0	-	-	-	1.19205e-95	0	0
SS1G_10827	-	Y	M	174	20	154	4	2.6	0	0	1	151--173	2	extr=27	-	-	0	-	-	COG1429	5.09494e-16	0	0
SS1G_10836	-	Y	M	173	18	155	5	3.23	1	0.65	1	154--172	2	extr=14	-	-	0	-	-	-	3.65356e-24	0	0
SS1G_10842	Y	-	M	984	19	965	5	0.52	27	2.8	0	--	5	extr=26	-	-	3	pfam01301,pfam02449,pfam10435	KOG0496	COG1874	0	3	0
SS1G_10845	Y	-	M	388	20	368	5	1.36	8	2.17	0	--	2	extr=24	-	-	1	-	-	-	1.07016e-14	0	0
SS1G_10867	Y	-	M	405	24	381	4	1.05	9	2.36	0	--	4	extr=25	-	-	0	pfam03663	-	COG4833	6.16194e-161	0	1
SS1G_10875	Y	-	M	536	20	516	2	0.39	9	1.74	0	--	2	extr=26	-	-	0	pfam00135	KOG1516,KOG4389	COG2272,cd00312	0	0	0
SS1G_10892	Y	-	M	191	26	165	0	0	6	3.64	0	--	2	extr=9	-	-	1	-	-	-	5.63976e-13	0	0
SS1G_10905	Y	-	M	48	22	26	0	0	1	3.85	1	4--23	-	plas=9	-	-	0	-	-	-	-	0	0
SS1G_10910	Y	-	M	444	26	418	3	0.72	21	5.02	1	7--22	2	golg=10	-	-	0	-	-	-	0	0	3
SS1G_10915	Y	-	M	136	19	117	2	1.71	12	10.26	0	--	-	mito=13	-	-	0	-	-	-	-	0	0
SS1G_10934	Y	-	M	96	24	72	2	2.78	5	6.94	0	--	2	cysk=27	-	-	0	-	-	-	-	0	0
SS1G_10936	-	Y	M	339	18	321	8	2.49	3	0.93	0	--	5	extr=26	-	-	0	pfam05730	-	smart00747	1.21846e-30	0	0
SS1G_10942	Y	-	M	65	14	51	1	1.96	4	7.84	0	--	-	mito=18	-	-	1	-	-	-	-	0	0
SS1G_10949	Y	-	M	619	19	600	5	0.83	26	4.33	0	--	2	extr=23	-	-	0	pfam00732,pfam05199	KOG1238	COG2303,PRK02106,TIGR01810	0	0	3
SS1G_10956	Y	-	M	117	21	96	5	5.21	3	3.12	0	--	-	extr=25	-	-	0	-	-	-	1.23668e-23	0	0
SS1G_10978	Y	-	M	57	23	34	0	0	2	5.88	0	--	-	extr=14	-	-	0	-	-	-	5.80682e-07	0	0
SS1G_10996	Y	-	M	487	32	455	0	0	38	8.35	1	4--26	3	extr=13	-	-	1	-	-	-	1.36428e-133	0	0
SS1G_11041	Y	-	M	196	23	173	0	0	4	2.31	0	--	-	cyto=11	-	-	0	pfam04603	KOG3329	cd00224	3.27054e-106	0	0
SS1G_11057	Y	-	M	370	21	349	8	2.29	3	0.86	0	--	3	extr=26	-	-	0	pfam00295	-	COG5434	8.97443e-165	1	3
SS1G_11065	Y	-	M	211	21	190	5	2.63	10	5.26	0	--	-	extr=18	-	-	0	-	-	-	-	0	0
SS1G_11085	Y	-	M	239	21	218	4	1.83	4	1.83	0	--	2	extr=17	-	-	0	-	-	-	-	0	0
SS1G_11108	Y	-	M	373	18	355	4	1.13	8	2.25	0	--	3	extr=24	-	-	0	-	-	-	8.77284e-115	0	1
SS1G_11111	Y	-	M	163	27	136	1	0.74	2	1.47	1	15--37	3	plas=9	-	-	0	-	-	-	-	0	0
SS1G_11120	Y	-	M	359	16	343	9	2.62	2	0.58	0	--	3	extr=24	-	-	0	-	-	-	1.4934e-53	0	0
SS1G_11126	Y	-	M	413	16	397	5	1.26	15	3.78	0	--	2	extr=27	-	-	0	pfam03022	-	-	0	0	0
SS1G_11151	Y	-	M	156	18	138	3	2.17	5	3.62	0	--	-	extr=16	-	-	0	-	-	-	-	0	0
SS1G_11189	Y	-	M	423	20	403	4	0.99	12	2.98	0	--	2	extr=27	-	-	0	pfam00246	KOG2649,KOG2650	COG2866,cd00596,cd03858,cd03859,cd03860,cd03863,cd03868,cd03870,cd03871,cd03872,cd06226,cd06227,cd06228,cd06229,cd06245,cd06246,cd06247,cd06248,cd06905,smart00631	0	0	1
SS1G_11194	Y	-	M	49	28	21	0	0	0	0	1	7--29	2	extr=16	-	-	1	-	-	-	-	0	0
SS1G_11197	Y	-	M	119	16	103	0	0	4	3.88	0	--	-	mito=15.5	-	-	0	-	-	-	-	0	0
SS1G_11202	Y	-	M	669	21	648	6	0.93	7	1.08	0	--	7	extr=20	-	-	0	-	-	COG5099	5.52407e-05	0	0
SS1G_11223	Y	-	M	275	17	258	2	0.78	4	1.55	0	--	3	extr=25	-	-	1	-	-	-	3.41528e-79	0	0
SS1G_11236	Y	-	M	407	30	377	5	1.33	17	4.51	0	--	2	cyto=11	-	-	0	pfam02492	KOG2743	COG0523,PRK11537,TIGR02475,cd03112	1.21823e-166	0	0
SS1G_11239	Y	-	M	631	18	613	16	2.61	11	1.79	0	--	6	extr=26	-	-	0	pfam01822,pfam09362	KOG4157	smart00321	0	0	1
SS1G_11247	Y	-	M	543	37	506	3	0.59	31	6.13	1	13--32	2	plas=9	-	-	0	pfam00067	KOG0156,KOG0157,KOG0158,KOG0159,KOG0684	COG2124	1.57461e-130	0	2
SS1G_11256	Y	-	M	859	17	842	4	0.48	43	5.11	0	--	3	cyto=10.5	-	-	1	pfam01602	KOG1059,KOG1062	-	0	0	0
SS1G_11322	Y	-	M	201	32	169	1	0.59	19	11.24	1	10--32	2	cyto_nucl=11.5	-	-	0	-	-	-	3.80662e-07	0	0
SS1G_11330	Y	-	M	106	15	91	2	2.2	9	9.89	0	--	-	mito=19	-	-	0	-	-	-	-	0	0
SS1G_11366	Y	-	M	480	20	460	5	1.09	33	7.17	0	--	2	extr=19	-	-	0	pfam00026	KOG1339	PTZ00013,PTZ00147,PTZ00165,cd05471,cd05474,cd05477,cd05478,cd05485,cd05486,cd05487,cd05488,cd05490,cd06097,cd06098	0	0	0
SS1G_11382	Y	-	M	671	16	655	11	1.68	19	2.9	0	--	3	extr=25	-	-	1	pfam00450	KOG1282,KOG1283	COG2939	0	0	3
SS1G_11386	Y	-	M	86	46	40	0	0	1	2.5	1	10--41	2	plas=9	-	-	0	-	-	-	-	0	0
SS1G_11394	Y	-	M	304	17	287	1	0.35	8	2.79	0	--	-	extr=11	-	-	1	pfam05368	-	-	6.35366e-104	1	0
SS1G_11412	Y	-	M	370	18	352	1	0.28	7	1.99	0	--	2	extr=26	-	-	0	-	-	-	1.64398e-177	0	0
SS1G_11413	-	Y	M	254	18	236	0	0	4	1.69	0	--	7	extr=23	-	-	1	-	-	-	9.32567e-42	0	0
SS1G_11461	Y	-	M	114	31	83	2	2.41	10	12.05	1	4--26	-	cyto_nucl=9	-	-	1	-	-	-	-	0	0
SS1G_11468	Y	-	M	248	16	232	2	0.86	7	3.02	0	--	2	extr=23	-	-	0	-	-	-	4.20591e-97	0	1
SS1G_11479	Y	-	M	145	46	99	2	2.02	10	10.1	0	--	-	plas=11	-	-	1	-	-	-	-	0	0
SS1G_11480	Y	-	M	243	26	217	3	1.38	19	8.76	0	--	-	nucl=9.5	-	-	2	-	-	-	-	0	0
SS1G_11499	Y	-	M	224	27	197	2	1.02	7	3.55	0	--	2	extr=19	-	-	0	-	-	cd00413,cd02180,cd02182	2.2856e-66	0	0
SS1G_11519	Y	-	M	51	27	24	1	4.17	0	0	1	5--27	2	mito=7	-	-	0	-	-	-	-	0	0
SS1G_11535	Y	-	M	796	21	775	7	0.9	23	2.97	0	--	3	extr=26	-	-	1	-	-	-	0	0	0
SS1G_11538	Y	-	M	52	25	27	0	0	0	0	1	7--29	2	extr=20	-	-	1	-	-	-	-	0	0
SS1G_11550	Y	-	M	64	20	44	1	2.27	5	11.36	0	--	-	mito=22	-	-	0	-	-	-	6.98026e-06	0	0
SS1G_11551	Y	-	M	488	17	471	5	1.06	24	5.1	0	--	2	nucl=11	-	-	0	pfam00067	KOG0156,KOG0157,KOG0158,KOG0159,KOG0684	COG2124	1.0517e-62	0	1
SS1G_11571	Y	-	M	112	33	79	4	5.06	7	8.86	1	12--34	-	mito=11	-	-	0	-	-	-	-	0	0
SS1G_11578	Y	-	M	428	18	410	6	1.46	24	5.85	0	--	2	extr=13	-	-	1	pfam01494	KOG2614	COG0644,COG0654,PRK06475,PRK06753,PRK06847,PRK07333,PRK07494,PRK07538,PRK08163,TIGR01988,TIGR02032,TIGR03219	0	0	3
SS1G_11579	-	Y	M	441	20	421	6	1.43	10	2.38	0	--	2	extr=27	-	-	0	pfam03663	-	-	1.64567e-174	1	5
SS1G_11585	Y	-	M	349	16	333	2	0.6	5	1.5	0	--	3	extr=26	-	-	0	pfam07745	-	COG3867	2.57713e-141	0	1
SS1G_11600	Y	-	M	654	18	636	21	3.3	8	1.26	0	--	3	extr=12	-	-	0	-	-	TIGR02232	0	0	0
SS1G_11606	Y	-	M	285	25	260	4	1.54	11	4.23	1	7--29	2	mito=13	-	-	1	pfam02585	KOG3332	COG2120	4.63342e-157	0	0
SS1G_11667	Y	-	M	127	38	89	0	0	15	16.85	1	10--29	-	plas=12	-	-	0	-	-	-	1.79397e-15	0	0
SS1G_11673	Y	-	M	129	21	108	7	6.48	5	4.63	0	--	-	extr=18	-	-	0	-	-	-	7.10881e-44	0	0
SS1G_11674	Y	-	M	147	27	120	0	0	16	13.33	1	7--26	2	plas=9	-	-	1	-	-	-	-	0	0
SS1G_11693	Y	-	M	207	19	188	4	2.13	9	4.79	0	--	-	extr=18	-	-	0	-	-	-	1.25438e-54	2	3
SS1G_11696	Y	-	M	80	22	58	3	5.17	2	3.45	0	--	-	cyto=20	-	-	0	-	-	-	-	0	0
SS1G_11700	Y	-	M	437	23	414	1	0.24	10	2.42	0	--	2	extr=24	-	-	0	pfam00704	KOG2806	COG3325,COG3858,cd00598,cd02871,cd02872,cd02873,cd02874,cd02878,cd02879,cd06542,cd06545,cd06548,smart00636	0	1	2
SS1G_11703	Y	-	M	129	28	101	0	0	6	5.94	0	--	2	extr=21	-	-	0	pfam04113	KOG2407	-	1.50941e-36	0	0
SS1G_11706	Y	-	M	78	19	59	5	8.47	1	1.69	0	--	2	extr=26	-	-	0	-	-	-	4.93443e-22	0	0
SS1G_11728	Y	-	M	62	17	45	0	0	1	2.22	1	4--23	-	extr=18	-	-	0	-	-	-	-	0	0
SS1G_11765	Y	-	M	547	26	521	4	0.77	22	4.22	0	--	4	extr=23	-	-	1	pfam03659	-	-	0	1	3
SS1G_11768	Y	-	M	496	24	472	6	1.27	27	5.72	0	--	2	extr=8	-	-	3	pfam00067	KOG0156,KOG0157,KOG0158,KOG0159,KOG0684	COG2124	0	0	7
SS1G_11769	Y	-	M	54	19	35	0	0	1	2.86	1	5--22	-	extr=22	-	-	0	-	-	-	5.03501e-14	0	0
SS1G_11783	Y	-	M	75	39	36	1	2.78	4	11.11	1	20--39	-	plas=17	-	-	0	-	-	-	-	0	0
SS1G_11793	Y	-	M	82	23	59	0	0	4	6.78	0	--	-	nucl=8.5	-	-	0	-	-	-	-	0	0
SS1G_11823	Y	-	M	246	15	231	4	1.73	12	5.19	0	--	-	cysk=13	-	-	0	-	-	-	1.58887e-27	0	0
SS1G_11837	Y	-	M	743	16	727	9	1.24	45	6.19	0	--	3	nucl=18	-	-	0	pfam00867	KOG2518,KOG2519,KOG2520	COG0258,PRK03980,PTZ00217,TIGR00600,TIGR03674,cd00128,smart00484	0	0	0
SS1G_11853	Y	-	M	566	19	547	5	0.91	14	2.56	0	--	3	extr=26	-	-	0	pfam00135,pfam07859	KOG1515,KOG1516,KOG4389	COG0657,COG2272,cd00312	0	0	0
SS1G_11863	Y	-	M	131	33	98	0	0	6	6.12	1	20--42	-	extr=20	-	-	1	-	-	-	3.79945e-46	0	0
SS1G_11886	-	Y	M	457	25	432	7	1.62	10	2.31	1	434--456	2	extr=25	-	-	0	pfam03663	-	-	0	5	1
SS1G_11895	-	Y	M	111	18	93	8	8.6	1	1.08	0	--	2	extr=19	-	-	0	pfam01185	-	-	6.20497e-32	0	0
SS1G_11912	Y	-	M	245	21	224	5	2.23	5	2.23	0	--	2	extr=26	-	-	0	pfam05630	-	-	3.4152e-91	0	1
SS1G_11922	Y	-	M	321	19	302	4	1.32	2	0.66	0	--	2	extr=26	-	-	1	pfam04616	-	COG3507	2.88336e-133	0	0
SS1G_11927	Y	-	M	652	15	637	10	1.57	14	2.2	0	--	4	extr=27	-	-	0	pfam00394,pfam07731,pfam07732	KOG1263	COG2132,PRK10965,TIGR01480,TIGR03388,TIGR03389,TIGR03390	0	2	3
SS1G_11928	Y	-	M	52	26	26	3	11.54	1	3.85	0	--	-	extr=17	-	-	0	-	-	-	-	0	0
SS1G_11929	Y	-	M	364	24	340	6	1.76	13	3.82	0	--	3	extr=10	-	283--297	0	-	-	-	1.02135e-88	0	0
SS1G_11930	Y	-	M	524	16	508	6	1.18	17	3.35	0	--	2	extr=26	-	-	2	pfam00135	KOG1515,KOG1516,KOG4389	COG0657,COG2272,cd00312	0	0	2
SS1G_11962	Y	-	M	632	28	604	12	1.99	39	6.46	0	--	2	cyto=5	-	-	1	pfam00179	KOG0416,KOG0417,KOG0418,KOG0419,KOG0420,KOG0421,KOG0422,KOG0423,KOG0424,KOG0425,KOG0426,KOG0429,KOG0894	COG5078,cd00195,smart00212	1.61625e-45	0	0
SS1G_11988	Y	-	M	678	19	659	5	0.76	28	4.25	0	--	3	extr=24	-	-	0	pfam00732,pfam05199	KOG1238	COG2303,PRK02106,TIGR01810	0	0	0
SS1G_11992	Y	-	M	255	17	238	4	1.68	6	2.52	0	--	3	extr=26	-	-	0	pfam00657	-	COG2755,cd01821	7.46013e-121	0	1
SS1G_12017	Y	-	M	540	25	515	14	2.72	11	2.14	0	--	5	extr=26	-	-	0	pfam03198,pfam07983	-	smart00768	0	0	5
SS1G_12024	Y	-	M	473	19	454	5	1.1	6	1.32	0	--	4	extr=23	-	-	1	-	-	COG5309,PRK10811	3.5512e-58	0	0
SS1G_12043	Y	-	M	507	23	484	6	1.24	9	1.86	0	--	2	extr=12	-	-	0	pfam00085	KOG0190,KOG0191,KOG0907,KOG0910,KOG0912,KOG1731,KOG4277	COG3118,PRK09381,PRK10996,PTZ00051,PTZ00102,TIGR01068,TIGR01126,TIGR01130,cd01659,cd02947,cd02956,cd02961,cd02992,cd02993,cd02994,cd02995,cd02996,cd02997,cd02998,cd03000,cd03001,cd03002,cd03003,cd03004,cd03005	0	0	0
SS1G_12048	Y	-	M	273	18	255	0	0	3	1.18	1	7--29	3	extr=25	-	-	0	pfam00657	-	COG2755,cd00229,cd01821	7.74481e-112	0	0
SS1G_12052	Y	-	M	246	20	226	11	4.87	4	1.77	0	--	3	extr=23	-	-	1	-	-	-	-	0	0
SS1G_12057	Y	-	M	452	18	434	9	2.07	12	2.76	0	--	2	extr=26	-	-	0	pfam00295	-	COG5434	0	0	1
SS1G_12059	Y	-	M	314	17	297	5	1.68	2	0.67	0	--	2	extr=25	-	-	0	pfam03443	-	-	1.33795e-115	0	0
SS1G_12065	Y	-	M	39	15	24	1	4.17	2	8.33	0	--	-	plas=16	-	-	0	-	-	-	-	0	0
SS1G_12083	Y	-	M	1157	27	1130	3	0.27	43	3.81	0	--	3	extr=26	-	-	1	-	-	-	0	0	0
SS1G_12086	Y	-	M	405	28	377	4	1.06	31	8.22	1	13--35	2	extr=6	-	-	3	-	-	-	1.46447e-52	0	0
SS1G_12191	Y	-	M	353	17	336	6	1.79	5	1.49	0	--	2	extr=27	-	-	0	pfam00331	-	COG3693,smart00633	0	0	1
SS1G_12198	Y	-	M	611	18	593	5	0.84	22	3.71	0	--	2	extr=24	-	-	0	pfam00732,pfam05199	KOG1238	COG2303,PRK02106,TIGR01810	0	2	5
SS1G_12200	Y	-	M	584	30	554	7	1.26	10	1.81	0	--	3	extr=26	-	-	0	pfam01565,pfam08031	KOG1231,KOG4730	COG0277,TIGR01677,TIGR01679	0	0	0
SS1G_12210	Y	-	M	626	17	609	9	1.48	18	2.96	0	--	2	extr=23	-	-	0	pfam09286	-	COG4934	0	3	5
SS1G_12239	Y	-	M	1336	34	1302	16	1.23	78	5.99	0	--	4	cyto=11	-	-	1	pfam00005,pfam02463	KOG0062,KOG0161,KOG0250,KOG0933,KOG0962,KOG0976,KOG0994,KOG0996	COG0419,COG0497,COG1196,PRK01156,PRK02224,PRK03918,TIGR00606,TIGR02168,TIGR02169,cd00267,cd03221,cd03225,cd03226,cd03227,cd03240	0	0	0
SS1G_12262	Y	-	M	358	20	338	3	0.89	5	1.48	0	--	2	extr=26	-	-	0	-	-	-	3.94271e-56	0	0
SS1G_12263	Y	-	M	492	21	471	9	1.91	12	2.55	0	--	5	extr=27	-	-	0	pfam10287,pfam10290	-	-	0	0	0
SS1G_12287	Y	-	M	277	20	257	15	5.84	4	1.56	0	--	2	extr=19	-	-	0	-	-	-	6.95316e-122	0	0
SS1G_12291	-	Y	M	224	21	203	0	0	6	2.96	0	--	3	extr=27	-	-	1	-	-	-	8.49325e-28	0	0
SS1G_12294	-	Y	M	439	22	417	6	1.44	7	1.68	0	--	3	extr=25	-	-	0	pfam03198	-	-	8.69385e-137	1	4
SS1G_12320	Y	-	M	579	19	560	6	1.07	30	5.36	0	--	5	extr=18	-	-	1	-	-	-	0	0	0
SS1G_12336	Y	-	M	294	19	275	7	2.55	4	1.45	0	--	3	extr=22	-	-	0	-	-	-	1.12406e-82	0	0
SS1G_12361	Y	-	M	188	22	166	4	2.41	1	0.6	0	--	2	extr=27	-	-	0	-	-	-	1.13354e-52	1	0
SS1G_12365	Y	-	M	207	19	188	4	2.13	9	4.79	0	--	-	extr=18	-	-	0	-	-	-	1.25438e-54	2	3
SS1G_12376	Y	-	M	308	35	273	7	2.56	15	5.49	1	7--29	2	extr=16	-	-	0	-	-	-	7.3093e-76	0	0
SS1G_12382	Y	-	M	463	20	443	7	1.58	19	4.29	1	7--24	2	extr=11	-	-	1	pfam01494	KOG1298,KOG2614	COG0644,COG0654,PRK06183,PRK06475,PRK06753,PRK06847,PRK07333,PRK07538,PRK08163,TIGR01988,TIGR03219	0	0	1
SS1G_12383	Y	-	M	478	21	457	8	1.75	15	3.28	0	--	4	extr=24	-	-	0	pfam00328	KOG3720	-	0	0	0
SS1G_12413	Y	-	M	475	18	457	9	1.97	7	1.53	0	--	3	extr=26	-	-	0	pfam00450	KOG1282,KOG1283	COG2939	0	0	4
SS1G_12468	Y	-	M	211	18	193	1	0.52	15	7.77	0	--	6	mito=10.5	-	-	0	-	-	-	9.49222e-71	0	0
SS1G_12481	Y	-	M	381	17	364	4	1.1	15	4.12	0	--	3	mito=18	-	-	0	-	-	-	4.60818e-60	0	0
SS1G_12482	Y	-	M	230	16	214	0	0	15	7.01	0	--	3	nucl=9.5	-	-	2	-	-	-	3.34862e-89	0	0
SS1G_12499	Y	-	M	587	19	568	9	1.58	20	3.52	0	--	3	extr=18	-	-	0	pfam00450	KOG1282,KOG1283	COG2939	0	0	4
SS1G_12500	Y	-	M	546	15	531	11	2.07	13	2.45	0	--	2	extr=22	-	-	0	pfam00450	KOG1282,KOG1283	COG2939	0	0	3
SS1G_12509	Y	-	M	447	18	429	24	5.59	11	2.56	0	--	3	extr=23	-	-	1	-	-	-	9.17398e-129	0	1
SS1G_12513	Y	-	M	363	21	342	17	4.97	7	2.05	0	--	4	extr=26	-	-	1	-	-	-	1.82097e-64	0	0
SS1G_12564	Y	-	M	410	30	380	8	2.11	20	5.26	1	7--29	2	golg=7	-	-	1	-	-	-	2.41237e-179	0	0
SS1G_12574	Y	-	M	196	28	168	2	1.19	16	9.52	1	10--32	2	plas=9	-	-	0	-	-	-	-	0	0
SS1G_12592	Y	-	M	70	18	52	0	0	4	7.69	0	--	-	nucl=11	-	-	0	-	-	-	-	0	0
SS1G_12595	Y	-	M	62	23	39	1	2.56	3	7.69	1	15--37	-	cyto=14	-	-	0	-	-	-	-	0	0
SS1G_12603	Y	-	M	427	28	399	1	0.25	23	5.76	1	5--27	2	plas=18	-	-	0	pfam00067	KOG0156,KOG0157,KOG0158,KOG0159,KOG0684	COG2124	3.30787e-163	0	0
SS1G_12605	Y	-	M	400	20	380	1	0.26	6	1.58	1	5--27	4	extr=27	-	-	0	pfam00082,pfam05922	KOG1114,KOG1153,KOG4266	COG1404	1.93565e-118	0	1
SS1G_12609	Y	-	M	276	19	257	1	0.39	12	4.67	0	--	2	extr=20	-	-	1	pfam01328	-	-	2.82492e-125	0	0
SS1G_12631	Y	-	M	99	23	76	2	2.63	3	3.95	0	--	-	mito=10	-	-	0	-	-	-	7.64367e-07	0	0
SS1G_12648	Y	-	M	156	22	134	8	5.97	1	0.75	0	--	-	extr=26	-	-	0	-	-	-	2.15043e-69	0	0
SS1G_12654	Y	-	M	130	23	107	5	4.67	6	5.61	0	--	-	nucl=6.5	-	-	0	-	-	-	-	0	0
SS1G_12660	Y	-	M	119	24	95	3	3.16	8	8.42	0	--	-	plas=8	-	-	0	-	-	-	-	0	0
SS1G_12687	Y	-	M	79	25	54	1	1.85	2	3.7	1	10--32	-	extr=10	-	-	0	-	-	-	-	0	0
SS1G_12708	Y	-	M	548	16	532	9	1.69	39	7.33	1	5--22	2	plas=14	-	-	0	pfam00067	KOG0156,KOG0157,KOG0158,KOG0159,KOG0684	COG2124	0	0	0
SS1G_12709	Y	-	M	212	18	194	4	2.06	3	1.55	0	--	2	extr=15	-	-	0	pfam01083	-	-	6.50628e-64	0	1
SS1G_12717	Y	-	M	69	18	51	0	0	3	5.88	0	--	-	cyto=9.5	-	-	2	-	-	-	-	0	0
SS1G_12720	-	Y	M	87	12	75	0	0	0	0	0	--	-	plas=10	-	-	0	-	KOG1289	TIGR00907	4.2662e-27	0	0
SS1G_12721	Y	-	M	62	19	43	2	4.65	0	0	0	--	-	extr=24	-	-	1	-	-	-	-	0	0
SS1G_12724	Y	-	M	471	23	448	6	1.34	12	2.68	0	--	3	extr=26	-	-	1	-	-	-	1.18708e-133	0	0
SS1G_12765	Y	-	M	472	25	447	11	2.46	14	3.13	0	--	3	extr=26	-	-	1	-	-	-	4.24718e-121	0	0
SS1G_12769	Y	-	M	88	29	59	3	5.08	6	10.17	1	13--30	-	mito=9	-	-	0	-	-	-	-	0	0
SS1G_12778	Y	-	M	75	17	58	0	0	5	8.62	0	--	2	extr=11	-	-	0	-	-	-	-	0	0
SS1G_12779	Y	-	M	136	23	113	2	1.77	7	6.19	1	7--29	-	plas=14	-	-	0	-	-	-	1.84782e-15	0	0
SS1G_12800	Y	-	M	137	22	115	0	0	5	4.35	1	7--29	2	E.R.=7	-	-	0	-	-	-	-	0	0
SS1G_12809	Y	-	M	57	15	42	0	0	2	4.76	0	--	-	extr=9	-	-	0	-	-	-	-	0	0
SS1G_12817	Y	-	M	215	25	190	6	3.16	7	3.68	1	7--26	-	extr=15	-	-	0	pfam04777	KOG1731,KOG3355	COG5054	3.90548e-108	0	0
SS1G_12856	Y	-	M	160	25	135	5	3.7	16	11.85	0	--	2	extr=6	-	-	0	-	-	-	-	0	0
SS1G_12868	Y	-	M	48	31	17	2	11.76	0	0	1	7--29	-	mito=9	-	-	0	-	-	-	-	0	0
SS1G_12885	Y	-	M	89	21	68	1	1.47	8	11.76	0	--	-	mito=16.5	-	-	0	pfam01247	KOG0887	COG2451,PTZ00041	1.20032e-31	0	0
SS1G_12889	-	Y	M	120	19	101	1	0.99	0	0	2	5--27 97--119	2	extr=12	-	-	0	-	-	-	1.53909e-05	0	0
SS1G_12907	Y	-	M	246	23	223	4	1.79	4	1.79	0	--	2	extr=27	-	-	0	pfam01083	-	-	1.67022e-85	0	0
SS1G_12909	Y	-	M	50	17	33	0	0	1	3.03	0	--	-	extr=12	-	-	0	-	-	-	-	0	0
SS1G_12917	Y	-	M	394	20	374	12	3.21	10	2.67	0	--	3	extr=26	-	-	0	pfam01822	KOG4157	smart00321	1.10734e-151	0	0
SS1G_12927	Y	-	M	169	18	151	3	1.99	7	4.64	0	--	-	extr=21	-	-	0	-	-	-	-	0	0
SS1G_12930	Y	-	M	295	19	276	5	1.81	6	2.17	0	--	4	extr=25	-	-	0	pfam00332	-	COG5309	7.51258e-142	0	1
SS1G_12937	Y	-	M	409	20	389	6	1.54	18	4.63	0	--	3	extr=26	-	-	1	pfam03663	-	COG4833	3.19153e-93	0	1
SS1G_12938	Y	-	M	554	17	537	3	0.56	0	0	0	--	6	extr=26	-	-	0	pfam03999,pfam04484,pfam06070,pfam08580,pfam08702,pfam09726,pfam10033,pfam10342,pfam10351	KOG0168,KOG0260,KOG0520,KOG0608,KOG0955,KOG0956,KOG0971,KOG1087,KOG1126,KOG1488,KOG1984,KOG1999,KOG2169,KOG2200,KOG2231,KOG2548,KOG2724,KOG3091,KOG3521,KOG3629,KOG3771,KOG3915,KOG4270,KOG4305,KOG4721	COG1429,COG5164,COG5422,PRK13875	6.85088e-73	0	0
SS1G_12939	Y	-	M	602	27	575	1	0.17	20	3.48	1	13--35	2	extr=26	-	-	0	pfam00732,pfam05199	KOG1238	COG2303,PRK02106,TIGR01810	6.66497e-149	1	6
SS1G_12961	Y	-	M	95	17	78	0	0	3	3.85	0	--	-	extr=18	-	-	0	-	-	-	-	0	0
SS1G_12963	-	Y	M	263	24	239	4	1.67	5	2.09	0	--	4	extr=16	-	-	0	-	-	-	4.76273e-19	0	0
SS1G_12995	Y	-	M	295	23	272	3	1.1	5	1.84	1	7--29	3	extr=19	-	-	1	-	-	-	2.68458e-94	0	0
SS1G_13006	Y	-	M	182	39	143	2	1.4	18	12.59	0	--	2	plas=18	-	-	0	-	-	-	-	0	0
SS1G_13020	Y	-	M	88	33	55	1	1.82	3	5.45	0	--	-	mito=24	-	-	0	-	-	-	-	0	0
SS1G_13021	Y	-	M	131	16	115	2	1.74	8	6.96	0	--	2	mito=17	-	-	0	-	-	-	-	0	0
SS1G_13035	Y	-	M	180	19	161	0	0	2	1.24	0	--	2	extr=27	-	-	0	-	-	-	3.13823e-63	0	0
SS1G_13036	Y	-	M	723	18	705	9	1.28	14	1.99	0	--	4	extr=26	-	-	0	pfam00394,pfam07731,pfam07732	KOG1263,KOG4701	COG2132,PRK10965,TIGR01480,TIGR03388,TIGR03389,TIGR03390	0	2	5
SS1G_13077	Y	-	M	51	35	16	0	0	2	12.5	1	15--37	-	extr=16	-	-	0	-	-	-	-	0	0
SS1G_13110	Y	-	M	593	18	575	6	1.04	28	4.87	0	--	2	extr=10	-	-	0	pfam07969	-	COG1574,cd01300	0	0	0
SS1G_13115	Y	-	M	377	17	360	7	1.94	5	1.39	0	--	4	extr=27	-	-	0	pfam04683	-	-	7.14538e-130	0	0
SS1G_13126	Y	-	M	147	18	129	8	6.2	3	2.33	0	--	2	extr=20	-	-	1	-	-	-	-	0	0
SS1G_13131	Y	-	M	84	20	64	0	0	6	9.38	1	4--26	2	mito=17	-	-	0	-	-	-	3.36826e-15	0	0
SS1G_13142	Y	-	M	131	26	105	0	0	6	5.71	0	--	-	nucl=13	-	-	0	-	-	-	-	0	0
SS1G_13192	-	Y	M	545	19	526	2	0.38	29	5.51	1	493--515	3	plas=16	-	-	1	pfam05935	-	-	0	0	0
SS1G_13199	Y	-	M	412	18	394	3	0.76	13	3.3	0	--	2	extr=25	-	-	0	pfam10282	-	COG2706,PRK11028	5.23596e-64	0	1
SS1G_13235	Y	-	M	114	28	86	2	2.33	11	12.79	0	--	-	nucl=12.5	-	-	0	-	-	-	-	0	0
SS1G_13255	Y	-	M	841	19	822	6	0.73	26	3.16	0	--	3	extr=27	-	-	0	pfam00933,pfam01915	-	COG1472	0	6	1
SS1G_13277	Y	-	M	345	18	327	4	1.22	5	1.53	0	--	4	extr=27	-	-	0	-	-	-	2.1488e-40	0	0
SS1G_13279	Y	-	M	333	33	300	2	0.67	8	2.67	1	12--34	2	plas=9	-	-	0	-	-	-	1.62944e-161	0	3
SS1G_13318	Y	-	M	433	27	406	7	1.72	24	5.91	0	--	2	cyto=10	-	-	2	-	-	-	1.16937e-166	0	1
SS1G_13364	Y	-	M	636	26	610	3	0.49	20	3.28	0	--	2	extr=25	-	-	0	pfam00264	-	-	0	1	2
SS1G_13371	Y	-	M	222	19	203	4	1.97	8	3.94	0	--	-	extr=20	-	-	1	-	-	-	1.47923e-52	1	4
SS1G_13385	Y	-	M	519	18	501	2	0.4	15	2.99	0	--	4	extr=21	-	-	0	pfam09949	-	COG4850	1.2165e-174	0	0
SS1G_13386	Y	-	M	255	17	238	4	1.68	2	0.84	0	--	2	extr=27	-	-	0	pfam01083	-	-	9.92732e-114	0	1
SS1G_13394	Y	-	M	185	18	167	6	3.59	5	2.99	0	--	-	extr=18	-	-	0	-	-	-	8.87573e-26	0	0
SS1G_13415	Y	-	M	166	20	146	4	2.74	8	5.48	0	--	-	cyto=10.5	-	-	0	-	-	-	-	0	0
SS1G_13460	Y	-	M	95	16	79	2	2.53	3	3.8	0	--	-	extr=9	-	-	1	-	-	-	-	0	0
SS1G_13465	Y	-	M	58	32	26	0	0	1	3.85	1	7--29	-	extr=14	-	-	0	pfam10215	-	-	4.7733e-10	0	0
SS1G_13472	Y	-	M	558	21	537	8	1.49	12	2.23	0	--	3	extr=26	-	-	0	pfam00128,pfam09260	KOG0471,KOG2212	COG0296,COG0366,COG3280,PRK09505,PRK10785,PRK10933,TIGR02102,TIGR02402,TIGR02403,smart00642	0	1	3
SS1G_13501	Y	-	M	683	22	661	3	0.45	15	2.27	0	--	3	extr=25	-	-	2	pfam05592	-	-	0	0	2
SS1G_13573	Y	-	M	297	18	279	2	0.72	15	5.38	0	--	2	extr=17	-	-	0	pfam03388	KOG3838,KOG3839	-	6.29557e-104	0	0
SS1G_13578	-	Y	M	150	17	133	0	0	1	0.75	2	7--29 127--149	2	extr=20	-	-	0	-	-	-	-	0	0
SS1G_13589	Y	-	M	414	20	394	7	1.78	7	1.78	0	--	3	extr=26	-	-	0	-	-	-	8.2679e-153	0	1
SS1G_13599	Y	-	M	418	17	401	13	3.24	4	1	0	--	6	extr=26	-	-	0	-	-	-	8.44472e-130	0	2
SS1G_13615	Y	-	M	48	14	34	1	2.94	0	0	0	--	-	nucl=16	-	-	1	-	-	-	-	0	0
SS1G_13617	Y	-	M	85	19	66	0	0	6	9.09	0	--	-	mito=10	-	-	0	-	-	-	-	0	0
SS1G_13626	Y	-	M	67	24	43	1	2.33	2	4.65	1	4--23	-	extr=9	-	-	0	-	-	-	-	0	0
SS1G_13633	Y	-	M	539	33	506	7	1.38	18	3.56	1	13--35	3	extr=22	-	-	0	pfam00450	KOG1282,KOG1283	COG2939	3.01954e-152	2	0
SS1G_13637	Y	-	M	278	18	260	0	0	16	6.15	0	--	16	cyto=12	-	-	0	-	-	-	1.33922e-14	0	0
SS1G_13668	Y	-	M	195	18	177	4	2.26	4	2.26	0	--	2	extr=26	-	-	1	-	-	-	2.86772e-75	0	0
SS1G_13682	Y	-	M	771	17	754	3	0.4	9	1.19	0	--	4	extr=19	-	-	1	-	KOG4673	-	4.49514e-39	0	0
SS1G_13696	Y	-	M	144	22	122	6	4.92	4	3.28	1	7--29	2	extr=26	-	-	1	-	-	-	3.52922e-23	0	0
SS1G_13704	Y	-	M	78	42	36	1	2.78	2	5.56	1	7--29	-	extr=11	-	-	1	-	-	-	-	0	0
SS1G_13705	Y	-	M	173	17	156	6	3.85	2	1.28	0	--	2	extr=16	-	-	0	-	-	-	1.95522e-22	0	0
SS1G_13732	Y	-	M	527	17	510	36	7.06	14	2.75	0	--	6	extr=24	-	-	0	-	-	-	3.93872e-108	0	1
SS1G_13736	Y	-	M	525	17	508	5	0.98	14	2.76	0	--	3	extr=26	-	-	0	-	-	-	0	0	0
SS1G_13764	Y	-	M	291	20	271	3	1.11	6	2.21	0	--	2	extr=23	-	-	0	-	-	-	2.44113e-75	0	0
SS1G_13771	Y	-	M	92	20	72	1	1.39	5	6.94	0	--	2	cyto=11	-	-	0	-	-	-	-	0	0
SS1G_13777	Y	-	M	343	19	324	4	1.23	14	4.32	0	--	3	extr=14	-	-	1	pfam00300	KOG4754	COG0406	4.25115e-157	0	1
SS1G_13785	Y	-	M	305	34	271	3	1.11	16	5.9	0	--	3	mito=15	-	-	1	pfam02301	KOG3186,KOG3285	-	1.33899e-56	0	0
SS1G_13795	Y	-	M	292	37	255	1	0.39	20	7.84	1	10--32	-	extr=6	-	-	2	-	-	-	5.78817e-26	0	0
SS1G_13804	Y	-	M	100	23	77	0	0	7	9.09	0	--	2	mito=20	-	-	1	-	-	-	-	0	0
SS1G_13809	Y	-	M	622	19	603	11	1.82	20	3.32	0	--	2	extr=27	-	-	0	pfam00686,pfam00723	-	TIGR01577,cd05467,cd05807,cd05808,cd05811	0	2	0
SS1G_13860	Y	-	M	337	20	317	15	4.73	3	0.95	0	--	3	extr=25	-	-	0	pfam02015	-	-	2.59208e-126	0	1
SS1G_13881	Y	-	M	198	19	179	2	1.12	4	2.23	0	--	2	extr=27	-	-	0	pfam00135	KOG1516,KOG4389	COG2272,cd00312	1.47826e-70	0	0
SS1G_13888	Y	-	M	88	18	70	0	0	5	7.14	0	--	-	mito=9	-	-	0	-	-	-	-	0	0
SS1G_13898	Y	-	M	89	21	68	2	2.94	2	2.94	0	--	-	extr=7	-	-	0	-	-	-	-	0	0
SS1G_13901	Y	-	M	44	23	21	0	0	1	4.76	0	--	-	mito=12	-	-	1	-	-	-	-	0	0
SS1G_13923	Y	-	M	518	34	484	4	0.83	27	5.58	1	20--42	2	cyto=8.5	-	-	0	pfam00067	KOG0156,KOG0157,KOG0158,KOG0159,KOG0684	COG2124	5.80594e-127	2	8
SS1G_13935	Y	-	M	529	17	512	17	3.32	2	0.39	0	--	8	extr=27	-	-	0	pfam05730	KOG0260,KOG0971,KOG1984,KOG3570	-	6.62554e-30	0	0
SS1G_13944	Y	-	M	281	35	246	2	0.81	16	6.5	1	12--34	2	mito=13	-	-	0	pfam08241,pfam08242	KOG1540,KOG3010	COG0500,COG2226,PRK00216,PRK08317,TIGR01934,TIGR02072,cd02440	1.72254e-52	0	0
SS1G_13965	Y	-	M	125	28	97	2	2.06	1	1.03	0	--	3	extr=25	-	-	0	-	-	-	1.6775e-44	0	0
SS1G_13982	Y	-	M	535	16	519	6	1.16	15	2.89	0	--	2	extr=26	-	-	1	pfam00135	KOG1515,KOG1516,KOG4389	COG0657,COG2272,cd00312	0	1	2
SS1G_13989	Y	-	M	372	18	354	2	0.56	40	11.3	1	4--23	3	extr=20	-	-	1	-	-	-	6.46836e-29	0	0
SS1G_14000	Y	-	M	159	17	142	2	1.41	8	5.63	0	--	2	extr=8	-	-	1	-	-	-	-	0	0
SS1G_14007	Y	-	M	171	20	151	3	1.99	7	4.64	0	--	2	extr=25	-	-	0	-	-	-	3.62591e-12	0	0
SS1G_14032	-	Y	M	309	20	289	3	1.04	13	4.5	0	--	3	extr=21	-	-	0	-	-	-	3.91677e-147	0	0
SS1G_14041	Y	-	M	225	18	207	0	0	6	2.9	0	--	2	extr=25	-	-	1	-	-	-	2.5634e-53	0	0
SS1G_14133	Y	-	M	302	17	285	0	0	9	3.16	0	--	5	extr=25	-	-	1	-	-	-	9.11287e-85	0	0
SS1G_14158	Y	-	M	318	18	300	5	1.67	1	0.33	1	9--31	3	extr=26	-	-	0	pfam03443	-	-	1.69768e-119	0	3
SS1G_14160	Y	-	M	365	20	345	5	1.45	2	0.58	0	--	2	extr=26	-	-	0	pfam03443	-	-	1.24246e-118	0	3
SS1G_14163	Y	-	M	573	26	547	5	0.91	28	5.12	1	7--29	2	extr=8	-	-	0	pfam00067	KOG0156,KOG0157,KOG0158,KOG0159,KOG0684	COG2124	0	0	4
SS1G_14184	Y	-	M	245	21	224	30	13.39	2	0.89	0	--	3	extr=27	-	-	1	-	-	-	1.16291e-08	0	0
SS1G_14217	Y	-	M	371	19	352	0	0	32	9.09	0	--	2	cyto=6.5	-	-	2	pfam04000	KOG3117	-	2.63308e-150	0	0
SS1G_14237	Y	-	M	303	20	283	6	2.12	4	1.41	0	--	2	extr=24	-	-	0	-	-	-	1.78092e-96	0	1
SS1G_14246	Y	-	M	46	23	23	1	4.35	1	4.35	0	--	-	plas=16	-	-	0	-	-	-	-	0	0
SS1G_14289	Y	-	M	298	20	278	6	2.16	5	1.8	0	--	2	extr=26	-	-	0	pfam00734	-	cd01837,cd01846,cd01847,smart00236	2.25515e-69	0	2
SS1G_14293	Y	-	M	589	16	573	1	0.17	17	2.97	0	--	3	extr=26	-	-	0	pfam00732,pfam05199	KOG1238	COG2303,PRK02106,PRK06370,TIGR01810	0	1	5
SS1G_14307	-	Y	M	244	18	226	8	3.54	2	0.88	0	--	3	extr=26	-	-	0	pfam05730	-	-	5.24375e-20	0	0
SS1G_14319	Y	-	M	117	19	98	3	3.06	6	6.12	0	--	2	mito=8	-	-	0	-	-	-	-	0	0
SS1G_14320	Y	-	M	160	20	140	4	2.86	8	5.71	0	--	2	extr=17	-	-	1	pfam01817	-	COG1605,PRK07075,smart00830	8.40394e-25	0	0
SS1G_14321	Y	-	M	385	21	364	3	0.82	18	4.95	0	--	2	extr=26	-	-	0	pfam00775	-	COG3485,TIGR02423,cd00421,cd03457,cd03458,cd03459,cd03461,cd03463	7.35091e-175	0	1
SS1G_14379	Y	-	M	207	19	188	4	2.13	9	4.79	0	--	-	extr=18	-	-	0	-	-	-	3.71002e-55	2	3
SS1G_14407	Y	-	M	694	18	676	6	0.89	35	5.18	0	--	3	nucl=11	-	-	1	pfam02463,pfam07888	KOG0161	COG0419,COG1196,PRK03918,TIGR02168,TIGR02169,TIGR03319	2.85792e-165	0	0
SS1G_14408	Y	-	M	391	20	371	2	0.54	5	1.35	0	--	3	extr=14	-	-	0	-	-	COG3889	4.425e-23	0	0
SS1G_14419	Y	-	M	1107	23	1084	9	0.83	69	6.37	0	--	3	cysk=9	-	-	0	-	-	-	0	0	0
SS1G_14427	Y	-	M	87	37	50	3	6	7	14	1	20--42	-	extr=8	-	-	1	-	-	-	-	0	0
SS1G_14441	Y	-	M	543	18	525	7	1.33	18	3.43	0	--	3	extr=27	-	-	0	pfam00135	KOG1515,KOG1516,KOG4389	COG0657,COG2272,cd00312	0	1	3
SS1G_14449	Y	-	M	413	18	395	10	2.53	9	2.28	0	--	2	extr=26	-	-	1	pfam00295	-	COG5434	2.97983e-179	0	1
SS1G_14460	-	Y	M	466	22	444	8	1.8	13	2.93	0	--	3	extr=26	-	-	1	pfam03198	-	-	0	1	4
SS1G_14469	Y	-	M	87	18	69	0	0	4	5.8	0	--	2	plas=12	-	-	0	-	-	-	-	0	0
SS1G_14495	Y	-	M	146	20	126	6	4.76	6	4.76	1	7--24	-	mito=11.5	-	-	0	-	-	-	8.53735e-20	0	0
SS1G_14497	Y	-	M	683	22	661	7	1.06	8	1.21	0	--	6	extr=24	-	-	1	pfam03663	KOG0260,KOG0971,KOG1916,KOG4701	COG4833	8.27035e-114	3	3
SS1G_14515	Y	-	M	77	32	45	0	0	2	4.44	0	--	-	extr=20	-	-	1	-	-	-	-	0	0

## Sheet: Table 2
Refined secretome IDs	secreted	gpi	aa1	prelen	siglen	maturelen	numcs	%C	numrs	%R	TMs	TMpos	RADAR	WoLFPSORT	[HK]DEL	bipartite_NLS	NES	Annotation	Blast2GO annotation results	KOG	CDD	ss-nr	twin_e-100	twin_e-40
SS1G_00040	Y	-	M	403	18	385	8	2.08	10	2.6	0	--	2	extr=26	-	-	0	pectin lyase a precursor	IPR002022; IPR011050; IPR012334	-	COG3866,smart00656	6.83805e-150	0	2
SS1G_00044	Y	-	M	362	21	341	12	3.52	2	0.59	0	--	5	extr=26	-	-	0	ribonuclease t2	IPR001568; IPR018188; PTHR11240:SF1 (PANTHER)	KOG1642	cd00374,cd01061	5.9025e-79	0	0
SS1G_00173	Y	-	M	379	17	362	8	2.21	10	2.76	0	--	2	extr=23	-	-	0	gas1-like protein	IPR021476	-	-	1.25839e-134	0	1
SS1G_00233	Y	-	M	672	33	639	24	3.76	20	3.13	0	--	5	extr=24	-	-	1	autophagy related lipase	IPR002921; G3DSA:3.40.50.1820 (GENE3D), SSF53474 (SUPERFAMILY)	KOG4540,KOG4701	COG5153,cd00519	2.50663e-160	1	0
SS1G_00238	Y	-	M	329	17	312	1	0.32	8	2.56	0	--	2	extr=27	-	-	0	pectate lyase a	IPR002022; IPR011050; IPR012334	-	COG3866,smart00656	8.77635e-153	0	0
SS1G_00263	Y	-	M	155	20	135	4	2.96	2	1.48	0	--	2	extr=21	-	-	0	protein	no IPS match	-	-	6.49667e-41	0	0
SS1G_00265	Y	-	M	617	20	597	38	6.37	10	1.68	0	--	3	extr=26	-	-	0	carbohydrate esterase family 4 protein	IPR001002; IPR002509; IPR011330; IPR018371; PTHR10587 (PANTHER), PTHR10587:SF15 (PANTHER)	-	COG0726,TIGR02764,TIGR02873,TIGR02884,TIGR03006	0	0	2
SS1G_00271	Y	-	M	624	21	603	5	0.83	15	2.49	0	--	4	extr=26	-	-	0	glutamyl-trna amidotransferase	IPR000120; IPR023631; PTHR11895:SF2 (PANTHER)	KOG1211,KOG1212	COG0154,PRK00012,PRK05962,PRK06061,PRK06102,PRK06169,PRK06170,PRK06529,PRK06565,PRK06707,PRK06828,PRK07042,PRK07056,PRK07139,PRK07235,PRK07486,PRK07487,PRK07488,PRK07869,PRK08137,PRK08186,PRK08310,PRK09201,PRK11910,PRK12470,TIGR00132,TIGR02713,TIGR02715	0	0	1
SS1G_00332	Y	-	M	386	17	369	4	1.08	10	2.71	0	--	3	extr=27	-	-	1	carbohydrate esterase family 8 protein	IPR000070; IPR011050; IPR012334	-	COG4677	2.67472e-165	0	0
SS1G_00423	Y	-	M	677	18	659	14	2.12	14	2.12	0	--	4	extr=23	-	-	0	ser thr protein phosphatase family protein	IPR004843; G3DSA:3.60.21.10 (GENE3D), PTHR10340 (PANTHER), PTHR10340:SF13 (PANTHER), SSF56300 (SUPERFAMILY)	KOG3770	-	0	1	1
SS1G_00458	Y	-	M	389	18	371	5	1.35	5	1.35	0	--	3	extr=26	-	-	0	endo-beta- -glucanase precursor	IPR001547; IPR013781; IPR017853	-	COG2730	1.96432e-149	0	2
SS1G_00468	Y	-	M	350	19	331	1	0.3	10	3.02	0	--	2	extr=26	-	-	1	carbohydrate esterase family 8 protein	IPR000070; IPR011050; IPR012334; IPR018040; PTHR31321 (PANTHER), PTHR31321:SF0 (PANTHER)	-	COG4677,PRK10531	6.15414e-148	1	2
SS1G_00501	Y	-	M	246	18	228	2	0.88	1	0.44	0	--	2	extr=27	-	-	0	glycoside hydrolase family 12 protein	IPR002594; IPR008985; IPR013319	-	PRK06215	8.35868e-85	0	1
SS1G_00505	Y	-	M	718	22	696	9	1.29	24	3.45	0	--	3	extr=26	-	-	1	alpha- -	IPR008928; IPR012939; IPR014718; G3DSA:1.20.1050.60 (GENE3D), G3DSA:1.20.1610.10 (GENE3D), G3DSA:3.30.2080.10 (GENE3D)	-	COG3537,TIGR01180	0	1	3
SS1G_00513	Y	-	M	312	19	293	5	1.71	5	1.71	0	--	3	extr=25	-	-	0	protein	no IPS match	-	-	2.0883e-102	0	0
SS1G_00514	Y	-	M	270	18	252	2	0.79	3	1.19	0	--	2	extr=26	-	-	0	glycoside hydrolase family 26 protein	IPR013781; IPR017853; IPR022790	-	COG4124	1.23317e-100	0	0
SS1G_00534	Y	-	M	110	19	91	8	8.79	1	1.1	0	--	2	extr=20	-	-	0	predicted protein	no IPS match	-	-	-	0	0
SS1G_00564	Y	-	M	302	19	283	12	4.24	13	4.59	0	--	2	extr=27	-	-	0	predicted protein	no IPS match	-	-	2.89677e-09	0	0
SS1G_00604	Y	-	M	195	27	168	1	0.6	6	3.57	0	--	2	extr=20	-	-	0	urease accessory protein	IPR002639	-	COG0830	1.66687e-47	0	0
SS1G_00624	Y	-	M	482	20	462	4	0.87	18	3.9	0	--	2	extr=25	-	-	0	aspartic-type endopeptidase	IPR001461; IPR001969; IPR021109; PTHR13683:SF94 (PANTHER), PS51257 (PROFILE)	KOG1339	PTZ00013,PTZ00147,PTZ00165,cd05470,cd05471,cd05472,cd05473,cd05474,cd05475,cd05476,cd05477,cd05478,cd05485,cd05486,cd05487,cd05488,cd05490,cd06096,cd06097,cd06098	0	0	2
SS1G_00642	Y	-	M	563	18	545	34	6.24	9	1.65	0	--	4	extr=26	-	-	0	chitin binding protein	IPR001002; IPR002509; IPR011330; PTHR10587 (PANTHER), PTHR10587:SF15 (PANTHER)	-	COG0726,TIGR02764,TIGR02884,TIGR03006	0	0	2
SS1G_00730	Y	-	M	628	22	606	4	0.66	20	3.3	0	--	3	extr=25	-	-	0	gmc oxidoreductase	IPR000172; IPR007867; IPR012132; G3DSA:3.50.50.60 (GENE3D), PTHR11552 (PANTHER), PTHR11552:SF19 (PANTHER), SSF51905 (SUPERFAMILY), SSF54373 (SUPERFAMILY)	KOG1238	COG2303,PRK02106,TIGR01810	0	2	6
SS1G_00746	Y	-	M	440	20	420	8	1.9	4	0.95	0	--	2	extr=26	-	-	0	endo- -beta-mannosidase	IPR000254; IPR001547; IPR013781; IPR017853; PTHR31451 (PANTHER)	-	COG3934,smart00236	5.95465e-130	0	1
SS1G_00768	Y	-	M	123	19	104	4	3.85	2	1.92	0	--	-	extr=25	-	-	1	predicted protein	no IPS match	-	-	3.78888e-24	0	0
SS1G_00772	Y	-	M	575	21	554	27	4.87	4	0.72	0	--	7	extr=26	-	-	2	domain protein	IPR002482; IPR018392; G3DSA:3.10.350.10 (GENE3D), PTHR21666 (PANTHER), PTHR21666:SF2 (PANTHER), SSF54106 (SUPERFAMILY)	-	-	3.49513e-123	0	1
SS1G_00773	Y	-	M	1708	18	1690	57	3.37	74	4.38	0	--	5	extr=23	-	-	0	class v	IPR001002; IPR001223; IPR002110; IPR011583; IPR013781; IPR017853; IPR018371; IPR020683; G3DSA:3.10.50.10 (GENE3D), PTHR11177 (PANTHER), PTHR11177:SF21 (PANTHER), SSF54556 (SUPERFAMILY)	KOG0195,KOG0502,KOG0505,KOG0506,KOG0507,KOG0508,KOG0509,KOG0510,KOG0512,KOG0514,KOG0521,KOG0522,KOG2806,KOG3676,KOG4177,KOG4369,KOG4412	COG0666,COG3325,COG3858,TIGR00870,cd00204,cd00598,cd02872,cd02873,cd02874,cd02878,cd02879,cd06545,cd06548,smart00636	0	2	1
SS1G_00849	Y	-	M	152	18	134	4	2.99	3	2.24	0	--	2	extr=27	-	-	0	22kda glycoprotein	no IPS match	-	-	1.21998e-50	0	0
SS1G_00877	Y	-	M	544	17	527	4	0.76	17	3.23	0	--	3	extr=27	-	-	1	lipase 4	IPR002018; IPR019826; G3DSA:3.40.50.1820 (GENE3D), PTHR11559 (PANTHER), PTHR11559:SF96 (PANTHER), SSF53474 (SUPERFAMILY)	KOG1516,KOG2100,KOG4389	COG0657,COG2272,cd00312	0	1	4
SS1G_00891	Y	-	M	413	19	394	12	3.05	6	1.52	0	--	2	extr=26	-	-	0	glycoside hydrolase family 5 protein	IPR000254; IPR001547; IPR013781; IPR017853; IPR018087; PTHR11552 (PANTHER), PTHR11552:SF18 (PANTHER), SignalP-NN(euk) (SIGNALP)	-	COG2730,smart00236	0	0	1
SS1G_00892	Y	-	M	421	19	402	9	2.24	7	1.74	0	--	3	extr=26	-	-	0	glycoside hydrolase family 6 protein	IPR000254; IPR001524; IPR016288	-	COG5297,smart00236	2.47047e-176	0	0
SS1G_00974	Y	-	M	580	19	561	10	1.78	17	3.03	0	--	2	extr=24	-	-	0	extracellular dihydrogeodin oxidase	IPR001117; IPR002355; IPR008972; IPR011706; IPR011707; PTHR11709 (PANTHER), PTHR11709:SF7 (PANTHER), SignalP-NN(euk) (SIGNALP)	KOG1263	COG2132,PRK10965,TIGR01480,TIGR02376,TIGR03388,TIGR03389,TIGR03390	0	2	4
SS1G_00978	Y	-	M	518	23	495	24	4.85	18	3.64	0	--	3	extr=22	-	477--491	1	wsc domain protein	IPR002889; IPR018535; PTHR32208 (PANTHER), PTHR32208:SF1 (PANTHER)	KOG4157	smart00321	0	1	2
SS1G_01003	Y	-	M	108	19	89	8	8.99	1	1.12	0	--	2	extr=25	-	-	0	predicted protein	IPR010636 (insignificant hydrophobin)	-	-	-	0	0
SS1G_01005	Y	-	M	904	17	887	8	0.9	39	4.4	0	--	3	extr=20	-	-	0	glycoside hydrolase family 31 protein	IPR000322; IPR011013; IPR017853; IPR025887; PTHR22762:SF9 (PANTHER), SSF51011 (SUPERFAMILY)	KOG1065,KOG1066	COG1501,PRK10426,PRK10658,cd06589,cd06591,cd06593,cd06598,cd06599,cd06600,cd06601,cd06602,cd06603,cd06604	0	0	2
SS1G_01009	Y	-	M	374	19	355	9	2.54	5	1.41	0	--	3	extr=27	-	-	0	polygalacturonase 2	IPR000743; IPR006626; IPR011050; IPR012334; PTHR31884 (PANTHER)	-	COG5434	2.14314e-156	1	3
SS1G_01081	Y	-	M	714	15	699	1	0.14	32	4.58	0	--	4	extr=26	-	-	1	achain crystal recombinant expression and mutagenesis studies of the bifunctional catalase-phenol oxidase from scytalidium thermophilum	IPR002226; IPR010582; IPR011614; IPR018028; IPR020835; IPR024708; IPR024712; G3DSA:3.40.50.880 (GENE3D), PTHR11465:SF0 (PANTHER)	KOG0047	COG0753,PRK11249,cd00328,cd03132	0	1	5
SS1G_01083	Y	-	M	998	22	976	9	0.92	27	2.77	0	--	4	extr=26	-	-	0	glycoside hydrolase family 31 protein	IPR000322; IPR011013; IPR017853; PTHR22762:SF9 (PANTHER), SSF51011 (SUPERFAMILY)	KOG1065,KOG1066	COG1501,PRK10426,PRK10658,cd06589,cd06591,cd06593,cd06596,cd06598,cd06599,cd06600,cd06601,cd06602,cd06603,cd06604	0	1	1
SS1G_01086	Y	-	M	153	18	135	2	1.48	3	2.22	0	--	2	extr=25	-	-	1	protein	no IPS match	-	-	5.21261e-62	0	0
SS1G_01107	Y	-	M	191	25	166	8	4.82	4	2.41	0	--	2	extr=27	-	-	0	predicted protein	no IPS match	-	-	1.26649e-42	0	0
SS1G_01116	Y	-	M	549	17	532	11	2.07	19	3.57	0	--	2	extr=27	-	-	1	isoamyl alcohol oxidase	IPR006093; IPR006094; IPR016166; IPR016169; PTHR13878 (PANTHER), PTHR13878:SF10 (PANTHER)	KOG1231	COG0277	0	0	4
SS1G_01226	Y	-	M	161	17	144	10	6.94	3	2.08	0	--	2	extr=27	-	-	0	pci domain-containing protein	no IPS match	-	-	3.63403e-42	0	0
SS1G_01235	Y	-	M	183	17	166	4	2.41	3	1.81	0	--	2	extr=23	-	-	0	predicted protein	no IPS match	-	-	9.57184e-65	0	0
SS1G_01262	Y	-	M	413	23	390	3	0.77	5	1.28	0	--	4	extr=24	-	-	0	uncharacterized serine-rich protein	IPR013781; IPR017853; IPR024655	-	-	3.36897e-101	0	0
SS1G_01325	Y	-	M	53	23	30	1	3.33	1	3.33	0	--	-	extr=23	-	-	0	predicted protein	no IPS match	-	-	-	0	0
SS1G_01373	Y	-	M	250	22	228	5	2.19	5	2.19	0	--	2	extr=26	-	-	0	carbohydrate-binding module family 1 protein	IPR000254	-	-	1.94462e-37	0	0
SS1G_01378	Y	-	M	510	23	487	22	4.52	18	3.7	0	--	3	extr=25	-	-	0	wsc domain protein	IPR002889; IPR018535; PTHR32208 (PANTHER), PTHR32208:SF1 (PANTHER)	KOG4157	smart00321	0	1	0
SS1G_01384	Y	-	M	541	19	522	0	0	15	2.87	0	--	2	extr=18	-	-	1	hypothetical protein SS1G_01384	no IPS match	-	-	0	0	0
SS1G_01389	Y	-	M	273	22	251	5	1.99	3	1.2	0	--	2	extr=27	-	-	1	polysaccharide lyase family 7 protein	IPR008985; IPR013320; IPR014895	-	-	3.41995e-111	0	0
SS1G_01426	Y	-	M	238	20	218	12	5.5	8	3.67	0	--	2	extr=26	-	-	0	hypothetical protein SS1G_01426	no IPS match	-	-	4.00494e-96	0	0
SS1G_01428	Y	-	M	420	25	395	25	6.33	10	2.53	0	--	3	extr=25	-	-	1	pan domain containing protein	IPR003014	-	-	2.77715e-163	0	0
SS1G_01472	Y	-	M	583	23	560	5	0.89	27	4.82	0	--	3	extr=21	-	-	1	lipase 2	IPR002018; IPR019819; IPR019826; G3DSA:3.40.50.1820 (GENE3D), PTHR11559 (PANTHER), PTHR11559:SF94 (PANTHER), SSF53474 (SUPERFAMILY)	KOG1515,KOG1516,KOG4389	COG0657,COG2272,cd00312	0	0	3
SS1G_01576	Y	-	M	602	21	581	2	0.34	19	3.27	0	--	3	extr=26	-	-	0	tyrosinase protein	IPR002227; IPR008922; PTHR11474 (PANTHER), PTHR11474:SF12 (PANTHER)	-	-	0	0	3
SS1G_01587	Y	-	M	758	24	734	58	7.9	10	1.36	0	--	14	extr=25	-	-	1	predicted protein	no IPS match	-	-	0	0	0
SS1G_01662	Y	-	M	599	21	578	6	1.04	15	2.6	0	--	3	extr=26	-	-	0	glycoside hydrolase family 1 protein	IPR001360; IPR013781; IPR017853; IPR018120; PTHR10353:SF6 (PANTHER)	KOG0626	COG2723,PRK09589,PRK09593,PRK09852,PRK13511,TIGR01233,TIGR03356	4.82616e-175	0	2
SS1G_01749	Y	-	M	423	22	401	15	3.74	6	1.5	0	--	3	extr=20	-	-	0	predicted protein	no IPS match	-	-	-	0	0
SS1G_01776	Y	-	M	448	21	427	8	1.87	11	2.58	0	--	3	extr=25	-	-	0	glycoside hydrolase family 13 protein	IPR006047; IPR006589; IPR013777; IPR013780; IPR013781; IPR015340; IPR015902; IPR017853; PTHR10357:SF72 (PANTHER), SSF51011 (SUPERFAMILY)	KOG0471	COG0366,PRK09505,smart00642	1.34545e-171	0	4
SS1G_01811	Y	-	M	475	21	454	3	0.66	18	3.96	0	--	2	extr=25	-	-	2	gmc oxidoreductase	IPR000172; IPR007867; IPR012132; G3DSA:3.30.560.10 (GENE3D), G3DSA:3.50.50.60 (GENE3D), PTHR11552 (PANTHER), PTHR11552:SF35 (PANTHER), SSF51905 (SUPERFAMILY), SSF54373 (SUPERFAMILY)	KOG1238	COG2303,PRK02106,TIGR01810	2.13093e-56	0	1
SS1G_01828	Y	-	M	328	21	307	18	5.86	4	1.3	0	--	3	extr=26	-	-	0	glycoside hydrolase family 45 protein	IPR000254; IPR000334; IPR009009; IPR014733	-	smart00236	1.6798e-82	0	1
SS1G_01838	Y	-	M	269	17	252	4	1.59	1	0.4	0	--	2	extr=25	-	-	0	glycoside hydrolase family 61 protein	IPR005103	-	-	5.76944e-134	0	3
SS1G_01867	Y	-	M	119	17	102	6	5.88	3	2.94	0	--	-	extr=23	-	-	1	lcl2_scls1 ame: full=long chronological lifespan protein 2 flags: precursor	no IPS match	-	-	1.60574e-45	0	0
SS1G_01966	Y	-	M	227	17	210	6	2.86	2	0.95	0	--	2	extr=18	-	-	0	predicted protein	no IPS match	-	-	9.79708e-49	0	0
SS1G_02003	Y	-	M	325	19	306	18	5.88	4	1.31	0	--	2	extr=27	-	-	0	glycoside hydrolase family 25 protein	IPR013781; IPR017853; PTHR23208 (PANTHER)	-	cd00599,cd06416	3.66378e-158	0	0
SS1G_02014	Y	-	M	426	18	408	10	2.45	9	2.21	0	--	4	extr=27	-	-	0	chitin- domain 3 protein	no IPS match	KOG3771	-	2.67762e-103	0	0
SS1G_02022	Y	-	M	846	21	825	10	1.21	27	3.27	0	--	4	extr=21	-	-	0	alpha- -mannosidase family	IPR005887; IPR008928; IPR012939; IPR014718; G3DSA:1.20.1050.60 (GENE3D), G3DSA:1.20.1610.10 (GENE3D), G3DSA:3.30.2080.10 (GENE3D)	-	COG3537,TIGR01180	0	3	1
SS1G_02025	Y	-	M	252	20	232	8	3.45	3	1.29	0	--	2	extr=23	-	-	0	candidate effector 5 protein	no IPS match	-	-	1.1163e-111	0	0
SS1G_02038	Y	-	M	250	17	233	2	0.86	3	1.29	0	--	2	extr=26	-	-	0	aspergillopepsin-2 heavy chain (secreted protein)	IPR000250; IPR008985	-	-	1.79693e-108	0	0
SS1G_02068	Y	-	M	163	17	146	8	5.48	3	2.05	0	--	2	extr=26	-	-	0	predicted protein	no IPS match	-	-	2.47438e-41	0	0
SS1G_02119	Y	-	M	586	19	567	8	1.41	19	3.35	0	--	2	extr=26	-	-	0	fad binding domain protein	IPR006094; IPR012951; IPR016166; IPR016169; PTHR13878 (PANTHER), PTHR13878:SF10 (PANTHER)	KOG1231,KOG1262	COG0277	0	1	5
SS1G_02250	Y	-	M	244	20	224	0	0	4	1.79	0	--	4	extr=27	-	-	0	predicted protein	no IPS match	-	-	7.28999e-06	0	0
SS1G_02334	Y	-	M	504	17	487	20	4.11	9	1.85	0	--	3	extr=26	-	-	0	glycoside hydrolase family 7 protein	IPR000254; IPR001722; IPR008985	-	smart00236	0	2	0
SS1G_02345	Y	-	M	142	18	124	7	5.65	1	0.81	0	--	2	extr=27	-	-	1	hypothetical protein SS1G_02345	no IPS match	-	-	3.01836e-45	0	0
SS1G_02347	Y	-	M	389	17	372	4	1.08	12	3.23	0	--	2	extr=23	-	-	0	alpha- -glucanase mutanase	IPR005197; PTHR10566 (PANTHER), PTHR10566:SF32 (PANTHER)	-	-	9.07624e-79	0	2
SS1G_02369	Y	-	M	351	18	333	6	1.8	1	0.3	0	--	2	extr=27	-	-	0	xyloglucan-specific endo-beta- -glucanase a	IPR002594; IPR008985; IPR013319	-	PRK06215	1.75387e-62	0	1
SS1G_02399	Y	-	M	542	20	522	10	1.92	8	1.53	0	--	5	extr=26	-	-	0	rhamnogalacturonase b	IPR000743; IPR011050; IPR012334	-	-	0	2	1
SS1G_02495	Y	-	M	576	19	557	5	0.9	28	5.03	0	--	2	extr=22	-	-	1	wsc domain containing protein	IPR002016; IPR010255; G3DSA:1.10.520.10 (GENE3D)	-	cd00314,cd00691	0	0	0
SS1G_02522	Y	-	M	282	17	265	27	10.19	8	3.02	0	--	4	extr=23	-	-	0	small secreted protein	no IPS match	-	-	9.9208e-109	0	0
SS1G_02553	Y	-	M	290	20	270	7	2.59	4	1.48	0	--	3	extr=26	-	-	0	glycoside hydrolase family 28 protein	IPR000743; IPR006626; IPR011050; IPR012334	-	-	4.34918e-104	0	0
SS1G_02600	Y	-	M	412	21	391	1	0.26	9	2.3	0	--	6	extr=18	-	-	0	hypothetical protein SS1G_02600	no IPS match	-	-	-	0	0
SS1G_02612	Y	-	M	539	18	521	3	0.58	13	2.5	0	--	3	extr=27	-	-	0	glycoside hydrolase family 79 protein	IPR017853	-	-	0	0	0
SS1G_02620	Y	-	M	483	18	465	5	1.08	10	2.15	0	--	4	extr=25	-	-	0	glycoside hydrolase family 79 protein	IPR017853	-	-	0	0	0
SS1G_02655	Y	-	M	364	23	341	2	0.59	18	5.28	0	--	4	extr=21	-	-	0	heme steroid binding protein	IPR001199; IPR018506; PTHR19370 (PANTHER)	KOG0536,KOG0537,KOG0566	COG5274	6.69159e-51	0	0
SS1G_02690	Y	-	M	118	17	101	0	0	2	1.98	0	--	3	extr=21	-	-	0	predicted protein	no IPS match	-	-	4.36265e-07	0	0
SS1G_02703	Y	-	M	400	16	384	7	1.82	20	5.21	0	--	2	extr=21	-	-	2	serum paraoxonase arylesterase	IPR011042; PTHR11799 (PANTHER), PTHR11799:SF0 (PANTHER), SSF63829 (SUPERFAMILY)	-	-	3.00153e-159	0	2
SS1G_02708	Y	-	M	305	15	290	3	1.03	4	1.38	0	--	3	extr=27	-	-	0	carbohydrate esterase family 16 protein	IPR001087; IPR013831; SSF52266 (SUPERFAMILY)	-	COG3240,cd01837,cd01846,cd01847	1.86696e-147	0	3
SS1G_02714	Y	-	M	403	22	381	1	0.26	12	3.15	0	--	6	extr=27	-	-	1	predicted protein	no IPS match	-	-	-	0	0
SS1G_02781	Y	-	M	1008	18	990	6	0.61	29	2.93	0	--	3	extr=25	-	-	1	glycoside hydrolase family 35 protein	IPR001944; IPR008979; IPR013781; IPR017853; IPR018954; IPR025300; IPR025972; G3DSA:2.60.120.260 (GENE3D), G3DSA:2.60.390.10 (GENE3D), PTHR23421:SF31 (PANTHER), SSF117100 (SUPERFAMILY), SSF51011 (SUPERFAMILY)	KOG0496	COG1874	0	3	0
SS1G_02790	Y	-	M	527	19	508	8	1.57	19	3.74	0	--	2	extr=24	-	-	0	3-phytase a	IPR000560; G3DSA:3.40.50.1240 (GENE3D), PTHR20963 (PANTHER), PTHR20963:SF9 (PANTHER), SSF53254 (SUPERFAMILY)	KOG1382	cd07061	0	0	0
SS1G_02800	Y	-	M	79	22	57	6	10.53	2	3.51	0	--	-	extr=20	-	-	1	predicted protein	no IPS match	-	-	1.43161e-19	0	0
SS1G_02812	Y	-	M	600	19	581	8	1.38	11	1.89	0	--	4	extr=23	-	-	1	predicted protein	no IPS match	-	-	1.61064e-25	0	0
SS1G_02828	Y	-	M	204	17	187	4	2.14	3	1.6	0	--	2	extr=21	-	-	1	uvi-1 protein	no IPS match	-	-	4.47951e-20	0	0
SS1G_02857	Y	-	M	680	21	659	9	1.37	22	3.34	0	--	4	extr=24	-	-	0	protease s8 tripeptidyl peptidase	IPR000209; IPR009020; IPR015366; PTHR14218 (PANTHER)	-	COG4934	0	3	5
SS1G_03029	Y	-	M	518	20	498	5	1	7	1.41	0	--	2	extr=27	-	-	2	fad-	IPR006094; IPR016166; IPR016169; PTHR11748 (PANTHER), PTHR11748:SF33 (PANTHER)	KOG1231,KOG1262	COG0277	4.79104e-99	0	3
SS1G_03041	Y	-	M	251	24	227	4	1.76	1	0.44	0	--	2	extr=26	-	-	0	glycoside hydrolase family 61 protein	IPR005103	-	-	2.11054e-72	0	3
SS1G_03080	Y	-	M	246	20	226	3	1.33	9	3.98	0	--	3	extr=25	-	-	1	necrosis and ethylene inducing peptide 1 precursor	IPR008701	-	-	3.04367e-116	0	0
SS1G_03084	Y	-	M	190	20	170	2	1.18	5	2.94	0	--	2	extr=25	-	-	0	hypothetical protein SS1G_03084	no IPS match	-	-	1.86987e-81	0	0
SS1G_03146	Y	-	M	193	19	174	3	1.72	10	5.75	0	--	2	extr=21	-	-	1	gpi anchored cell wall protein	no IPS match	-	-	9.73142e-54	0	0
SS1G_03160	Y	-	M	567	26	541	18	3.33	23	4.25	0	--	3	extr=24	-	-	0	autophagy related lipase	IPR002921; G3DSA:3.40.50.1820 (GENE3D), SSF53474 (SUPERFAMILY)	KOG4540	COG5153,cd00519	1.52572e-126	1	0
SS1G_03181	Y	-	M	402	17	385	2	0.52	6	1.56	0	--	4	extr=26	-	-	1	aspartic endopeptidase pep1	IPR001461; IPR001969; IPR021109; PTHR13683:SF95 (PANTHER)	KOG1339	PTZ00013,PTZ00147,PTZ00165,cd05470,cd05471,cd05473,cd05474,cd05476,cd05477,cd05478,cd05485,cd05486,cd05487,cd05488,cd05490,cd06097,cd06098	1.63879e-143	0	2
SS1G_03214	Y	-	M	527	17	510	11	2.16	6	1.18	0	--	5	extr=25	-	-	0	predicted protein	IPR003014	-	-	3.52282e-90	0	0
SS1G_03221	Y	-	M	985	20	965	3	0.31	41	4.25	0	--	4	extr=21	-	-	2	duf1620 domain-containing protein	IPR011047; IPR011678; IPR018391; IPR026895; G3DSA:2.140.10.10 (GENE3D), PTHR21573:SF0 (PANTHER), PF13360 (PFAM)	KOG2103	-	0	0	0
SS1G_03268	Y	-	M	1041	21	1020	27	2.65	6	0.59	0	--	9	extr=25	-	-	0	adhesin protein mad1	no IPS match	KOG0260,KOG0587,KOG0943,KOG0956,KOG0971,KOG1999,KOG2231,KOG3771	PRK05648,PRK07003,PRK07764,PRK08770,PRK08853,PRK11855,PRK12270,PRK12323	7.1283e-110	0	0
SS1G_03276	Y	-	M	254	25	229	1	0.44	6	2.62	0	--	4	extr=20	-	-	1	kelch repeat-containing protein	IPR006652; IPR015915; PTHR24412 (PANTHER), PF13964 (PFAM), SSF117281 (SUPERFAMILY)	KOG0379,KOG4441	TIGR03547	2.71414e-40	0	0
SS1G_03286	Y	-	M	344	20	324	1	0.31	9	2.78	0	--	2	extr=26	-	-	0	pectin methylesterase	IPR000070; IPR011050; IPR012334; IPR018040; PTHR31321 (PANTHER), PTHR31321:SF0 (PANTHER)	-	COG4677	1.04497e-150	1	2
SS1G_03326	Y	-	M	355	17	338	4	1.18	2	0.59	0	--	3	extr=25	-	-	0	scp-like extracellular protein	IPR001283; IPR014044	KOG3017,KOG3771	PRK05648,PRK07764,PRK10811,PRK12270,PRK12323,cd00168,cd05380,cd05381,cd05382,cd05383,cd05384,cd05385,cd05559,smart00198	1.10539e-78	0	0
SS1G_03361	Y	-	M	535	18	517	7	1.35	10	1.93	0	--	2	extr=25	-	-	0	serine	IPR008758; G3DSA:3.40.50.1820 (GENE3D), PTHR11010:SF12 (PANTHER), SSF53474 (SUPERFAMILY)	KOG2182,KOG2183	-	0	0	1
SS1G_03385	Y	-	M	561	32	529	9	1.7	11	2.08	0	--	2	extr=24	-	-	0	alpha-amylase a type-1 2	IPR006047; IPR006589; IPR013777; IPR013780; IPR013781; IPR015340; IPR015902; IPR017853; PTHR10357:SF72 (PANTHER), SSF51011 (SUPERFAMILY)	KOG0471,KOG2212	COG0296,COG0366,COG3280,PRK09505,PRK10785,PRK10933,TIGR02401,TIGR02402,TIGR02403,TIGR02456,smart00642	0	1	3
SS1G_03387	Y	-	M	587	19	568	6	1.06	10	1.76	0	--	3	extr=25	-	-	0	glycoside hydrolase family 5 protein	IPR000254; IPR001547; IPR005102; IPR013781; IPR013783; IPR014756; IPR017853	-	COG2730,smart00236	0	0	0
SS1G_03420	Y	-	M	320	15	305	1	0.33	9	2.95	0	--	2	extr=26	-	-	1	class iii	IPR001579; IPR013781; IPR017853; PTHR11177 (PANTHER), PTHR11177:SF63 (PANTHER)	-	cd00598,cd02871,cd06546	1.65433e-131	0	1
SS1G_03518	Y	-	M	619	19	600	8	1.33	17	2.83	0	--	4	extr=27	-	-	0	protease s8 tripeptidyl peptidase	IPR000209; IPR009020; IPR015366; PTHR14218 (PANTHER), PTHR14218:SF5 (PANTHER)	-	COG4934	0	3	4
SS1G_03523	Y	-	M	172	16	156	0	0	3	1.92	0	--	2	extr=25	-	-	0	hydrophobic surface binding protein a	IPR021054	-	-	1.5498e-57	0	0
SS1G_03537	Y	-	M	110	22	88	3	3.41	3	3.41	0	--	-	extr=26	-	-	0	esterase family protein	no IPS match	-	-	1.62372e-07	0	0
SS1G_03540	Y	-	M	432	18	414	10	2.42	13	3.14	0	--	2	extr=23	-	-	0	glycoside hydrolase family 28 protein	IPR000743; IPR006626; IPR011050; IPR012334; PTHR31736 (PANTHER), PTHR31736:SF0 (PANTHER)	-	COG5434	0	0	3
SS1G_03576	Y	-	M	392	15	377	5	1.33	14	3.71	0	--	2	extr=21	-	-	0	pepsinogen c protein	IPR001461; IPR001969; IPR021109	KOG1339	PTZ00013,PTZ00147,cd05470,cd05471,cd05474,cd05477,cd05478,cd05485,cd05486,cd05487,cd05488,cd05490,cd06097,cd06098	5.81415e-131	0	0
SS1G_03602	Y	-	M	617	18	599	2	0.33	12	2	0	--	2	extr=22	-	-	0	alpha-l-arabinofuranosidase a	IPR010720; IPR017853; PTHR31776 (PANTHER)	-	COG3534,smart00813	0	0	0
SS1G_03610	Y	-	M	303	18	285	2	0.7	4	1.4	0	--	2	extr=24	-	-	0	carbohydrate esterase family 16 protein	IPR001087; IPR013831; SSF52266 (SUPERFAMILY)	-	COG3240,cd01837,cd01846,cd01847	3.21097e-135	0	3
SS1G_03611	Y	-	M	119	18	101	8	7.92	2	1.98	0	--	2	extr=21	-	-	0	predicted protein	IPR008427 (CFEM domain)	-	-	5.04105e-13	0	0
SS1G_03618	Y	-	M	281	19	262	6	2.29	4	1.53	0	--	4	extr=26	-	-	0	endo- -beta-xylanase	IPR000254; IPR001137; IPR008985; IPR013319; IPR018208	-	-	3.12811e-95	0	2
SS1G_03629	Y	-	M	434	19	415	2	0.48	7	1.69	0	--	3	extr=26	-	-	1	aspartyl partial	IPR001461; IPR001969; IPR021109; PTHR13683:SF95 (PANTHER)	KOG1339	PTZ00013,PTZ00147,PTZ00165,cd05470,cd05471,cd05474,cd05477,cd05478,cd05485,cd05486,cd05487,cd05488,cd05490,cd06097,cd06098	0	0	2
SS1G_03647	Y	-	M	1012	18	994	2	0.2	25	2.52	0	--	3	extr=25	-	-	0	beta-galactosidase	IPR001944; IPR008979; IPR013781; IPR017853; IPR018954; IPR019801; IPR025300; IPR025972; G3DSA:2.60.120.260 (GENE3D), G3DSA:2.60.390.10 (GENE3D), PTHR23421:SF31 (PANTHER), SSF117100 (SUPERFAMILY), SSF51011 (SUPERFAMILY)	KOG0496	COG1874	0	3	0
SS1G_03653	Y	-	M	386	18	368	9	2.45	10	2.72	0	--	3	extr=23	-	-	1	hypothetical protein SS1G_03653	no IPS match	-	-	1.42618e-118	0	0
SS1G_03656	Y	-	M	204	18	186	4	2.15	7	3.76	0	--	2	extr=26	-	-	0	secreted protein	IPR011089; PTHR24094 (PANTHER), PTHR24094:SF0 (PANTHER)	-	-	1.06575e-80	0	0
SS1G_03721	Y	-	M	196	19	177	3	1.69	7	3.95	0	--	-	extr=19	-	-	1	hypothetical protein SS1G_03721	no IPS match	-	-	4.73147e-41	0	5
SS1G_03744	Y	-	M	201	20	181	0	0	3	1.66	0	--	2	extr=24	-	-	0	cyclin-dependent protein kinase regulator pho80 protein	no IPS match	-	-	2.79437e-66	0	0
SS1G_03795	Y	-	M	339	20	319	10	3.13	7	2.19	0	--	3	extr=26	-	-	0	ribonuclease t2	IPR001568; IPR018188; PTHR11240:SF1 (PANTHER)	KOG1642	cd00374,cd01061	1.79912e-96	0	0
SS1G_03803	Y	-	M	372	18	354	7	1.98	5	1.41	0	--	5	extr=25	-	-	0	extracellular cellulase allergen asp f7-	IPR009009; IPR014733	KOG0260	TIGR01645	2.88422e-52	0	0
SS1G_03897	Y	-	M	127	21	106	8	7.55	8	7.55	0	--	2	extr=26	-	-	0	predicted protein	no IPS match	-	-	2.08469e-15	0	0
SS1G_03941	Y	-	M	553	20	533	6	1.13	14	2.63	0	--	3	extr=26	-	-	0	eukaryotic aspartyl protease	IPR001461; IPR021109; PTHR13683:SF159 (PANTHER)	KOG1339	PTZ00013,PTZ00147,PTZ00165,cd05470,cd05471,cd05473,cd05474,cd05476,cd05477,cd05478,cd05485,cd05486,cd05487,cd05488,cd05490,cd06097,cd06098	0	0	0
SS1G_04030	Y	-	M	538	18	520	11	2.12	11	2.12	0	--	2	extr=26	-	-	0	lysophospholipase 1	IPR002642; IPR016035; G3DSA:3.40.1090.10 (GENE3D), PTHR10728 (PANTHER), PTHR10728:SF2 (PANTHER)	KOG1325	cd00147,cd07200,cd07201,cd07202,cd07203,smart00022	0	0	1
SS1G_04085	Y	-	M	304	20	284	7	2.46	4	1.41	0	--	2	extr=23	-	-	0	extracellular cellulase allergen asp f7-	IPR007112; IPR007117; IPR009009; IPR014733; PTHR31836 (PANTHER), PTHR31836:SF0 (PANTHER)	-	COG4305	9.10692e-71	0	0
SS1G_04095	Y	-	M	282	18	264	7	2.65	6	2.27	0	--	2	extr=27	-	-	0	rhamnogalacturonan acetylesterase	IPR001087; IPR013831; SSF52266 (SUPERFAMILY)	-	COG2755,cd01821	3.72992e-116	0	1
SS1G_04116	Y	-	M	450	18	432	4	0.93	13	3.01	0	--	3	extr=20	-	-	0	purine nucleoside	IPR009486	-	COG5042	0	0	1
SS1G_04177	Y	-	M	380	19	361	8	2.22	3	0.83	0	--	4	extr=26	-	-	0	endopolygalacturonase 5	IPR000743; IPR006626; IPR011050; IPR012334; PTHR31884 (PANTHER), SignalP-NN(euk) (SIGNALP)	-	COG5434	2.81752e-131	0	4
SS1G_04196	Y	-	M	596	16	580	7	1.21	19	3.28	0	--	3	extr=24	-	-	0	multicopper like protein	IPR001117; IPR002355; IPR008972; IPR011706; IPR011707; PTHR11709 (PANTHER), PTHR11709:SF7 (PANTHER)	KOG1263	COG2132,PRK10965,TIGR01480,TIGR03388,TIGR03389,TIGR03390	0	2	5
SS1G_04200	Y	-	M	774	19	755	3	0.4	25	3.31	0	--	3	extr=25	-	-	0	alpha- -mannosidase family protein	IPR005887; IPR008928; IPR012939; IPR014718; G3DSA:1.20.1050.60 (GENE3D), G3DSA:1.20.1610.10 (GENE3D), G3DSA:3.30.2080.10 (GENE3D)	-	COG3537,TIGR01180	0	1	3
SS1G_04207	Y	-	M	445	25	420	10	2.38	6	1.43	0	--	2	extr=23	-	-	1	polygalacturonase partial	IPR000743; IPR006626; IPR011050; IPR012334; PTHR31736 (PANTHER), PTHR31736:SF0 (PANTHER)	-	COG5434	0	1	2
SS1G_04312	Y	-	M	1186	24	1162	7	0.6	11	0.95	0	--	5	extr=26	-	-	0	polygalacturonase protein	no IPS match	KOG0260,KOG0971,KOG3514	-	2.23701e-58	0	0
SS1G_04382	Y	-	M	204	19	185	8	4.32	4	2.16	0	--	3	extr=26	-	-	0	antigenic thaumatin domain-containing protein	no IPS match	-	-	1.46083e-86	0	0
SS1G_04468	Y	-	M	526	20	506	2	0.4	16	3.16	0	--	2	extr=25	-	-	0	glycoside hydrolase family 47 protein	IPR001382; PTHR11742:SF16 (PANTHER)	KOG2204,KOG2429,KOG2430,KOG2431	-	0	0	5
SS1G_04473	Y	-	M	761	23	738	8	1.08	24	3.25	0	--	2	extr=27	-	-	1	extracellular serine-rich	no IPS match	-	-	0	0	0
SS1G_04497	Y	-	M	388	20	368	5	1.36	4	1.09	0	--	2	extr=24	-	-	1	glycoside hydrolase family 16 protein	IPR000757; IPR008985; IPR013320; PTHR31910 (PANTHER)	-	COG2273,cd00413,cd02175,cd02176,cd02183	2.25346e-122	0	2
SS1G_04519	Y	-	M	230	24	206	12	5.83	4	1.94	0	--	2	extr=23	-	-	2	predicted protein	no IPS match	-	-	5.44785e-22	0	0
SS1G_04530	Y	-	M	648	19	629	9	1.43	23	3.66	0	--	3	extr=26	-	-	0	lysophospholipase plb1	IPR002642; IPR016035; G3DSA:3.40.1090.10 (GENE3D), PTHR10728 (PANTHER), PTHR10728:SF2 (PANTHER)	KOG1325	cd00147,cd07200,cd07202,cd07203,smart00022	0	0	1
SS1G_04541	Y	-	M	713	29	684	5	0.73	26	3.8	0	--	3	extr=24	-	-	1	alpha-l-rhamnosidase	IPR008902; IPR008928	-	COG3408	0	0	1
SS1G_04552	Y	-	M	396	20	376	9	2.39	6	1.6	0	--	5	extr=25	-	-	1	extracellular exo-	IPR000743; IPR006626; IPR011050; IPR012334; PTHR31375 (PANTHER), PTHR31375:SF0 (PANTHER)	-	COG5434	3.37177e-165	0	2
SS1G_04588	Y	-	M	299	32	267	0	0	17	6.37	0	--	2	extr=22	-	-	1	hva22 family tb2 dp1 protein	IPR004345; PTHR12300:SF9 (PANTHER)	KOG1725,KOG1726	-	3.93964e-123	0	0
SS1G_04592	Y	-	M	341	21	320	4	1.25	4	1.25	0	--	2	extr=27	-	-	0	carbohydrate esterase family 16 protein	IPR001087; IPR013831; SSF52266 (SUPERFAMILY)	-	COG3240,cd01837,cd01846,cd01847	1.63242e-120	0	2
SS1G_04611	Y	-	M	147	20	127	4	3.15	4	3.15	0	--	3	extr=21	-	-	1	predicted protein	no IPS match	-	-	-	0	0
SS1G_04618	Y	-	M	155	18	137	8	5.84	5	3.65	0	--	-	extr=22	-	-	1	predicted protein	no IPS match	-	-	-	0	0
SS1G_04639	Y	-	M	388	21	367	7	1.91	11	3	0	--	2	extr=24	-	-	0	l-sorbosone dehydrogenase	IPR011042; IPR012938	-	COG2133	1.87525e-65	0	0
SS1G_04662	Y	-	M	536	25	511	8	1.57	15	2.94	0	--	2	extr=27	-	-	0	alpha-galactosidase A precursor	IPR000111; IPR000772; IPR002241; IPR013780; IPR013785; IPR017853; G3DSA:2.80.10.50 (GENE3D), PTHR11452 (PANTHER), SSF51011 (SUPERFAMILY)	KOG2366	smart00458	0	0	0
SS1G_04664	Y	-	M	275	18	257	3	1.17	5	1.95	0	--	2	extr=26	-	-	1	cell surface spherulin 4-like protein	IPR021986	-	-	4.07615e-102	0	0
SS1G_04725	Y	-	M	593	24	569	2	0.35	18	3.16	0	--	5	extr=25	-	-	0	tyrosinase	IPR002227; IPR008922; PTHR11474 (PANTHER), PTHR11474:SF12 (PANTHER)	-	-	0	0	3
SS1G_04766	Y	-	M	211	19	192	4	2.08	4	2.08	0	--	2	extr=24	-	-	0	-like cupin protein	IPR011051; IPR014710	-	smart00835	1.88096e-71	0	0
SS1G_04786	Y	-	M	399	20	379	14	3.69	12	3.17	0	--	3	extr=26	-	-	0	carbohydrate-binding module family 18 protein	IPR001002	KOG0260	-	1.52174e-100	0	0
SS1G_04790	Y	-	M	436	17	419	5	1.19	15	3.58	0	--	2	extr=22	-	-	1	acid phosphatase	IPR000560; G3DSA:3.40.50.1240 (GENE3D), PTHR20963 (PANTHER), PTHR20963:SF9 (PANTHER), SSF53254 (SUPERFAMILY)	KOG1382,KOG3720	cd07061	3.83655e-161	0	0
SS1G_04850	Y	-	M	462	22	440	7	1.59	12	2.73	0	--	3	extr=25	-	-	0	glycoside hydrolase family 76 protein	IPR005198; IPR008928; IPR012341; IPR014480; PTHR31771 (PANTHER)	-	-	0	4	2
SS1G_04857	Y	-	M	139	17	122	8	6.56	0	0	0	--	2	extr=26	-	-	1	hypothetical protein SS1G_04857	no IPS match	-	-	9.83937e-42	0	0
SS1G_04871	Y	-	M	330	21	309	2	0.65	4	1.29	0	--	3	extr=25	-	-	0	cyclin-like f-box protein	no IPS match	-	-	3.78968e-132	0	0
SS1G_04881	Y	-	M	368	20	348	0	0	16	4.6	0	--	-	extr=19	-	-	0	protein	G3DSA:3.40.190.10 (GENE3D), PF13343 (PFAM), SSF53850 (SUPERFAMILY)	-	COG1840,COG4143	6.67667e-148	0	0
SS1G_04885	Y	-	M	221	24	197	0	0	4	2.03	0	--	2	extr=27	-	-	2	amine flavin-containing superfamily	G3DSA:3.50.50.60 (GENE3D), PTHR10668 (PANTHER), PTHR10668:SF40 (PANTHER), PF13450 (PFAM), SSF51905 (SUPERFAMILY)	KOG0029	COG1249,PRK05249	1.43318e-65	0	0
SS1G_04898	Y	-	M	812	21	791	11	1.39	12	1.52	0	--	4	extr=26	-	-	0	glycosyl hydrolase	IPR002509; IPR011330	-	COG0726,TIGR02764	0	0	0
SS1G_04923	Y	-	M	396	16	380	12	3.16	5	1.32	0	--	2	extr=25	-	-	1	carbohydrate-binding -like protein	no IPS match	-	-	1.6181e-136	0	2
SS1G_04934	Y	-	M	242	19	223	4	1.79	7	3.14	0	--	3	extr=25	-	-	0	cas1 appressorium specific protein	IPR021476	-	-	7.29838e-112	0	1
SS1G_04945	Y	-	M	589	18	571	23	4.03	5	0.88	0	--	5	extr=24	-	-	0	glycoside hydrolase family 7 protein	IPR001722; IPR008985	-	PRK05648,PRK07003	0	2	0
SS1G_04946	Y	-	M	521	20	501	4	0.8	5	1	0	--	3	extr=25	-	-	0	carbohydrate-binding module family 1 protein	no IPS match	-	-	4.43082e-137	0	0
SS1G_04958	Y	-	M	585	18	567	6	1.06	25	4.41	0	--	3	extr=25	-	-	1	tripeptidyl-peptidase 1 precursor	IPR000209; IPR009020; IPR015366; IPR023828; PTHR14218 (PANTHER), PTHR14218:SF5 (PANTHER), PS51257 (PROFILE)	-	COG4934	0	3	5
SS1G_05013	Y	-	M	323	23	300	5	1.67	10	3.33	0	--	3	extr=23	-	-	1	predicted protein	no IPS match	-	-	1.03446e-51	0	0
SS1G_05073	Y	-	M	290	16	274	6	2.19	7	2.55	0	--	-	extr=26	-	-	0	hypothetical protein SS1G_05073	IPR017946; PTHR13593 (PANTHER), PTHR13593:SF3 (PANTHER)	-	-	6.16336e-139	0	2
SS1G_05103	Y	-	M	103	20	83	6	7.23	1	1.2	0	--	-	extr=22	-	-	1	hypothetical protein SS1G_05103	no IPS match	-	-	6.64908e-34	0	0
SS1G_05192	Y	-	M	891	21	870	5	0.57	21	2.41	0	--	3	extr=26	-	-	1	glycosyl hydrolase family 65 protein	IPR005195; IPR008928; IPR012341; G3DSA:2.60.420.10 (GENE3D), PTHR11051 (PANTHER), PTHR11051:SF4 (PANTHER)	KOG4125	COG1554,PRK13807	0	0	0
SS1G_05337	Y	-	M	223	17	206	4	1.94	2	0.97	0	--	2	extr=27	-	-	0	malate dehydrogenase protein	IPR021851	-	-	2.39396e-70	0	0
SS1G_05368	Y	-	M	803	20	783	7	0.89	28	3.58	0	--	3	extr=25	-	-	0	glycoside hydrolase family 3 protein	IPR001764; IPR002772; IPR017853; IPR019800; IPR026891; IPR026892; PTHR30620:SF0 (PANTHER)	-	COG1472	0	6	1
SS1G_05434	Y	-	M	408	19	389	2	0.51	7	1.8	0	--	2	extr=25	-	-	0	gdsl-like lipase acylhydrolase	IPR013831; PF13472 (PFAM), SSF52266 (SUPERFAMILY)	-	cd00229,cd01831	6.73842e-179	0	0
SS1G_05449	Y	-	M	563	19	544	6	1.1	13	2.39	0	--	3	extr=22	-	-	0	carboxypeptidase cpds	IPR001563; IPR018202; G3DSA:3.40.50.1820 (GENE3D), PTHR11802:SF4 (PANTHER), SSF53474 (SUPERFAMILY)	KOG1282,KOG1283	COG2939	0	2	0
SS1G_05454	Y	-	M	1761	19	1742	63	3.62	70	4.02	0	--	4	extr=21	-	-	1	glycosyl hydrolases family 18 protein	IPR001002; IPR001223; IPR001579; IPR011583; IPR013781; IPR017853; IPR018371; G3DSA:3.10.50.10 (GENE3D), PTHR11177 (PANTHER), PTHR11177:SF21 (PANTHER), SSF54556 (SUPERFAMILY)	KOG2806	COG3325,COG3858,cd00598,cd02871,cd02872,cd02873,cd02874,cd02875,cd02876,cd02878,cd02879,cd06542,cd06545,cd06548,cd06549,smart00636	0	1	3
SS1G_05493	Y	-	M	577	19	558	10	1.79	12	2.15	0	--	3	extr=27	-	-	1	tannase subunit	IPR011118	-	-	0	1	1
SS1G_05494	Y	-	M	1160	22	1138	26	2.28	22	1.93	0	--	5	extr=27	-	-	0	wsc domain-containing protein	IPR002889; PTHR19297 (PANTHER), PTHR19297:SF10 (PANTHER)	KOG4157	smart00321	0	1	0
SS1G_05569	Y	-	M	165	21	144	3	2.08	6	4.17	0	--	-	extr=26	-	-	0	dnase1 protein	no IPS match	-	-	5.90969e-28	0	0
SS1G_05609	Y	-	M	334	20	314	2	0.64	15	4.78	0	--	2	extr=22	-	-	1	enoyl- hydratase isomerase	IPR001753; G3DSA:3.90.226.10 (GENE3D), PTHR11941 (PANTHER), SSF52096 (SUPERFAMILY)	KOG1679,KOG1680,KOG1682	COG1024,PRK03580,PRK05809,PRK05862,PRK05869,PRK05870,PRK05980,PRK05981,PRK06127,PRK06143,PRK06144,PRK06190,PRK06494,PRK06495,PRK06688,PRK07509,PRK07657,PRK07658,PRK08138,PRK08139,PRK08140,PRK08252,PRK08258,PRK08290,PRK09076,PRK09245,PRK09674,PRK11154,TIGR02280,TIGR02440,TIGR02441,cd06558	1.90529e-42	0	0
SS1G_05612	Y	-	M	468	18	450	4	0.89	12	2.67	0	--	2	extr=27	-	-	1	prolyl aminopeptidase (secreted protein)	IPR005152; G3DSA:3.40.50.1820 (GENE3D), PF12697 (PFAM), SSF53474 (SUPERFAMILY)	-	-	0	0	0
SS1G_05677	Y	-	M	543	23	520	1	0.19	18	3.46	0	--	2	extr=25	-	-	0	gmc oxidoreductase	IPR000172; IPR007867; IPR012132; G3DSA:3.50.50.60 (GENE3D), PTHR11552 (PANTHER), PTHR11552:SF19 (PANTHER), SSF51905 (SUPERFAMILY), SSF54373 (SUPERFAMILY)	KOG1238	COG2303,PRK02106,TIGR01810	4.46557e-132	2	4
SS1G_05775	Y	-	M	414	18	396	5	1.26	8	2.02	0	--	2	extr=25	-	-	0	glycoside hydrolase family 5 protein	IPR001547; IPR013781; IPR017853; PTHR31297 (PANTHER), PTHR31297:SF0 (PANTHER)	-	COG2730	0	1	1
SS1G_05784	Y	-	M	574	17	557	14	2.51	16	2.87	0	--	3	extr=27	-	-	1	glucan endo- -alpha-glucosidase agn1	IPR005197	-	-	1.95497e-162	0	0
SS1G_05794	Y	-	M	332	21	311	0	0	8	2.57	0	--	3	extr=25	-	-	1	six-bladed beta-propeller -like protein	IPR011042; SSF63829 (SUPERFAMILY)	-	-	2.5556e-30	0	0
SS1G_05827	Y	-	M	178	18	160	2	1.25	5	3.12	0	--	2	extr=24	-	-	0	exo-beta protein	no IPS match	-	-	1.72392e-37	0	0
SS1G_05832	Y	-	M	455	19	436	11	2.52	9	2.06	0	--	3	extr=26	-	-	1	glycoside hydrolase family 28 protein	IPR000743; IPR006626; IPR011050; IPR012334; PTHR31375 (PANTHER), PTHR31375:SF0 (PANTHER)	-	COG5434	0	1	1
SS1G_05917	Y	-	M	352	16	336	11	3.27	11	3.27	0	--	3	extr=26	-	-	0	carbohydrate-binding -like protein	no IPS match	-	-	5.56556e-153	0	0
SS1G_05925	Y	-	M	433	19	414	5	1.21	17	4.11	0	--	2	extr=27	-	-	0	aromatic peroxygenase	IPR000028	-	-	0	0	1
SS1G_05996	Y	-	M	269	16	253	3	1.19	7	2.77	0	--	2	extr=20	-	-	0	carbonic anhydrase	IPR001148; IPR023561; PTHR18952:SF2 (PANTHER)	KOG0382	COG3338,cd00326,cd03117,cd03118,cd03119,cd03120,cd03121,cd03122,cd03123,cd03124,cd03125,cd03126,cd03150	3.1125e-133	0	0
SS1G_06009	Y	-	M	420	25	395	4	1.01	13	3.29	0	--	4	extr=22	-	-	0	hypothetical protein SS1G_06009	no IPS match	-	-	3.3292e-142	0	0
SS1G_06037	Y	-	M	421	19	402	6	1.49	9	2.24	0	--	2	extr=27	-	-	0	exo-beta- -glucanase	IPR001547; IPR013781; IPR017853; PTHR31297 (PANTHER), PTHR31297:SF0 (PANTHER)	-	COG2730	0	1	1
SS1G_06068	Y	-	M	93	20	73	10	13.7	2	2.74	0	--	-	extr=27	-	-	0	predicted protein	no IPS match	-	-	7.0217e-19	0	0
SS1G_06119	Y	-	M	197	21	176	0	0	4	2.27	0	--	2	extr=23	-	-	0	hypothetical protein SS1G_06119	G3DSA:3.10.450.50 (GENE3D), PF13577 (PFAM), SSF54427 (SUPERFAMILY)	-	-	1.46202e-57	0	0
SS1G_06230	Y	-	M	181	19	162	0	0	7	4.32	0	--	3	extr=27	-	-	0	cupin family protein	IPR009327; IPR011051; IPR014710	-	COG3542	1.70195e-52	0	1
SS1G_06235	Y	-	M	469	22	447	2	0.45	15	3.36	0	--	3	extr=24	-	-	1	endo-rhamnogalacturonase f	IPR000743; IPR011050; IPR012334	-	-	0	0	1
SS1G_06264	Y	-	M	816	16	800	8	1	17	2.12	0	--	3	extr=26	-	-	0	cellobiose dehydrogenase	IPR000172; IPR007867; IPR008960; IPR015920; G3DSA:3.30.410.10 (GENE3D), G3DSA:3.50.50.60 (GENE3D), PTHR11552 (PANTHER), PTHR11552:SF35 (PANTHER), SSF51905 (SUPERFAMILY), SSF54373 (SUPERFAMILY)	KOG1238	COG0644,COG2303,PRK02106,TIGR01810,TIGR02032,cd00241	0	0	1
SS1G_06333	Y	-	M	509	21	488	8	1.64	14	2.87	0	--	3	extr=27	-	-	1	histidine acid phosphatase	IPR000560; IPR016274; G3DSA:3.40.50.1240 (GENE3D), PTHR20963 (PANTHER), PTHR20963:SF10 (PANTHER), SSF53254 (SUPERFAMILY)	KOG1382	cd07061	0	0	0
SS1G_06349	Y	-	M	361	23	338	3	0.89	11	3.25	0	--	2	extr=26	-	-	1	nucleoside hydrolase	IPR001910; IPR023186	KOG2938	COG1957,PRK09955,PRK10443,PRK10768,cd00455,cd02647,cd02649,cd02650,cd02651,cd02653,cd02654	6.42858e-172	0	0
SS1G_06365	Y	-	M	577	27	550	6	1.09	15	2.73	0	--	3	extr=25	-	-	0	extracellular dihydrogeodin oxidase laccase	IPR001117; IPR002355; IPR008972; IPR011706; IPR011707; PTHR11709 (PANTHER), PTHR11709:SF7 (PANTHER)	KOG1263	COG2132,PRK10965,TIGR01480,TIGR03388,TIGR03389,TIGR03390	0	2	4
SS1G_06412	Y	-	M	257	20	237	7	2.95	6	2.53	0	--	2	extr=18	-	-	0	hypothetical protein SS1G_06412	no IPS match	-	-	-	0	0
SS1G_06426	Y	-	M	883	20	863	1	0.12	27	3.13	0	--	3	extr=27	-	-	0	glycoside hydrolase family 43 protein	no IPS match	-	-	0	0	0
SS1G_06534	Y	-	M	271	19	252	6	2.38	6	2.38	0	--	4	extr=26	-	-	0	a chain fusarium oxysporum trypsin at atomic resolution	IPR001254; IPR001314; IPR009003; IPR018114; G3DSA:2.40.10.10 (GENE3D), PTHR24276 (PANTHER)	KOG3627	COG5640,cd00190,smart00020	5.19072e-118	0	0
SS1G_06653	Y	-	M	395	23	372	0	0	11	2.96	0	--	2	extr=24	-	-	0	Glycoside hydrolase family 65	IPR005196 IPR008928,IPR012341,IPR005195	KOG4125	COG1554,PRK13807	2.02459e-69	0	0
SS1G_06695	Y	-	M	447	23	424	5	1.18	20	4.72	0	--	4	extr=22	-	-	0	fad dependent oxidoreductase	IPR006076; G3DSA:3.30.9.10 (GENE3D), G3DSA:3.50.50.60 (GENE3D), PTHR10961 (PANTHER), PTHR10961:SF7 (PANTHER), SSF51905 (SUPERFAMILY), SSF54373 (SUPERFAMILY)	KOG2820	COG0665,PRK11259,TIGR01377	0	0	0
SS1G_06742	Y	-	M	249	17	232	4	1.72	6	2.59	0	--	2	extr=25	-	-	0	scp-like extracellular protein	IPR001283; IPR002413; IPR014044; IPR018244; PTHR10334:SF57 (PANTHER)	KOG3017	cd00168,cd05380,cd05381,cd05382,cd05383,cd05384,cd05385,cd05559,smart00198	1.96974e-78	0	0
SS1G_06747	Y	-	M	151	17	134	1	0.75	2	1.49	0	--	2	extr=23	-	-	0	hypothetical protein SS1G_06747	no IPS match	-	-	2.52317e-05	0	0
SS1G_06817	Y	-	M	303	22	281	1	0.36	6	2.14	0	--	3	extr=23	-	-	0	predicted protein	no IPS match	-	-	-	0	0
SS1G_06890	Y	-	M	284	22	262	0	0	5	1.91	0	--	4	extr=23	-	-	0	predicted protein	no IPS match	-	-	3.13197e-17	0	0
SS1G_06942	Y	-	M	527	20	507	6	1.18	13	2.56	0	--	4	extr=23	-	-	0	cupredoxin (secreted protein)	IPR008972	-	-	6.71801e-137	0	0
SS1G_07015	Y	-	M	265	17	248	4	1.61	5	2.02	0	--	2	extr=26	-	-	0	malate dehydrogenase	IPR021851	-	-	1.82639e-126	0	0
SS1G_07022	Y	-	M	453	19	434	8	1.84	12	2.76	0	--	-	extr=25	-	-	0	histidine acid phosphatase	IPR000560; IPR016274; G3DSA:3.40.50.1240 (GENE3D), PTHR20963 (PANTHER), SSF53254 (SUPERFAMILY)	KOG1382	cd07061	0	0	1
SS1G_07027	Y	-	M	174	19	155	6	3.87	4	2.58	0	--	3	extr=26	-	-	0	hypothetical protein SS1G_07027	no IPS match	-	-	6.85327e-87	0	0
SS1G_07039	Y	-	M	436	22	414	10	2.42	5	1.21	0	--	2	extr=26	-	-	0	rhamnogalacturonase b	IPR000743; IPR011050; IPR012334	-	-	0	2	0
SS1G_07093	Y	-	M	403	20	383	4	1.04	6	1.57	0	--	-	extr=26	-	-	0	alpha beta-hydrolase	G3DSA:3.40.50.1820 (GENE3D), PF12697 (PFAM), SSF53474 (SUPERFAMILY)	KOG1454	-	3.84466e-64	0	0
SS1G_07162	Y	-	M	888	21	867	8	0.92	25	2.88	0	--	3	extr=27	-	-	2	beta	IPR001764; IPR002772; IPR017853; IPR019800; IPR026891; IPR026892; PTHR30620:SF0 (PANTHER)	-	COG1472,PRK05337	0	5	2
SS1G_07183	Y	-	M	192	19	173	4	2.31	5	2.89	0	--	-	extr=25	-	-	0	hypothetical protein SS1G_07183	no IPS match	-	-	1.14954e-86	0	0
SS1G_07184	Y	-	M	551	18	533	2	0.38	16	3	0	--	2	extr=26	-	-	0	glycoside hydrolase family 32 protein	IPR001362; IPR008985; IPR013148; IPR018053; IPR023296; G3DSA:2.60.120.560 (GENE3D), PTHR30175 (PANTHER), PTHR30175:SF0 (PANTHER)	KOG0228	COG1621,TIGR01322,smart00640	0	0	0
SS1G_07224	Y	-	M	342	20	322	0	0	7	2.17	0	--	5	extr=18	-	-	0	predicted protein	no IPS match	-	-	4.80653e-67	0	0
SS1G_07230	Y	-	M	82	19	63	0	0	4	6.35	0	--	2	extr=25	-	-	0	predicted protein	no IPS match	-	-	-	0	0
SS1G_07268	Y	-	M	669	18	651	9	1.38	17	2.61	0	--	2	extr=18	-	-	0	protease s8 tripeptidyl peptidase	IPR000209; IPR009020; IPR015366; PTHR14218 (PANTHER)	-	COG4934	0	3	4
SS1G_07393	Y	-	M	782	21	761	9	1.18	14	1.84	0	--	4	extr=26	-	-	1	glycoside hydrolase family 55 protein	IPR011050; IPR012334; IPR024429; PF12708 (PFAM)	-	-	0	3	0
SS1G_07491	Y	-	M	140	19	121	7	5.79	1	0.83	0	--	-	extr=25	-	-	0	small secreted protein	no IPS match	-	-	7.40747e-57	0	0
SS1G_07498	Y	-	M	454	20	434	0	0	21	4.84	0	--	2	extr=25	-	-	0	glucose-methanol-choline oxidoreductase	IPR000172; IPR007867; IPR012132; G3DSA:3.30.560.10 (GENE3D), G3DSA:3.50.50.60 (GENE3D), PTHR11552 (PANTHER), PTHR11552:SF35 (PANTHER), SSF51905 (SUPERFAMILY), SSF54373 (SUPERFAMILY)	KOG1238	COG2303,PRK02106,TIGR01810	1.4231e-44	0	1
SS1G_07526	Y	-	M	372	19	353	3	0.85	4	1.13	0	--	2	extr=26	-	-	0	sexual development protein	no IPS match	-	-	4.33861e-169	0	0
SS1G_07532	Y	-	M	209	21	188	2	1.06	7	3.72	0	--	-	extr=27	-	-	0	hypothetical protein SS1G_07532	no IPS match	-	smart00754	5.11941e-70	0	0
SS1G_07554	Y	-	M	280	19	261	5	1.92	3	1.15	0	--	3	extr=24	-	-	0	endo- -beta-xylanase	IPR000254	-	PRK10811,smart00236	5.93627e-20	0	0
SS1G_07571	Y	-	M	358	25	333	3	0.9	9	2.7	0	--	7	extr=27	-	-	0	predicted protein	no IPS match	-	-	5.80288e-18	0	0
SS1G_07579	Y	-	M	613	23	590	6	1.02	16	2.71	0	--	2	extr=27	-	-	0	isoamyl alcohol	IPR006094; IPR012951; IPR016166; IPR016167; IPR016169; PTHR13878 (PANTHER), PTHR13878:SF10 (PANTHER)	KOG1231	COG0277	2.90628e-158	0	4
SS1G_07613	Y	-	M	172	19	153	4	2.61	3	1.96	0	--	-	extr=20	-	-	0	phosphatidylglycerol phosphatidylinositol transfer protein	IPR003172; IPR014756; G3DSA:2.70.220.10 (GENE3D)	KOG4680	cd00912,cd00917,smart00737	9.46462e-61	0	0
SS1G_07639	Y	-	M	393	19	374	0	0	13	3.48	0	--	2	extr=25	-	-	0	acid phosphatase	IPR007312	-	COG3511	4.83576e-147	0	2
SS1G_07655	Y	-	M	587	18	569	9	1.58	12	2.11	0	--	3	extr=26	-	-	0	subtilisin-like protein	IPR000209; IPR009020; IPR015366; PTHR14218 (PANTHER), PTHR14218:SF5 (PANTHER)	-	COG4934	0	0	7
SS1G_07656	Y	-	M	346	19	327	4	1.22	5	1.53	0	--	2	extr=26	-	-	1	glycoside hydrolase family 61 protein	IPR000254; IPR005103	-	-	2.16755e-113	0	0
SS1G_07661	Y	-	M	202	20	182	4	2.2	2	1.1	0	--	-	extr=21	-	-	1	cutinase	IPR000675; IPR011150; G3DSA:3.40.50.1820 (GENE3D), SSF53474 (SUPERFAMILY)	-	-	1.4202e-60	0	3
SS1G_07749	Y	-	M	222	19	203	0	0	8	3.94	0	--	2	extr=25	-	-	0	glycoside hydrolase family 11 protein	IPR001137; IPR008985; IPR013319	-	-	1.22255e-105	0	1
SS1G_07780	Y	-	M	223	17	206	4	1.94	6	2.91	0	--	2	extr=23	-	-	0	hypothetical protein SS1G_07780	no IPS match	-	-	4.87254e-65	0	0
SS1G_07836	Y	-	M	252	18	234	2	0.85	4	1.71	0	--	2	extr=24	-	-	0	acid protease partial	IPR000250; IPR008985	-	-	7.50078e-102	0	0
SS1G_07837	Y	-	M	280	17	263	0	0	10	3.8	0	--	5	extr=27	-	-	2	predicted protein	no IPS match	-	-	2.33775e-11	0	0
SS1G_07847	Y	-	M	833	35	798	11	1.38	20	2.51	0	--	3	extr=21	-	-	0	beta-d-glucoside glucohydrolase	IPR000254; IPR001764; IPR002772; IPR017853; IPR026891; IPR026892; PTHR30620:SF0 (PANTHER)	-	COG1472,smart00236	0	6	1
SS1G_07863	Y	-	M	860	23	837	6	0.72	27	3.23	0	--	4	extr=26	-	-	1	cellobiose dehydrogenase	IPR000172; IPR007867; IPR008960; IPR015920; G3DSA:3.30.410.10 (GENE3D), G3DSA:3.50.50.60 (GENE3D), PTHR11552 (PANTHER), PTHR11552:SF35 (PANTHER), SSF51905 (SUPERFAMILY), SSF54373 (SUPERFAMILY)	KOG1238	COG1249,COG2303,PRK02106,PRK06292,TIGR01350,TIGR01810,cd00241	0	0	2
SS1G_07928	Y	-	M	231	21	210	8	3.81	7	3.33	0	--	3	extr=24	-	-	0	transmembrane alpha-helix domain-containing protein	IPR002889	KOG4157	smart00321	1.8293e-51	0	0
SS1G_07942	Y	-	M	392	19	373	6	1.61	8	2.14	0	--	3	extr=27	-	-	0	polysaccharide lyase family 1 protein	IPR002022; IPR006626; IPR011050; IPR012334	-	COG3866,smart00656	0	0	2
SS1G_08104	Y	-	M	300	20	280	14	5	5	1.79	0	--	3	extr=26	-	-	0	acetyl xylan esterase	IPR000254; IPR000675; G3DSA:3.40.50.1820 (GENE3D), PS00120 (PROSITE), SSF53474 (SUPERFAMILY)	-	smart00236	1.14371e-122	0	0
SS1G_08110	Y	-	M	188	17	171	4	2.34	3	1.75	0	--	2	extr=27	-	-	0	-binding protein	no IPS match	-	-	3.76913e-52	1	0
SS1G_08128	Y	-	M	92	21	71	11	15.49	0	0	0	--	2	extr=21	-	-	0	predicted protein	PF05980 (insignificant toxin)	-	-	1.22049e-23	0	0
SS1G_08163	Y	-	M	87	18	69	8	11.59	3	4.35	0	--	2	extr=22	-	-	0	signal peptide-containing protein	no IPS match	-	-	3.49706e-22	0	0
SS1G_08208	Y	-	M	396	17	379	4	1.06	7	1.85	0	--	3	extr=27	-	-	1	a chain the 3-d structure of a trichoderma reesei b-mannanase from glycoside hydrolase family 5	IPR001547; IPR013781; IPR017853; PTHR31451 (PANTHER)	-	COG3934	0	0	1
SS1G_08229	Y	-	M	444	22	422	11	2.61	5	1.18	0	--	3	extr=27	-	-	0	glycoside hydrolase family 28 protein	IPR000743; IPR011050; IPR012334	-	-	0	2	0
SS1G_08361	Y	-	M	583	20	563	11	1.95	13	2.31	0	--	3	extr=25	-	-	0	tannase subunit	IPR011118; G3DSA:3.40.50.1820 (GENE3D)	-	-	0	1	1
SS1G_08493	Y	-	M	438	21	417	20	4.8	7	1.68	0	--	2	extr=26	-	-	0	glycoside hydrolase family 61 protein	IPR001002; IPR005103	-	-	4.91192e-109	0	0
SS1G_08528	Y	-	M	314	18	296	8	2.7	11	3.72	0	--	-	extr=20	-	-	0	major allergen asp f 2-like protein	IPR024079; PF13933 (PFAM), SSF55486 (SUPERFAMILY)	-	-	6.64553e-141	0	0
SS1G_08542	Y	-	M	464	19	445	4	0.9	10	2.25	0	--	3	extr=27	-	-	0	lipase b precursor	no IPS match	-	-	1.44247e-164	0	0
SS1G_08548	Y	-	M	356	28	328	3	0.91	5	1.52	0	--	2	extr=25	-	-	0	six-bladed beta-propeller -like protein	IPR011042; SSF75011 (SUPERFAMILY)	-	-	5.97968e-142	0	0
SS1G_08566	Y	-	M	221	17	204	4	1.96	2	0.98	0	--	2	extr=22	-	-	0	hypothetical protein SS1G_08566	no IPS match	-	-	1.21283e-94	0	0
SS1G_08621	Y	-	M	283	20	263	4	1.52	10	3.8	0	--	3	extr=21	-	-	1	nuclease s1	IPR003154; IPR008947	-	-	2.53928e-113	0	1
SS1G_08634	Y	-	M	437	18	419	8	1.91	12	2.86	0	--	2	extr=24	-	-	0	extracellular exo-	IPR000743; IPR006626; IPR011050; IPR012334; PTHR31736 (PANTHER), PTHR31736:SF0 (PANTHER)	-	COG5434	0	0	3
SS1G_08644	Y	-	M	459	19	440	4	0.91	12	2.73	0	--	2	extr=24	-	-	0	lipase 3	IPR005152; G3DSA:3.40.50.1820 (GENE3D)	-	-	3.75217e-180	0	0
SS1G_08645	Y	-	M	482	18	464	3	0.65	9	1.94	0	--	2	extr=27	-	-	1	fad binding domain-containing protein	IPR006094; IPR016166; IPR016169; PTHR13878 (PANTHER), PTHR13878:SF10 (PANTHER)	KOG1231,KOG1262	COG0277,TIGR01678	0	0	0
SS1G_08695	Y	-	M	420	22	398	8	2.01	5	1.26	0	--	2	extr=26	-	-	0	class iii	IPR000254; IPR001223; IPR001579; IPR013781; IPR017853; PTHR31939 (PANTHER), PTHR31939:SF0 (PANTHER)	KOG4701	COG3469,cd00598,cd02871,cd02877,smart00236	6.7702e-140	0	1
SS1G_08698	Y	-	M	409	16	393	11	2.8	12	3.05	0	--	3	extr=27	-	-	0	mg2+ transporter protein	IPR000772; G3DSA:2.80.10.50 (GENE3D)	-	-	2.93556e-36	0	0
SS1G_08706	Y	-	M	134	21	113	4	3.54	4	3.54	0	--	-	extr=26	-	-	0	barwin-like endoglucanase	IPR009009; IPR014733	-	-	4.79528e-64	0	0
SS1G_08790	Y	-	M	215	20	195	0	0	10	5.13	0	--	2	extr=22	-	-	2	predicted protein	no IPS match	-	-	4.19163e-08	0	0
SS1G_08814	Y	-	M	455	22	433	1	0.23	9	2.08	0	--	3	extr=23	-	-	0	oxalate decarboxylase	IPR006045; IPR011051; IPR014710; IPR017774	-	COG0662,COG2140,TIGR03404,smart00835	0	1	0
SS1G_08858	Y	-	M	354	17	337	8	2.37	8	2.37	0	--	3	extr=21	-	-	0	deuterolysin metalloprotease	IPR001384; IPR024079; PS51257 (PROFILE), SSF55486 (SUPERFAMILY)	-	-	2.54717e-147	0	0
SS1G_08889	Y	-	M	738	19	719	8	1.11	18	2.5	0	--	3	extr=26	-	-	0	glutaminase	IPR008928; IPR014870; PTHR31987 (PANTHER)	-	-	0	1	0
SS1G_08892	Y	-	M	286	18	268	18	6.72	5	1.87	0	--	3	extr=26	-	-	0	phospholipase a2 protein	no IPS match	-	-	4.46219e-22	0	0
SS1G_08894	Y	-	M	401	17	384	6	1.56	14	3.65	0	--	2	extr=27	-	-	0	alpha beta-hydrolase	G3DSA:3.40.50.1820 (GENE3D), PTHR11177 (PANTHER), PTHR11177:SF43 (PANTHER), PF12697 (PFAM), SSF53474 (SUPERFAMILY)	-	-	0	0	0
SS1G_08907	Y	-	M	515	19	496	11	2.22	11	2.22	0	--	2	extr=27	-	-	0	exo-beta glucanase protein	no IPS match	KOG0260	-	4.05957e-96	0	0
SS1G_08917	Y	-	M	260	18	242	1	0.41	4	1.65	0	--	3	extr=20	-	-	0	beta- -glucan boisynthesis protein	IPR008659; IPR018466	-	-	1.15669e-42	0	0
SS1G_09000	Y	-	M	916	18	898	14	1.56	14	1.56	0	--	9	extr=25	-	-	0	carbohydrate-binding -like protein	IPR018871; G3DSA:3.90.182.10 (GENE3D)	KOG0267	-	3.89745e-83	0	1
SS1G_09020	Y	-	M	450	16	434	18	4.15	8	1.84	0	--	3	extr=26	-	-	0	-beta-d-glucan cellobiohydrolase b	IPR001722; IPR008985	-	-	0	2	0
SS1G_09050	Y	-	M	454	19	435	22	5.06	14	3.22	0	--	2	extr=24	-	-	1	predicted protein	no IPS match	-	-	1.08452e-89	0	0
SS1G_09060	Y	-	M	932	16	916	5	0.55	18	1.97	0	--	4	extr=25	-	-	0	subtilisin-like protease	IPR000209; IPR010435; IPR015500; IPR022398; IPR023827; IPR023828	KOG1153,KOG4266	COG1404	0	0	0
SS1G_09129	Y	-	M	594	19	575	11	1.91	14	2.43	0	--	3	extr=22	-	-	0	glycoside hydrolase family 1 protein	IPR001360; IPR013781; IPR017853; IPR018120	KOG0626	COG2723,PRK09589,PRK09593,PRK09852,PRK13511,TIGR01233,TIGR03356	1.71988e-156	0	2
SS1G_09130	Y	-	M	317	20	297	4	1.35	5	1.68	0	--	2	extr=25	-	-	1	-	IPR009078; IPR012347; PF13668 (PFAM)	-	-	8.38814e-144	0	0
SS1G_09143	Y	-	M	387	21	366	0	0	18	4.92	0	--	4	extr=19	-	-	0	amidohydrolase 2	IPR006992; G3DSA:3.20.20.140 (GENE3D), PTHR21240 (PANTHER), SSF51556 (SUPERFAMILY)	KOG4245	COG2159	1.3296e-86	0	0
SS1G_09169	Y	-	M	878	19	859	11	1.28	11	1.28	0	--	7	extr=25	-	-	2	protein	no IPS match	-	-	0	0	0
SS1G_09175	Y	-	M	129	21	108	10	9.26	1	0.93	0	--	3	extr=22	-	-	0	predicted protein	no IPS match	-	-	8.70001e-38	0	0
SS1G_09193	Y	-	M	236	17	219	1	0.46	10	4.57	0	--	-	extr=19	-	-	0	isochorismatase family	IPR000868; PTHR14119 (PANTHER)	KOG4044	COG1335,cd00431,cd01012	8.44715e-132	0	0
SS1G_09196	Y	-	M	134	20	114	0	0	4	3.51	0	--	-	extr=20	-	-	2	enoyl- hydratase isomerase	no IPS match	-	-	2.63907e-23	0	0
SS1G_09216	Y	-	M	828	22	806	11	1.36	24	2.98	0	--	3	extr=27	-	-	0	glycoside hydrolase family 55 protein	IPR011050; IPR012334; PF12708 (PFAM)	-	-	0	3	0
SS1G_09219	Y	-	M	359	17	342	2	0.58	8	2.34	0	--	3	extr=26	-	-	1	major royal jelly protein	IPR011042; SSF101898 (SUPERFAMILY)	-	-	2.50093e-174	0	0
SS1G_09225	Y	-	M	595	21	574	6	1.05	7	1.22	0	--	2	extr=25	-	-	1	tripeptidyl peptidase a	IPR000209; IPR009020; IPR015366; IPR023828; PTHR14218 (PANTHER), PTHR14218:SF5 (PANTHER)	-	COG4934	0	1	7
SS1G_09232	Y	-	M	210	20	190	4	2.11	2	1.05	0	--	-	extr=25	-	-	0	related to heatshock protein hsp150	no IPS match	-	-	8.26126e-75	0	0
SS1G_09248	Y	-	M	94	18	76	8	10.53	2	2.63	0	--	2	extr=19	-	-	0	hydrophobin	IPR010636	-	-	7.32717e-14	0	0
SS1G_09250	Y	-	M	274	22	252	3	1.19	4	1.59	0	--	2	extr=25	-	-	0	iron-sulfur cluster-binding rieske family domain protein	IPR002594; IPR008985; IPR013319	-	-	3.78438e-132	0	0
SS1G_09251	Y	-	M	321	18	303	8	2.64	3	0.99	0	--	3	extr=26	-	-	0	glycoside hydrolase family 61 protein	IPR000254; IPR005103	-	smart00236	1.55336e-108	0	0
SS1G_09268	Y	-	M	632	19	613	6	0.98	20	3.26	0	--	2	extr=26	-	-	0	tripeptidyl-peptidase 1 precursor	IPR000209; IPR009020; IPR015366; IPR023828; PTHR14218 (PANTHER), PTHR14218:SF5 (PANTHER)	-	COG4934	0	2	6
SS1G_09270	Y	-	M	173	16	157	1	0.64	1	0.64	0	--	2	extr=27	-	-	2	hydrophobic surface binding protein a protein	IPR021054	-	-	9.4522e-55	0	0
SS1G_09363	Y	-	M	324	18	306	8	2.61	8	2.61	0	--	2	extr=22	-	-	0	ferulic acid esterase	no IPS match	-	COG3509	1.79882e-147	0	0
SS1G_09365	Y	-	M	417	18	399	5	1.25	9	2.26	0	--	2	extr=27	-	-	0	endo-beta- -	IPR001547; IPR013781; IPR017853; PTHR31297 (PANTHER), PTHR31297:SF0 (PANTHER)	-	COG2730	0	0	0
SS1G_09366	Y	-	M	777	23	754	4	0.53	25	3.32	0	--	3	extr=20	-	-	0	glycoside hydrolase family 3 protein	IPR001764; IPR002772; IPR017853; IPR026891; IPR026892; PTHR30620:SF0 (PANTHER)	-	COG1472	0	0	2
SS1G_09475	Y	-	M	554	20	534	6	1.12	13	2.43	0	--	2	extr=27	-	-	0	serine carboxypeptidase	IPR001563; IPR018202; G3DSA:3.40.50.1820 (GENE3D), PTHR11802:SF4 (PANTHER), SSF53474 (SUPERFAMILY)	KOG1282,KOG1283	COG2939	9.43998e-176	2	0
SS1G_09495	Y	-	M	399	18	381	1	0.26	15	3.94	0	--	3	extr=24	-	-	1	paf acetylhydrolase family protein	IPR005065; G3DSA:3.40.50.1820 (GENE3D), PTHR10272:SF0 (PANTHER), SSF53474 (SUPERFAMILY)	KOG3847	COG4188	2.34484e-134	0	0
SS1G_09693	Y	-	M	152	19	133	4	3.01	2	1.5	0	--	-	extr=27	-	-	0	predicted protein	no IPS match	-	-	3.81669e-30	0	0
SS1G_09782	Y	-	M	287	20	267	4	1.5	3	1.12	0	--	2	extr=25	-	-	0	nuclease s1	IPR003154; IPR008947	-	-	2.45298e-94	0	1
SS1G_09841	Y	-	M	225	19	206	4	1.94	3	1.46	0	--	2	extr=26	-	-	0	predicted protein	IPR018620	-	-	1.52456e-61	0	0
SS1G_09844	Y	-	M	208	19	189	4	2.12	4	2.12	0	--	2	extr=27	-	-	1	predicted protein	no IPS match	-	-	1.15466e-97	0	0
SS1G_09861	Y	-	M	611	23	588	14	2.38	10	1.7	0	--	3	extr=22	-	-	1	glycoside hydrolase family 71 protein	IPR005197; PTHR10566 (PANTHER), PTHR10566:SF2 (PANTHER)	KOG0260,KOG4157	COG3889,TIGR00601	0	0	4
SS1G_09866	Y	-	M	422	19	403	5	1.24	11	2.73	0	--	2	extr=25	-	-	0	glycoside hydrolase family 5 protein	IPR001547; IPR013781; IPR017853; PTHR31263 (PANTHER), PTHR31263:SF0 (PANTHER)	-	-	0	0	0
SS1G_09882	Y	-	M	156	20	136	1	0.74	2	1.47	0	--	2	extr=23	-	-	0	wd40 repeat-like protein	no IPS match	-	-	3.63127e-75	0	0
SS1G_09909	Y	-	M	731	18	713	2	0.28	20	2.81	0	--	3	extr=25	-	-	0	oligopeptidase family protein	IPR001375; G3DSA:2.120.10.60 (GENE3D), G3DSA:3.40.50.1820 (GENE3D), PTHR11731 (PANTHER), PTHR11731:SF51 (PANTHER), SSF53474 (SUPERFAMILY), SSF69322 (SUPERFAMILY)	KOG2100,KOG2281	COG1506	0	1	0
SS1G_09959	Y	-	M	465	18	447	10	2.24	15	3.36	0	--	2	extr=26	-	-	0	histidine acid phosphatase	IPR000560; IPR016274; G3DSA:3.40.50.1240 (GENE3D), PTHR20963 (PANTHER), PTHR20963:SF2 (PANTHER), SSF53254 (SUPERFAMILY)	KOG1382	cd07040,cd07061	0	0	0
SS1G_09965	Y	-	M	632	20	612	15	2.45	22	3.59	0	--	2	extr=24	-	-	0	sphingomyelin phosphodiesterase	IPR004843; IPR008139; IPR011160; G3DSA:3.60.21.10 (GENE3D), PTHR10340 (PANTHER), PTHR10340:SF13 (PANTHER), SSF56300 (SUPERFAMILY)	KOG3770	-	0	0	2
SS1G_09982	Y	-	M	226	23	203	4	1.97	3	1.48	0	--	4	extr=21	-	-	1	clock-controlled protein 6	IPR000531	-	-	4.15242e-09	0	0
SS1G_10038	Y	-	M	579	17	562	7	1.25	17	3.02	0	--	3	extr=27	-	-	0	glycoside hydrolase family 20 protein	IPR013781; IPR015882; IPR015883; IPR017853; IPR025705; G3DSA:3.30.379.10 (GENE3D), PTHR22600 (PANTHER), SSF55545 (SUPERFAMILY)	KOG2499	COG3525,cd02742,cd06562,cd06563,cd06564,cd06565,cd06568,cd06569,cd06570	0	0	0
SS1G_10071	Y	-	M	381	20	361	6	1.66	7	1.94	0	--	3	extr=26	-	-	0	pectin lyase	IPR002022; IPR006626; IPR011050; IPR012334	-	COG3866,smart00656	7.3894e-158	0	2
SS1G_10078	Y	-	M	537	19	518	8	1.54	21	4.05	0	--	2	extr=22	-	-	1	oxidase-like protein	IPR000028	-	-	0	1	0
SS1G_10082	Y	-	M	129	22	107	2	1.87	2	1.87	0	--	-	extr=19	-	-	0	predicted protein	no IPS match	-	-	3.59785e-33	0	0
SS1G_10092	Y	-	M	226	19	207	0	0	6	2.9	0	--	3	extr=26	-	-	0	endo- -beta-xylanase	IPR001137; IPR008985; IPR013319; IPR018208	-	-	2.11634e-89	0	1
SS1G_10096	Y	-	M	137	18	119	4	3.36	5	4.2	0	--	-	extr=24	-	-	0	epl1 protein	IPR009009; IPR010829	-	-	4.40982e-51	0	0
SS1G_10104	Y	-	M	222	19	203	4	1.97	8	3.94	0	--	-	extr=20	-	-	1	hypothetical protein SS1G_10104	no IPS match	-	-	4.2669e-53	1	4
SS1G_10165	Y	-	M	327	16	311	3	0.96	5	1.61	0	--	2	extr=27	-	-	0	carbohydrate esterase family 8 protein	IPR000070; IPR011050; IPR012334; PTHR31321 (PANTHER), PTHR31321:SF0 (PANTHER)	-	COG4677	1.09047e-144	0	3
SS1G_10167	Y	-	M	380	20	360	8	2.22	3	0.83	0	--	4	extr=27	-	-	1	polygalacturonase 1	IPR000743; IPR006626; IPR011050; IPR012334; PTHR31884 (PANTHER)	-	COG5434	1.88715e-132	1	3
SS1G_10172	Y	-	M	419	18	401	4	1	14	3.49	0	--	3	extr=25	-	-	1	outer membrane autotransporter protein	PF13449 (PFAM)	-	COG4222	1.57955e-140	0	0
SS1G_10266	Y	-	M	434	20	414	5	1.21	6	1.45	0	--	5	extr=27	-	-	0	mmc protein	no IPS match	KOG0260,KOG0971	-	8.05152e-27	0	0
SS1G_10452	Y	-	M	195	21	174	8	4.6	2	1.15	0	--	-	extr=26	-	-	0	predicted protein	no IPS match	-	-	2.82535e-40	0	0
SS1G_10482	Y	-	M	340	18	322	4	1.24	5	1.55	0	--	2	extr=24	-	-	0	lysophospholipase a	IPR001087; IPR013831; SSF52266 (SUPERFAMILY)	-	COG3240,cd01837,cd01846,cd01847	1.5839e-92	0	0
SS1G_10581	Y	-	M	108	26	82	2	2.44	5	6.1	0	--	-	extr=19	-	-	0	predicted protein	no IPS match	-	-	-	0	0
SS1G_10683	Y	-	M	425	20	405	4	0.99	15	3.7	0	--	3	extr=27	-	-	0	aldose 1-epimerase	IPR008183; IPR011013; IPR014718; IPR015443; PTHR10091:SF0 (PANTHER)	KOG1604	COG2017,PRK11055,TIGR02636	0	0	0
SS1G_10698	Y	-	M	482	16	466	16	3.43	1	0.21	0	--	5	extr=27	-	-	0	polygalacturonase 3	IPR000743; IPR006626; IPR011050; IPR012334; PTHR31884 (PANTHER), PS51257 (PROFILE)	-	COG5434	3.05266e-154	1	3
SS1G_10796	Y	-	M	504	22	482	1	0.21	14	2.9	0	--	3	extr=27	-	-	0	oxalate decarboxylase	IPR006045; IPR011051; IPR014710; IPR017774	-	COG0662,COG2140,TIGR03404,smart00835	0	1	0
SS1G_10842	Y	-	M	984	19	965	5	0.52	27	2.8	0	--	5	extr=26	-	-	3	beta-	IPR001944; IPR008979; IPR013781; IPR017853; IPR018954; IPR025300; IPR025972; G3DSA:2.60.120.260 (GENE3D), G3DSA:2.60.390.10 (GENE3D), PTHR23421:SF31 (PANTHER), SSF117100 (SUPERFAMILY), SSF51011 (SUPERFAMILY)	KOG0496	COG1874	0	3	0
SS1G_10845	Y	-	M	388	20	368	5	1.36	8	2.17	0	--	2	extr=24	-	-	1	glycoside hydrolase family 12 protein	IPR008985; IPR013319	-	-	1.07016e-14	0	0
SS1G_10867	Y	-	M	405	24	381	4	1.05	9	2.36	0	--	4	extr=25	-	-	0	glycosyl hydrolase	IPR005198; IPR008928; IPR012341	-	COG4833	6.16194e-161	0	1
SS1G_10875	Y	-	M	536	20	516	2	0.39	9	1.74	0	--	2	extr=26	-	-	0	carboxylesterase	IPR002018; IPR019826; G3DSA:3.40.50.1820 (GENE3D), PTHR11559 (PANTHER), PTHR11559:SF85 (PANTHER), SSF53474 (SUPERFAMILY)	KOG1516,KOG4389	COG2272,cd00312	0	0	0
SS1G_10949	Y	-	M	619	19	600	5	0.83	26	4.33	0	--	2	extr=23	-	-	0	glucose oxidase	IPR000172; IPR007867; IPR012132; G3DSA:3.30.560.10 (GENE3D), G3DSA:3.50.50.60 (GENE3D), G3DSA:4.10.450.10 (GENE3D), PTHR11552 (PANTHER), SSF51905 (SUPERFAMILY), SSF54373 (SUPERFAMILY)	KOG1238	COG2303,PRK02106,TIGR01810	0	0	3
SS1G_10956	Y	-	M	117	21	96	5	5.21	3	3.12	0	--	-	extr=25	-	-	0	protein	no IPS match	-	-	1.23668e-23	0	0
SS1G_11057	Y	-	M	370	21	349	8	2.29	3	0.86	0	--	3	extr=26	-	-	0	polygalacturonase partial	IPR000743; IPR006626; IPR011050; IPR012334; PTHR31884 (PANTHER)	-	COG5434	8.97443e-165	1	3
SS1G_11065	Y	-	M	211	21	190	5	2.63	10	5.26	0	--	-	extr=18	-	-	0	predicted protein	no IPS match	-	-	-	0	0
SS1G_11108	Y	-	M	373	18	355	4	1.13	8	2.25	0	--	3	extr=24	-	-	0	ribosomal protein s17 protein	no IPS match	-	-	8.77284e-115	0	1
SS1G_11120	Y	-	M	359	16	343	9	2.62	2	0.58	0	--	3	extr=24	-	-	0	predicted protein	no IPS match	-	-	1.4934e-53	0	0
SS1G_11126	Y	-	M	413	16	397	5	1.26	15	3.78	0	--	2	extr=27	-	-	0	major royal jelly protein	IPR003534; IPR011042; SSF101898 (SUPERFAMILY)	-	-	0	0	0
SS1G_11189	Y	-	M	423	20	403	4	0.99	12	2.98	0	--	2	extr=27	-	-	0	carboxypeptidase a2	IPR000834; IPR003146; IPR009020; G3DSA:3.40.630.10 (GENE3D), PTHR11705 (PANTHER), PTHR11705:SF11 (PANTHER), SSF53187 (SUPERFAMILY)	KOG2649,KOG2650	COG2866,cd00596,cd03858,cd03859,cd03860,cd03863,cd03868,cd03870,cd03871,cd03872,cd06226,cd06227,cd06228,cd06229,cd06245,cd06246,cd06247,cd06248,cd06905,smart00631	0	0	1
SS1G_11202	Y	-	M	669	21	648	6	0.93	7	1.08	0	--	7	extr=20	-	-	0	predicted protein	no IPS match	-	COG5099	5.52407e-05	0	0
SS1G_11223	Y	-	M	275	17	258	2	0.78	4	1.55	0	--	3	extr=25	-	-	1	predicted protein	no IPS match	-	-	3.41528e-79	0	0
SS1G_11239	Y	-	M	631	18	613	16	2.61	11	1.79	0	--	6	extr=26	-	-	0	wsc domain containing protein	IPR002889; IPR018535; PTHR19297 (PANTHER), PTHR19297:SF23 (PANTHER)	KOG4157	smart00321	0	0	1
SS1G_11366	Y	-	M	480	20	460	5	1.09	33	7.17	0	--	2	extr=19	-	-	0	vacuolar protease a	IPR001461; IPR021109	KOG1339	PTZ00013,PTZ00147,PTZ00165,cd05471,cd05474,cd05477,cd05478,cd05485,cd05486,cd05487,cd05488,cd05490,cd06097,cd06098	0	0	0
SS1G_11382	Y	-	M	671	16	655	11	1.68	19	2.9	0	--	3	extr=25	-	-	1	carboxypeptidase s1	IPR001563; IPR018202; G3DSA:3.40.50.1820 (GENE3D), PTHR11802:SF5 (PANTHER), SSF53474 (SUPERFAMILY)	KOG1282,KOG1283	COG2939	0	0	3
SS1G_11412	Y	-	M	370	18	352	1	0.28	7	1.99	0	--	2	extr=26	-	-	0	quercetin -dioxygenase	IPR011051; IPR013096; IPR014710	-	-	1.64398e-177	0	0
SS1G_11468	Y	-	M	248	16	232	2	0.86	7	3.02	0	--	2	extr=23	-	-	0	cas1 appressorium specific protein	IPR021476	-	-	4.20591e-97	0	1
SS1G_11499	Y	-	M	224	27	197	2	1.02	7	3.55	0	--	2	extr=19	-	-	0	glycoside hydrolase family 16 protein	IPR000757; IPR008985; IPR013320; PTHR10963 (PANTHER), PTHR10963:SF17 (PANTHER)	-	cd00413,cd02180,cd02182	2.2856e-66	0	0
SS1G_11535	Y	-	M	796	21	775	7	0.9	23	2.97	0	--	3	extr=26	-	-	1	glycoside hydrolase family 95 protein	IPR008928; IPR016518; G3DSA:2.70.98.50 (GENE3D), PTHR31084 (PANTHER), PTHR31084:SF0 (PANTHER)	-	-	0	0	0
SS1G_11585	Y	-	M	349	16	333	2	0.6	5	1.5	0	--	3	extr=26	-	-	0	arabinogalactan endo- -beta-galactosidase	IPR011683; IPR013781; IPR017853	-	COG3867	2.57713e-141	0	1
SS1G_11673	Y	-	M	129	21	108	7	6.48	5	4.63	0	--	-	extr=18	-	-	0	predicted protein	IPR003609; SSF57414 (SUPERFAMILY)	-	-	7.10881e-44	0	0
SS1G_11693	Y	-	M	207	19	188	4	2.13	9	4.79	0	--	-	extr=18	-	-	0	hypothetical protein SS1G_12365	no IPS match	-	-	1.25438e-54	2	3
SS1G_11700	Y	-	M	437	23	414	1	0.24	10	2.42	0	--	2	extr=24	-	-	0	glycoside hydrolase family 18 protein	IPR001223; IPR001579; IPR011583; IPR013781; IPR017853; G3DSA:3.10.50.10 (GENE3D), PTHR11177 (PANTHER), PTHR11177:SF23 (PANTHER), SSF54556 (SUPERFAMILY)	KOG2806	COG3325,COG3858,cd00598,cd02871,cd02872,cd02873,cd02874,cd02878,cd02879,cd06542,cd06545,cd06548,smart00636	0	1	2
SS1G_11703	Y	-	M	129	28	101	0	0	6	5.94	0	--	2	extr=21	-	-	0	gpi transamidase component gpi16	IPR007245; PTHR12959:SF11 (PANTHER)	KOG2407	-	1.50941e-36	0	0
SS1G_11706	Y	-	M	78	19	59	5	8.47	1	1.69	0	--	2	extr=26	-	-	0	predicted protein	no IPS match	-	-	4.93443e-22	0	0
SS1G_11765	Y	-	M	547	26	521	4	0.77	22	4.22	0	--	4	extr=23	-	-	1	alpha- -glucanase	IPR005197; PTHR10566 (PANTHER), PTHR10566:SF2 (PANTHER)	-	-	0	1	3
SS1G_11853	Y	-	M	566	19	547	5	0.91	14	2.56	0	--	3	extr=26	-	-	0	carboxylesterase family protein	IPR002018; IPR019819; IPR019826; G3DSA:3.40.50.1820 (GENE3D), PTHR11559 (PANTHER), SSF53474 (SUPERFAMILY)	KOG1515,KOG1516,KOG4389	COG0657,COG2272,cd00312	0	0	0
SS1G_11912	Y	-	M	245	21	224	5	2.23	5	2.23	0	--	2	extr=26	-	-	0	necrosis and ethylene inducing peptide 2 precursor	IPR008701	-	-	3.4152e-91	0	1
SS1G_11922	Y	-	M	321	19	302	4	1.32	2	0.66	0	--	2	extr=26	-	-	1	extracellular endo- -alpha-l-	IPR006710; IPR016840; IPR023296; PTHR22925:SF7 (PANTHER)	-	COG3507	2.88336e-133	0	0
SS1G_11927	Y	-	M	652	15	637	10	1.57	14	2.2	0	--	4	extr=27	-	-	0	carbohydrate-binding module family 20 protein	IPR001117; IPR002355; IPR008972; IPR011706; IPR011707; PTHR11709 (PANTHER), PTHR11709:SF7 (PANTHER)	KOG1263	COG2132,PRK10965,TIGR01480,TIGR03388,TIGR03389,TIGR03390	0	2	3
SS1G_11930	Y	-	M	524	16	508	6	1.18	17	3.35	0	--	2	extr=26	-	-	2	para-nitrobenzyl esterase	IPR000997; IPR002018; IPR019819; IPR019826; G3DSA:3.40.50.1820 (GENE3D), PTHR11559 (PANTHER), SSF53474 (SUPERFAMILY)	KOG1515,KOG1516,KOG4389	COG0657,COG2272,cd00312	0	0	2
SS1G_11988	Y	-	M	678	19	659	5	0.76	28	4.25	0	--	3	extr=24	-	-	0	choline dehydrogenase	IPR000172; IPR007867; IPR012132; G3DSA:3.30.560.10 (GENE3D), G3DSA:3.50.50.60 (GENE3D), PTHR11552 (PANTHER), PTHR11552:SF13 (PANTHER), SSF51905 (SUPERFAMILY), SSF54373 (SUPERFAMILY)	KOG1238	COG2303,PRK02106,TIGR01810	0	0	0
SS1G_11992	Y	-	M	255	17	238	4	1.68	6	2.52	0	--	3	extr=26	-	-	0	rhamnogalacturonan acetylesterase	IPR013831; PF13472 (PFAM), SSF52266 (SUPERFAMILY)	-	COG2755,cd01821	7.46013e-121	0	1
SS1G_12017	Y	-	M	540	25	515	14	2.72	11	2.14	0	--	5	extr=26	-	-	0	beta- -glucanosyltransferase	IPR004886; IPR012946; IPR013781; IPR017853; PTHR31468 (PANTHER), PTHR31468:SF0 (PANTHER)	-	smart00768	0	0	5
SS1G_12024	Y	-	M	473	19	454	5	1.1	6	1.32	0	--	4	extr=23	-	-	1	cell wall glucanase	IPR000490; IPR013781; IPR017853; PTHR32519 (PANTHER), PTHR32519:SF0 (PANTHER)	-	COG5309,PRK10811	3.5512e-58	0	0
SS1G_12052	Y	-	M	246	20	226	11	4.87	4	1.77	0	--	3	extr=23	-	-	1	predicted protein	no IPS match	-	-	-	0	0
SS1G_12057	Y	-	M	452	18	434	9	2.07	12	2.76	0	--	2	extr=26	-	-	0	extracellular exo-	IPR000743; IPR006626; IPR011050; IPR012334; PTHR31736 (PANTHER), PTHR31736:SF0 (PANTHER)	-	COG5434	0	0	1
SS1G_12059	Y	-	M	314	17	297	5	1.68	2	0.67	0	--	2	extr=25	-	-	0	endoglucanase ii	IPR005103	-	-	1.33795e-115	0	0
SS1G_12083	Y	-	M	1157	27	1130	3	0.27	43	3.81	0	--	3	extr=26	-	-	1	glycoside hydrolase family 115 protein	G3DSA:3.30.379.10 (GENE3D)	-	-	0	0	0
SS1G_12191	Y	-	M	353	17	336	6	1.79	5	1.49	0	--	2	extr=27	-	-	0	endo- -beta-	IPR001000; IPR013781; IPR017853; PTHR31490 (PANTHER), SignalP-NN(euk) (SIGNALP)	-	COG3693,smart00633	0	0	1
SS1G_12198	Y	-	M	611	18	593	5	0.84	22	3.71	0	--	2	extr=24	-	-	0	gmc oxidoreductase	IPR000172; IPR007867; IPR012132; G3DSA:3.50.50.60 (GENE3D), PTHR11552 (PANTHER), PTHR11552:SF19 (PANTHER), SSF51905 (SUPERFAMILY), SSF54373 (SUPERFAMILY)	KOG1238	COG2303,PRK02106,TIGR01810	0	2	5
SS1G_12200	Y	-	M	584	30	554	7	1.26	10	1.81	0	--	3	extr=26	-	-	0	glucooligosaccharide oxidase	IPR006094; IPR012951; IPR016166; IPR016167; IPR016169; PTHR11748 (PANTHER), PTHR11748:SF33 (PANTHER)	KOG1231,KOG4730	COG0277,TIGR01677,TIGR01679	0	0	0
SS1G_12210	Y	-	M	626	17	609	9	1.48	18	2.96	0	--	2	extr=23	-	-	0	-	IPR000209; IPR009020; IPR015366; PTHR14218 (PANTHER), PTHR14218:SF5 (PANTHER)	-	COG4934	0	3	5
SS1G_12262	Y	-	M	358	20	338	3	0.89	5	1.48	0	--	2	extr=26	-	-	0	allergen asp f4	no IPS match	-	-	3.94271e-56	0	0
SS1G_12263	Y	-	M	492	21	471	9	1.91	12	2.55	0	--	5	extr=27	-	-	0	protein tos1 precursor	IPR018805; IPR018807; PTHR31737 (PANTHER), PTHR31737:SF0 (PANTHER), PS51257 (PROFILE)	-	-	0	0	0
SS1G_12287	Y	-	M	277	20	257	15	5.84	4	1.56	0	--	2	extr=19	-	-	0	predicted protein	no IPS match	-	-	6.95316e-122	0	0
SS1G_12320	Y	-	M	579	19	560	6	1.07	30	5.36	0	--	5	extr=18	-	-	1	glycoside hydrolase family 16 protein	IPR000757; IPR008985; IPR013320	-	-	0	0	0
SS1G_12336	Y	-	M	294	19	275	7	2.55	4	1.45	0	--	3	extr=22	-	-	0	chitin binding	IPR004302	-	-	1.12406e-82	0	0
SS1G_12361	Y	-	M	188	22	166	4	2.41	1	0.6	0	--	2	extr=27	-	-	0	-binding protein	no IPS match	-	-	1.13354e-52	1	0
SS1G_12365	Y	-	M	207	19	188	4	2.13	9	4.79	0	--	-	extr=18	-	-	0	hypothetical protein SS1G_12365	no IPS match	-	-	1.25438e-54	2	3
SS1G_12383	Y	-	M	478	21	457	8	1.75	15	3.28	0	--	4	extr=24	-	-	0	histidine acid	IPR000560; G3DSA:3.40.50.1240 (GENE3D), PTHR11567 (PANTHER), PTHR11567:SF36 (PANTHER), SSF53254 (SUPERFAMILY)	KOG3720	-	0	0	0
SS1G_12413	Y	-	M	475	18	457	9	1.97	7	1.53	0	--	3	extr=26	-	-	0	carboxypeptidase s1	IPR001563; IPR018202; G3DSA:3.40.50.1820 (GENE3D), PTHR11802:SF5 (PANTHER), SSF53474 (SUPERFAMILY)	KOG1282,KOG1283	COG2939	0	0	4
SS1G_12499	Y	-	M	587	19	568	9	1.58	20	3.52	0	--	3	extr=18	-	-	0	carboxypeptidase s1	IPR001563; G3DSA:3.40.50.1820 (GENE3D), PTHR11802:SF5 (PANTHER), SSF53474 (SUPERFAMILY)	KOG1282,KOG1283	COG2939	0	0	4
SS1G_12500	Y	-	M	546	15	531	11	2.07	13	2.45	0	--	2	extr=22	-	-	0	carboxypeptidase y	IPR001563; IPR008442; IPR018202; G3DSA:1.10.287.410 (GENE3D), G3DSA:3.40.50.1820 (GENE3D), PTHR11802:SF6 (PANTHER), SSF53474 (SUPERFAMILY)	KOG1282,KOG1283	COG2939	0	0	3
SS1G_12509	Y	-	M	447	18	429	24	5.59	11	2.56	0	--	3	extr=23	-	-	1	domain protein	IPR002482; IPR018392; PTHR21666 (PANTHER), PTHR21666:SF2 (PANTHER)	-	-	9.17398e-129	0	1
SS1G_12513	Y	-	M	363	21	342	17	4.97	7	2.05	0	--	4	extr=26	-	-	1	domain-containing protein	IPR018392; PTHR21666 (PANTHER), PTHR21666:SF2 (PANTHER), SSF54106 (SUPERFAMILY)	-	-	1.82097e-64	0	0
SS1G_12609	Y	-	M	276	19	257	1	0.39	12	4.67	0	--	2	extr=20	-	-	1	sterigmatocystin biosynthesis peroxidase stcc protein	IPR000028	-	-	2.82492e-125	0	0
SS1G_12648	Y	-	M	156	22	134	8	5.97	1	0.75	0	--	-	extr=26	-	-	0	predicted protein	no IPS match	-	-	2.15043e-69	0	0
SS1G_12721	Y	-	M	62	19	43	2	4.65	0	0	0	--	-	extr=24	-	-	1	predicted protein	no IPS match	-	-	-	0	0
SS1G_12724	Y	-	M	471	23	448	6	1.34	12	2.68	0	--	3	extr=26	-	-	1	-	G3DSA:3.40.50.1820 (GENE3D), SSF53474 (SUPERFAMILY)	-	-	1.18708e-133	0	0
SS1G_12765	Y	-	M	472	25	447	11	2.46	14	3.13	0	--	3	extr=26	-	-	1	carbohydrate esterase family 15 protein	IPR000254; G3DSA:3.40.50.1820 (GENE3D)	-	-	4.24718e-121	0	0
SS1G_12907	Y	-	M	246	23	223	4	1.79	4	1.79	0	--	2	extr=27	-	-	0	cutinase	IPR000675; IPR011150; G3DSA:3.40.50.1820 (GENE3D), PS00120 (PROSITE), SSF53474 (SUPERFAMILY)	-	-	1.67022e-85	0	0
SS1G_12917	Y	-	M	394	20	374	12	3.21	10	2.67	0	--	3	extr=26	-	-	0	uncharacterized serine-rich protein	IPR002889; IPR013781; IPR017853; IPR024655; PTHR19297 (PANTHER), PTHR19297:SF10 (PANTHER)	KOG4157	smart00321	1.10734e-151	0	0
SS1G_12927	Y	-	M	169	18	151	3	1.99	7	4.64	0	--	-	extr=21	-	-	0	predicted protein	no IPS match	-	-	-	0	0
SS1G_12930	Y	-	M	295	19	276	5	1.81	6	2.17	0	--	4	extr=25	-	-	0	glycoside hydrolase family 17 protein	IPR000490; IPR013781; IPR017853; PTHR16631 (PANTHER)	-	COG5309	7.51258e-142	0	1
SS1G_12937	Y	-	M	409	20	389	6	1.54	18	4.63	0	--	3	extr=26	-	-	1	glycosyl hydrolase	IPR005198; IPR008928; IPR012341	-	COG4833	3.19153e-93	0	1
SS1G_12938	Y	-	M	554	17	537	3	0.56	0	0	0	--	6	extr=26	-	-	0	extracellular proline-serine rich protein	IPR018466	KOG0168,KOG0260,KOG0520,KOG0608,KOG0955,KOG0956,KOG0971,KOG1087,KOG1126,KOG1488,KOG1984,KOG1999,KOG2169,KOG2200,KOG2231,KOG2548,KOG2724,KOG3091,KOG3521,KOG3629,KOG3771,KOG3915,KOG4270,KOG4305,KOG4721	COG1429,COG5164,COG5422,PRK13875	6.85088e-73	0	0
SS1G_12961	Y	-	M	95	17	78	0	0	3	3.85	0	--	-	extr=18	-	-	0	predicted protein	no IPS match	-	-	-	0	0
SS1G_13035	Y	-	M	180	19	161	0	0	2	1.24	0	--	2	extr=27	-	-	0	cytochrome p450 protein	no IPS match	-	-	3.13823e-63	0	0
SS1G_13036	Y	-	M	723	18	705	9	1.28	14	1.99	0	--	4	extr=26	-	-	0	multicopper oxidase	IPR001117; IPR008972; IPR011706; IPR011707; PTHR11709 (PANTHER), PTHR11709:SF7 (PANTHER)	KOG1263,KOG4701	COG2132,PRK10965,TIGR01480,TIGR03388,TIGR03389,TIGR03390	0	2	5
SS1G_13115	Y	-	M	377	17	360	7	1.94	5	1.39	0	--	4	extr=27	-	-	0	hypothetical protein SS1G_13115	no IPS match	-	-	7.14538e-130	0	0
SS1G_13126	Y	-	M	147	18	129	8	6.2	3	2.33	0	--	2	extr=20	-	-	1	hypothetical protein SS1G_13126	no IPS match	-	-	-	0	0
SS1G_13199	Y	-	M	412	18	394	3	0.76	13	3.3	0	--	2	extr=25	-	-	0	extracellular aldonolactonase	IPR011045; IPR015943; IPR019405; PTHR30344 (PANTHER), PTHR30344:SF0 (PANTHER)	-	COG2706,PRK11028	5.23596e-64	0	1
SS1G_13255	Y	-	M	841	19	822	6	0.73	26	3.16	0	--	3	extr=27	-	-	0	glycoside hydrolase family 3 protein	IPR001764; IPR002772; IPR017853; IPR019800; IPR026891; IPR026892; PTHR30620:SF0 (PANTHER)	-	COG1472	0	6	1
SS1G_13277	Y	-	M	345	18	327	4	1.22	5	1.53	0	--	4	extr=27	-	-	0	serine-threonine rich	IPR008972	-	-	2.1488e-40	0	0
SS1G_13364	Y	-	M	636	26	610	3	0.49	20	3.28	0	--	2	extr=25	-	-	0	tyrosinase	IPR002227; IPR008922; PTHR11474 (PANTHER), PTHR11474:SF12 (PANTHER)	-	-	0	1	2
SS1G_13371	Y	-	M	222	19	203	4	1.97	8	3.94	0	--	-	extr=20	-	-	1	hypothetical protein SS1G_13371	no IPS match	-	-	1.47923e-52	1	4
SS1G_13385	Y	-	M	519	18	501	2	0.4	15	2.99	0	--	4	extr=21	-	-	0	actin patch protein 1	IPR019236	-	COG4850	1.2165e-174	0	0
SS1G_13386	Y	-	M	255	17	238	4	1.68	2	0.84	0	--	2	extr=27	-	-	0	cutinase	IPR000675; IPR011150; G3DSA:3.40.50.1820 (GENE3D), SSF53474 (SUPERFAMILY)	-	-	9.92732e-114	0	1
SS1G_13394	Y	-	M	185	18	167	6	3.59	5	2.99	0	--	-	extr=18	-	-	0	predicted protein	no IPS match	-	-	8.87573e-26	0	0
SS1G_13472	Y	-	M	558	21	537	8	1.49	12	2.23	0	--	3	extr=26	-	-	0	alpha-	IPR006047; IPR006589; IPR013777; IPR013780; IPR013781; IPR015340; IPR015902; IPR017853; PTHR10357:SF72 (PANTHER), SignalP-NN(euk) (SIGNALP), SSF51011 (SUPERFAMILY)	KOG0471,KOG2212	COG0296,COG0366,COG3280,PRK09505,PRK10785,PRK10933,TIGR02102,TIGR02402,TIGR02403,smart00642	0	1	3
SS1G_13501	Y	-	M	683	22	661	3	0.45	15	2.27	0	--	3	extr=25	-	-	2	alpha-l-rhamnosidase	IPR008902; IPR008928; PS51257 (PROFILE)	-	-	0	0	2
SS1G_13589	Y	-	M	414	20	394	7	1.78	7	1.78	0	--	3	extr=26	-	-	0	plc-like phosphodiesterase protein	IPR017946; PTHR13593 (PANTHER), PTHR13593:SF3 (PANTHER)	-	-	8.2679e-153	0	1
SS1G_13599	Y	-	M	418	17	401	13	3.24	4	1	0	--	6	extr=26	-	-	0	cnd3 protein	no IPS match	-	-	8.44472e-130	0	2
SS1G_13668	Y	-	M	195	18	177	4	2.26	4	2.26	0	--	2	extr=26	-	-	1	protein	no IPS match	-	-	2.86772e-75	0	0
SS1G_13682	Y	-	M	771	17	754	3	0.4	9	1.19	0	--	4	extr=19	-	-	1	predicted protein	no IPS match	KOG4673	-	4.49514e-39	0	0
SS1G_13732	Y	-	M	527	17	510	36	7.06	14	2.75	0	--	6	extr=24	-	-	0	surface protein sp1 protein	no IPS match	-	-	3.93872e-108	0	1
SS1G_13736	Y	-	M	525	17	508	5	0.98	14	2.76	0	--	3	extr=26	-	-	0	protein rds1	PF13668 (PFAM)	-	-	0	0	0
SS1G_13764	Y	-	M	291	20	271	3	1.11	6	2.21	0	--	2	extr=23	-	-	0	hypothetical protein SS1G_13764	no IPS match	-	-	2.44113e-75	0	0
SS1G_13809	Y	-	M	622	19	603	11	1.82	20	3.32	0	--	2	extr=27	-	-	0	glucoamylase p	IPR000165; IPR002044; IPR008291; IPR008928; IPR011613; IPR012341; IPR013783; IPR013784	-	TIGR01577,cd05467,cd05807,cd05808,cd05811	0	2	0
SS1G_13860	Y	-	M	337	20	317	15	4.73	3	0.95	0	--	3	extr=25	-	-	0	glycoside hydrolase family 45 protein	IPR000334; IPR009009; IPR014733	-	-	2.59208e-126	0	1
SS1G_13881	Y	-	M	198	19	179	2	1.12	4	2.23	0	--	2	extr=27	-	-	0	chlorogenic acid esterase precursor	IPR002018; IPR019819; G3DSA:3.40.50.1820 (GENE3D), PTHR11559 (PANTHER), PTHR11559:SF8 (PANTHER), SSF53474 (SUPERFAMILY)	KOG1516,KOG4389	COG2272,cd00312	1.47826e-70	0	0
SS1G_13935	Y	-	M	529	17	512	17	3.32	2	0.39	0	--	8	extr=27	-	-	0	ibr domain-containing protein	IPR008427	KOG0260,KOG0971,KOG1984,KOG3570	-	6.62554e-30	0	0
SS1G_13965	Y	-	M	125	28	97	2	2.06	1	1.03	0	--	3	extr=25	-	-	0	hypothetical protein SS1G_13965	no IPS match	-	-	1.6775e-44	0	0
SS1G_13982	Y	-	M	535	16	519	6	1.16	15	2.89	0	--	2	extr=26	-	-	1	triacylglycerol lipase	IPR002018; IPR019819; IPR019826; G3DSA:3.40.50.1820 (GENE3D), PTHR11559 (PANTHER), PTHR11559:SF9 (PANTHER), SSF53474 (SUPERFAMILY)	KOG1515,KOG1516,KOG4389	COG0657,COG2272,cd00312	0	1	2
SS1G_14007	Y	-	M	171	20	151	3	1.99	7	4.64	0	--	2	extr=25	-	-	0	glycoprotein x protein	no IPS match	-	-	3.62591e-12	0	0
SS1G_14041	Y	-	M	225	18	207	0	0	6	2.9	0	--	2	extr=25	-	-	1	ppe family protein	no IPS match	-	-	2.5634e-53	0	0
SS1G_14133	Y	-	M	302	17	285	0	0	9	3.16	0	--	5	extr=25	-	-	1	fg-gap repeat	SSF69318 (SUPERFAMILY)	-	-	9.11287e-85	0	0
SS1G_14160	Y	-	M	365	20	345	5	1.45	2	0.58	0	--	2	extr=26	-	-	0	glycoside hydrolase family 61 protein	IPR005103	-	-	1.24246e-118	0	3
SS1G_14184	Y	-	M	245	21	224	30	13.39	2	0.89	0	--	3	extr=27	-	-	1	carbohydrate esterase family 4 protein	IPR000254; IPR001002; IPR018371	-	-	1.16291e-08	0	0
SS1G_14237	Y	-	M	303	20	283	6	2.12	4	1.41	0	--	2	extr=24	-	-	0	gas1-like protein	IPR021476	-	-	1.78092e-96	0	1
SS1G_14289	Y	-	M	298	20	278	6	2.16	5	1.8	0	--	2	extr=26	-	-	0	carbohydrate esterase family 16 protein	IPR000254; IPR001087; IPR013831	-	cd01837,cd01846,cd01847,smart00236	2.25515e-69	0	2
SS1G_14293	Y	-	M	589	16	573	1	0.17	17	2.97	0	--	3	extr=26	-	-	0	glucose oxidase	IPR000172; IPR007867; IPR012132; G3DSA:3.50.50.60 (GENE3D), PTHR11552 (PANTHER), PTHR11552:SF19 (PANTHER), SSF51905 (SUPERFAMILY), SSF54373 (SUPERFAMILY)	KOG1238	COG2303,PRK02106,PRK06370,TIGR01810	0	1	5
SS1G_14321	Y	-	M	385	21	364	3	0.82	18	4.95	0	--	2	extr=26	-	-	0	gpi anchored	IPR000627; IPR015889	-	COG3485,TIGR02423,cd00421,cd03457,cd03458,cd03459,cd03461,cd03463	7.35091e-175	0	1
SS1G_14379	Y	-	M	207	19	188	4	2.13	9	4.79	0	--	-	extr=18	-	-	0	hypothetical protein SS1G_14379	no IPS match	-	-	3.71002e-55	2	3
SS1G_14441	Y	-	M	543	18	525	7	1.33	18	3.43	0	--	3	extr=27	-	-	0	triacylglycerol lipase	IPR002018; IPR019819; IPR019826; G3DSA:3.40.50.1820 (GENE3D), PTHR11559 (PANTHER), PTHR11559:SF9 (PANTHER), SSF53474 (SUPERFAMILY)	KOG1515,KOG1516,KOG4389	COG0657,COG2272,cd00312	0	1	3
SS1G_14449	Y	-	M	413	18	395	10	2.53	9	2.28	0	--	2	extr=26	-	-	1	extracellular exo-	IPR000743; IPR011050; IPR012334; PTHR31884 (PANTHER)	-	COG5434	2.97983e-179	0	1
SS1G_14497	Y	-	M	683	22	661	7	1.06	8	1.21	0	--	6	extr=24	-	-	1	glycoside hydrolase family 76 protein	IPR005198; IPR008928; IPR012341; PTHR31771 (PANTHER)	KOG0260,KOG0971,KOG1916,KOG4701	COG4833	8.27035e-114	3	3
SS1G_14515	Y	-	M	77	32	45	0	0	2	4.44	0	--	-	extr=20	-	-	1	hypothetical protein SS1G_14515	no IPS match	-	-	-	0	0

## Sheet: Table 3
Cluster groups	Genes in clusters	Description (from broad EST)	maturelen	numcs	%C	WoLFPSORT	PFAM	G781 developing sclerotia	G786 mycelia neutral pH	G787 developing apothecia	G865 infected Brassica	G866 infection cushion	G2118 tomato infection	G2128 Sclerotinia oxidative stress
1	SS1G_09841	PP	206	4	1.94	extr=26	pfam 09792	0	0	0	0	0	0	2
1	SS1G_09844	PP	189	4	2.12	extr=27	-	0	0	0	0	0	0	0
2	SS1G_01426	PP	218	12	5.5	extr=26	-	3	0	113	0	0	0	0
2	SS1G_01428	pan domain containing protein	395	25	6.33	extr=25	pfam00024	0	0	90	0	0	0	0
3	SS1G_01081	catalase	699	1	0.14	extr=26	pfam00199,pfam06628	0	0	2	0	0	0	2
3	SS1G_01083	glycoside hydrolase family 31 protein	135	2	1.48	extr=25	pfam01055	0	0	0	0	0	2	6
3	SS1G_01086	PP	135	2	1.48	extr=25	-	0	0	0	0	0	2	6
4	SS1G_13035	PP	161	0	0	extr=27	-	0	0	0	0	0	0	0
4	SS1G_13036	multicopper oxidase	705	9	1.28	extr=26	pfam00394,pfam07731,pfam07732	0	0	0	0	0	0	0
5	SS1G_04662	alpha-galactosidase A precursor	511	8	1.57	extr=27	pfam00652,pfam02065	0	0	0	0	1	0	0
5	SS1G_04664	cell surface spherulin 4-like protein	257	3	1.17	extr=26	pfam12138	0	0	0	0	0	0	0
6	SS1G_04786	CHP	379	14	3.69	extr=26	-	2	4	4	0	0	0	0
6	SS1G_04790	acid phosphatase	419	5	1.19	extr=22	pfam00328	0	0	3	0	0	6	4
7	SS1G_12721	PP	43	2	4.65	extr=24	-	0	0	0	0	0	0	0
7	SS1G_12724	CHP	448	6	1.34	extr=26	-	0	0	1	0	0	0	0
8	SS1G_12930	glucan 1,3-beta-glucosidase precursor	276	5	1.81	extr=25	pfam00332	0	0	0	0	0	10	0
8	SS1G_12937	glycosyl hydrolase	389	6	1.54	extr=26	pfam03663	0	0	0	0	0	0	0
8	SS1G_12938	extracellular proline-serine rich protein	537	3	0.56	extr=26	pfam03999,pfam04484,pfam06070,pfam08580,pfam08702,pfam09726,pfam10033,pfam10342,pfam10351	0	2	1	0	0	4	13
9	SS1G_00501	endoglucanase A precursor	228	2	0.88	extr=27	pfam01670	0	0	0	0	0	0	0
9	SS1G_00505	CHP	696	9	1.29	extr=26	pfam07971	0	0	1	0	0	0	0
10	SS1G_00513	PP	293	5	1.71	extr=25	-	0	0	0	0	0	0	1
10	SS1G_00514	glycoside hydrolase family 26 protein	252	2	0.79	extr=26	pfam02156	0	0	0	0	0	0	1
11	SS1G_00768	PP	104	4	3.85	extr=25	-	8	6	4	0	0	1	2
11	SS1G_00772	HPsimilar to LysM domain-containing protein	554	27	4.87	extr=26	pfam01476	0	0	0	0	0	0	0
11	SS1G_00773	ankyrin repeat domain-containing protein 44	1690	57	3.37	extr=23	pfam00704	0	0	0	0	0	0	0
12	SS1G_00891	HPsimilar to endoglucanase III	394	12	3.05	extr=26	pfam00150,pfam00734	0	0	0	0	0	2	0
12	SS1G_00892	exoglucanase-6A precursor	402	9	2.24	extr=26	pfam00734,pfam01341	0	2	0	0	0	4	0
13	SS1G_01003	PP	89	8	8.99	extr=25	-	0	0	0	0	0	0	0
13	SS1G_01005	alpha-glucosidase precursor	887	8	0.9	extr=20	pfam01055	2	0	2	0	0	0	0
14	SS1G_02345	PP	124	7	5.65	extr=27	-	0	0	54	0	0	0	0
14	SS1G_02347	alpha- -glucanase mutanase	372	4	1.08	extr=23	pfam03659	0	0	0	0	0	0	0
15	SS1G_12057	polygalacturonase 1 precursor	434	9	2.07	extr=26	pfam00295	2	0	0	0	0	0	0
15	SS1G_12059	HPsimilar to endoglucanase B	297	5	1.68	extr=25	pfam03443	0	0	0	0	0	2	0
16	SS1G_12262	allergen Asp f 4 precursor	338	3	0.89	extr=26	-	13	13	49	0	3	10	17
16	SS1G_12263	carboxypeptidase	471	9	1.91	extr=27	pfam10287,pfam10290	0	0	0	0	0	0	0
17	SS1G_12499	Serine carboxypeptidase	568	9	1.58	extr=18	pfam00450	0	0	0	0	0	0	0
17	SS1G_12500	carboxypeptidase KEX1 precursor	531	11	2.07	extr=22	pfam00450	13	5	55	4	0	12	18
18	SS1G_07183	PP	173	4	2.31	extr=25	-	7	2	2	0	0	2	7
18	SS1G_07184	Glycoside hydrolase family 32 protein	533	2	0.38	extr=26	pfam00251	19	0	0	0	1	3	2
19	SS1G_05449	carboxypeptidase cpdS precursor	544	6	1.1	extr=22	pfam00450	0	0	0	0	0	9	12
19	SS1G_05454	chitotriosidase-1 precursor	1742	63	3.62	extr=21	pfam00187,pfam00704	0	0	0	0	0	0	0
20	SS1G_05493	HPsimilar to tannase and feruloyl esterase family protein	558	10	1.79	extr=27	pfam07519	0	0	0	0	0	1	0
20	SS1G_05494	wsc domain-containing protein	1138	26	2.28	extr=27	pfam01822,pfam04415,pfam06933	0	0	1	0	0	0	0
21	SS1G_08644	lipase 5 precursor	440	4	0.91	extr=24	pfam03583	0	0	0	0	0	0	0
21	SS1G_08645	fad binding domain-containing protein	464	3	0.65	extr=27	pfam01565	0	0	0	0	0	0	0
22	SS1G_07655	subtilisin-like protein	569	9	1.58	extr=26	pfam09286	60	0	4	0	15	18	0
22	SS1G_07656	glycoside hydrolase family 61 protein	327	4	1.22	extr=26	pfam03443	0	0	0	0	0	2	0
23	SS1G_07836	HPsimilar to acidic protease	234	2	0.85	extr=24	pfam01828	0	0	0	0	0	83	8
23	SS1G_07837	PP	263	0	0	extr=27	-	0	0	12	0	0	0	0
24	SS1G_08889	glutaminase	719	8	1.11	extr=26	pfam08760	0	0	0	0	0	4	0
24	SS1G_08892	PP	268	18	6.72	extr=26	-	15	0	1	0	0	0	0
24	SS1G_08894	alpha beta-hydrolase	384	6	1.56	extr=27	pfam12697	0	0	2	0	0	0	0
25	SS1G_09129	6-phospho-beta-galactosidase	575	11	1.91	extr=22	pfam00232	0	0	0	0	0	5	0
25	SS1G_09130	CHP	297	4	1.35	extr=25	pfam3668	0	0	2	0	0	0	0
26	SS1G_09248	hydrophobin	76	8	10.53	extr=19	pfam06766	0	0	0	0	0	0	0
26	SS1G_09250	iron-sulfur cluster-binding rieske family domain protein	252	3	1.19	extr=25	pfam01670	0	0	0	0	0	0	0
26	SS1G_09251	HPsimilar to endoglucanase II	303	8	2.64	extr=26	pfam00734,pfam03443	0	0	0	0	0	0	0
27	SS1G_09363	-	306	8	2.61	extr=22	-	0	0	0	0	0	0	2
27	SS1G_09365	glucan 1,3-beta-glucosidase precursor	399	5	1.25	extr=27	pfam00150	0	0	0	0	0	0	0
27	SS1G_09366	periplasmic beta-glucosidase precursor	754	4	0.53	extr=20	pfam00933,pfam01915	0	0	0	0	0	6	0
28	SS1G_13385	actin patch protein 1	501	2	0.4	extr=21	pfam09949	0	0	0	0	0	5	0
28	SS1G_13386	cutinase	238	4	1.68	extr=27	pfam01083	0	0	0	0	0	11	4
29	SS1G_10165	carbohydrate esterase family 8 protein	311	3	0.96	extr=27	pfam01095	0	0	0	0	0	0	0
29	SS1G_10167	polygalacturonase 1	360	8	2.22	extr=27	pfam00295	0	0	0	3	1	76	4
30	SS1G_03610	CHP	285	2	0.7	extr=24	pfam00657	0	0	0	0	0	9	0
30	SS1G_03611	CFEM domain protein	101	8	7.92	extr=21	pfam05730	0	0	0	31	10	2	0
31	SS1G_11700	chitinase 1 precursor	414	1	0.24	extr=24	pfam00704	0	0	0	0	0	0	0
31	SS1G_11703	GPI transamidase component GPI16 precursor	101	0	0	extr=21	pfam04113	0	0	0	0	0	0	0
31	SS1G_11706	CHP	59	5	8.47	extr=26	-	0	0	0	0	0	0	0

## Sheet: Table 4
Refined secretome IDs	GO and EC annotations	Descriptions
SS1G_00040T0	GO:0005576	pectin lyase a precursor protein
SS1G_00040T0	GO:0016829
SS1G_00040T0	GO:0000272
SS1G_00044T0	GO:0003723	ribonuclease t2
SS1G_00044T0	GO:0033897
SS1G_00044T0	GO:0090502
SS1G_00044T0	EC:3.1.31
SS1G_00044T0	EC:3.1
SS1G_00044T0	EC:3.1.27
SS1G_00044T0	EC:3.1.27.1
SS1G_00233T0	GO:0005768	alpha beta-hydrolase
SS1G_00233T0	GO:0044446
SS1G_00233T0	GO:0098588
SS1G_00233T0	GO:0016787
SS1G_00233T0	GO:0006629
SS1G_00238T0	GO:0005576	pectate lyase a
SS1G_00238T0	GO:0030570
SS1G_00238T0	GO:0070051
SS1G_00238T0	GO:0045490
SS1G_00238T0	EC:4.2.2.2
SS1G_00265T0	GO:0008061	chitin deacetylase
SS1G_00265T0	GO:0016810
SS1G_00265T0	GO:0005975
SS1G_00271T0	GO:0016740	amidase signature enzyme
SS1G_00271T0	GO:0016884
SS1G_00271T0	GO:0008152
SS1G_00332T0	GO:0005618	carbohydrate esterase family 8 protein
SS1G_00332T0	GO:0030599
SS1G_00332T0	GO:0045330
SS1G_00332T0	GO:0008152
SS1G_00332T0	GO:0042545
SS1G_00332T0	EC:3.1.1.11
SS1G_00332T0	EC:3.1.1.1
SS1G_00423T0	GO:0016787	ser thr protein phosphatase family protein
SS1G_00423T0	GO:0008152
SS1G_00458T0	GO:0008810	endo-beta- -glucanase precursor
SS1G_00458T0	GO:0005975
SS1G_00458T0	EC:3.2.1.4
SS1G_00468T0	GO:0005618	pectin methyl esterase
SS1G_00468T0	GO:0016798
SS1G_00468T0	GO:0030599
SS1G_00468T0	GO:0045330
SS1G_00468T0	GO:0008152
SS1G_00468T0	GO:0042545
SS1G_00468T0	EC:3.1.1.11
SS1G_00468T0	EC:3.1.1.1
SS1G_00501T0	GO:0005576	glycoside hydrolase family 12 protein
SS1G_00501T0	GO:0008810
SS1G_00501T0	GO:0030248
SS1G_00501T0	GO:0000272
SS1G_00501T0	EC:3.2.1.4
SS1G_00505T0	GO:0016787	alpha- -
SS1G_00505T0	GO:0030246
SS1G_00505T0	GO:0005975
SS1G_00513T0	GO:0016787	glycoside hydrolase protein
SS1G_00513T0	GO:0008152
SS1G_00514T0	GO:0008810	glycoside hydrolase family 26 protein
SS1G_00514T0	GO:0016985
SS1G_00514T0	GO:0006080
SS1G_00514T0	EC:3.2.1.25
SS1G_00514T0	EC:3.2.1.78
SS1G_00514T0	EC:3.2.1
SS1G_00514T0	EC:3.2.1.4
SS1G_00604T0	GO:0016151	urease accessory protein
SS1G_00604T0	GO:0006807
SS1G_00624T0	GO:0004190	aspartic-type endopeptidase
SS1G_00624T0	GO:0006508
SS1G_00624T0	EC:3.4.23
SS1G_00642T0	GO:0008061	glycoside hydrolase deacetylase
SS1G_00642T0	GO:0008168
SS1G_00642T0	GO:0016810
SS1G_00642T0	GO:0005975
SS1G_00642T0	GO:0032259
SS1G_00730T0	GO:0008812	glucose-methanol-choline oxidoreductase
SS1G_00730T0	GO:0050660
SS1G_00730T0	GO:0006066
SS1G_00730T0	GO:0055114
SS1G_00730T0	EC:1.1.99.1
SS1G_00746T0	GO:0005576	glycoside hydrolase family 5 protein
SS1G_00746T0	GO:0004553
SS1G_00746T0	GO:0030248
SS1G_00746T0	GO:0005975
SS1G_00773T0	GO:0004568	glycoside superfamily
SS1G_00773T0	GO:0008061
SS1G_00773T0	GO:0005975
SS1G_00773T0	GO:0006032
SS1G_00773T0	EC:3.2.1.14
SS1G_00877T0	GO:0016787	lipase 4
SS1G_00877T0	GO:0008152
SS1G_00891T0	GO:0005576	glycoside hydrolase family 5 protein
SS1G_00891T0	GO:0004553
SS1G_00891T0	GO:0030248
SS1G_00891T0	GO:0000272
SS1G_00892T0	GO:0005576	glycoside hydrolase family 6 protein
SS1G_00892T0	GO:0004553
SS1G_00892T0	GO:0030248
SS1G_00892T0	GO:0030245
SS1G_00974T0	GO:0005576	laccase 2
SS1G_00974T0	GO:0005507
SS1G_00974T0	GO:0052716
SS1G_00974T0	GO:0046274
SS1G_00974T0	GO:0055114
SS1G_00974T0	EC:1.10.3
SS1G_00974T0	EC:1.10.3.2
SS1G_01003T0	GO:0005576	predicted protein
SS1G_01005T0	GO:0004553	glycoside hydrolase family 31 protein
SS1G_01005T0	GO:0030246
SS1G_01005T0	GO:0005975
SS1G_01009T0	GO:0005576	polygalacturonase 2
SS1G_01009T0	GO:0004650
SS1G_01009T0	GO:0005975
SS1G_01009T0	GO:0071555
SS1G_01009T0	EC:3.2.1.15
SS1G_01081T0	GO:0004096	catalase
SS1G_01081T0	GO:0020037
SS1G_01081T0	GO:0046872
SS1G_01081T0	GO:0006979
SS1G_01081T0	GO:0042744
SS1G_01081T0	GO:0055114
SS1G_01081T0	EC:1.11.1.7
SS1G_01081T0	EC:1.11.1.6
SS1G_01083T0	GO:0004553	glycoside hydrolase family 31 protein
SS1G_01083T0	GO:0030246
SS1G_01083T0	GO:0005975
SS1G_01116T0	GO:0008762	isoamyl alcohol oxidase
SS1G_01116T0	GO:0050660
SS1G_01116T0	GO:0055114
SS1G_01116T0	EC:1.1.1.158
SS1G_01262T0	GO:0005975	uncharacterized serine-rich protein
SS1G_01373T0	GO:0005576	carbohydrate-binding module family 1 protein
SS1G_01373T0	GO:0004553
SS1G_01373T0	GO:0030248
SS1G_01373T0	GO:0005975
SS1G_01389T0	GO:0016829	polysaccharide lyase family 7 protein
SS1G_01389T0	GO:0008152
SS1G_01472T0	GO:0016787	carboxylesterase family protein
SS1G_01472T0	GO:0008152
SS1G_01576T0	GO:0016491	tyrosinase protein
SS1G_01576T0	GO:0046872
SS1G_01576T0	GO:0055114
SS1G_01662T0	GO:0004553	beta-glucosidase 34
SS1G_01662T0	GO:0005975
SS1G_01776T0	GO:0004556	glycoside hydrolase family 13 protein
SS1G_01776T0	GO:0005509
SS1G_01776T0	GO:0030246
SS1G_01776T0	GO:0016052
SS1G_01776T0	EC:3.2.1.1
SS1G_01776T0	EC:3.2.1
SS1G_01811T0	GO:0008812	gmc oxidoreductase
SS1G_01811T0	GO:0050660
SS1G_01811T0	GO:0006066
SS1G_01811T0	GO:0055114
SS1G_01811T0	EC:1.1.99.1
SS1G_01828T0	GO:0005576	glycoside hydrolase family 45 protein
SS1G_01828T0	GO:0008810
SS1G_01828T0	GO:0030248
SS1G_01828T0	GO:0005975
SS1G_01828T0	EC:3.2.1.4
SS1G_01838T0	GO:0016787	glycoside hydrolase family 61 protein
SS1G_01838T0	GO:0008152
SS1G_01867T0	GO:0008168	lcl2_scls1 ame: full=long chronological lifespan protein 2 flags: precursor
SS1G_01867T0	GO:0008152
SS1G_02003T0	GO:0016787	glycoside hydrolase family 25 protein
SS1G_02003T0	GO:0005975
SS1G_02022T0	GO:0016798	alpha- -mannosidase family
SS1G_02022T0	GO:0030246
SS1G_02022T0	GO:0050524
SS1G_02022T0	GO:0005975
SS1G_02022T0	GO:0015948
SS1G_02022T0	EC:2.8.4.1
SS1G_02025T0	GO:0052051	candidate effector 5 protein
SS1G_02038T0	GO:0004190	concanavalin a-like lectin glucanases superfamily
SS1G_02038T0	GO:0006508
SS1G_02038T0	EC:3.4.23
SS1G_02119T0	GO:0008762	isoamyl alcohol
SS1G_02119T0	GO:0050660
SS1G_02119T0	GO:0055114
SS1G_02119T0	EC:1.1.1.158
SS1G_02334T0	GO:0005576	glycoside hydrolase family 7 protein
SS1G_02334T0	GO:0004553
SS1G_02334T0	GO:0030248
SS1G_02334T0	GO:0030245
SS1G_02347T0	GO:0016787	alpha- -glucanase mutanase
SS1G_02347T0	GO:0044238
SS1G_02347T0	GO:0071704
SS1G_02369T0	GO:0008810	glycoside hydrolase family 12 protein
SS1G_02369T0	GO:0009251
SS1G_02369T0	EC:3.2.1.4
SS1G_02399T0	GO:0004650	rhamnogalacturonase b
SS1G_02399T0	GO:0046576
SS1G_02399T0	GO:0045490
SS1G_02399T0	EC:3.2.1.15
SS1G_02495T0	GO:0004601	wsc domain-containing protein
SS1G_02495T0	GO:0020037
SS1G_02495T0	GO:0006979
SS1G_02495T0	GO:0055114
SS1G_02495T0	EC:1.11.1.7
SS1G_02553T0	GO:0005576	exo-rhamnogalacturonase b
SS1G_02553T0	GO:0004650
SS1G_02553T0	GO:0005975
SS1G_02553T0	GO:0071555
SS1G_02553T0	EC:3.2.1.15
SS1G_02612T0	GO:0016787	glycoside hydrolase family 79 protein
SS1G_02612T0	GO:0008152
SS1G_02620T0	GO:0016787	glycoside hydrolase family 79 protein
SS1G_02620T0	GO:0008152
SS1G_02655T0	GO:0020037	heme steroid binding protein
SS1G_02655T0	GO:0046872
SS1G_02708T0	GO:0016788	carbohydrate esterase family 16 protein
SS1G_02708T0	GO:0032266
SS1G_02708T0	GO:0000724
SS1G_02708T0	GO:0000910
SS1G_02708T0	GO:0006629
SS1G_02781T0	GO:0005576	glycoside hydrolase family 35 protein
SS1G_02781T0	GO:0005773
SS1G_02781T0	GO:0004565
SS1G_02781T0	GO:0000272
SS1G_02781T0	GO:0005988
SS1G_02781T0	EC:3.2.1.23
SS1G_02781T0	EC:3.2.1
SS1G_02790T0	GO:0003993	phosphoglycerate mutase-like protein
SS1G_02790T0	GO:0016311
SS1G_02790T0	EC:3.1
SS1G_02790T0	EC:3.1.3.41
SS1G_02790T0	EC:3.1.3.2
SS1G_02857T0	GO:0005576	protease s8 tripeptidyl peptidase
SS1G_02857T0	GO:0009277
SS1G_02857T0	GO:0030428
SS1G_02857T0	GO:0004252
SS1G_02857T0	GO:0045148
SS1G_02857T0	GO:0006508
SS1G_02857T0	EC:3.4.11
SS1G_02857T0	EC:3.4.21
SS1G_02857T0	EC:3.4.13
SS1G_02857T0	EC:3.4.11.4
SS1G_03029T0	GO:0008762	fad- protein
SS1G_03029T0	GO:0050660
SS1G_03029T0	GO:0055114
SS1G_03029T0	EC:1.1.1.158
SS1G_03041T0	GO:0004553	glycoside hydrolase family 61 protein
SS1G_03041T0	GO:0005488
SS1G_03041T0	GO:0005975
SS1G_03160T0	GO:0005768	autophagy related lipase
SS1G_03160T0	GO:0044446
SS1G_03160T0	GO:0098588
SS1G_03160T0	GO:0016787
SS1G_03160T0	GO:0006629
SS1G_03181T0	GO:0004190	aspartate protease
SS1G_03181T0	GO:0006508
SS1G_03181T0	EC:3.4.23
SS1G_03221T0	GO:0072546	duf1620 domain-containing protein
SS1G_03286T0	GO:0005618	pectin methylesterase
SS1G_03286T0	GO:0016798
SS1G_03286T0	GO:0030599
SS1G_03286T0	GO:0045330
SS1G_03286T0	GO:0008152
SS1G_03286T0	GO:0042545
SS1G_03286T0	EC:3.1.1.11
SS1G_03286T0	EC:3.1.1.1
SS1G_03361T0	GO:0004252	serine protein
SS1G_03361T0	GO:0006508
SS1G_03361T0	EC:3.4.21
SS1G_03385T0	GO:0009277	alpha-amylase a type-1 2
SS1G_03385T0	GO:0030287
SS1G_03385T0	GO:0030428
SS1G_03385T0	GO:0031521
SS1G_03385T0	GO:0032163
SS1G_03385T0	GO:0004556
SS1G_03385T0	GO:0005509
SS1G_03385T0	GO:0016052
SS1G_03385T0	EC:3.2.1.1
SS1G_03385T0	EC:3.2.1
SS1G_03387T0	GO:0005576	glycoside hydrolase family 5 protein
SS1G_03387T0	GO:0004553
SS1G_03387T0	GO:0030248
SS1G_03387T0	GO:0046872
SS1G_03387T0	GO:0005975
SS1G_03420T0	GO:0004553	class iii
SS1G_03420T0	GO:0005975
SS1G_03518T0	GO:0005576	subtilisin-like protein
SS1G_03518T0	GO:0009277
SS1G_03518T0	GO:0030428
SS1G_03518T0	GO:0004252
SS1G_03518T0	GO:0045148
SS1G_03518T0	GO:0006508
SS1G_03518T0	EC:3.4.11
SS1G_03518T0	EC:3.4.21
SS1G_03518T0	EC:3.4.13
SS1G_03518T0	EC:3.4.11.4
SS1G_03540T0	GO:0005576	pectin lyase-like protein
SS1G_03540T0	GO:0004650
SS1G_03540T0	GO:0016829
SS1G_03540T0	GO:0005975
SS1G_03540T0	GO:0071555
SS1G_03540T0	EC:3.2.1.15
SS1G_03576T0	GO:0004190	pepsinogen c protein
SS1G_03576T0	GO:0006508
SS1G_03576T0	EC:3.4.23
SS1G_03602T0	GO:0046556	glycoside hydrolase family 51 protein
SS1G_03602T0	GO:0046373
SS1G_03602T0	EC:3.2.1.55
SS1G_03610T0	GO:0016788	carbohydrate esterase family 16 protein
SS1G_03610T0	GO:0032266
SS1G_03610T0	GO:0000724
SS1G_03610T0	GO:0000910
SS1G_03610T0	GO:0006629
SS1G_03618T0	GO:0005576	glycoside hydrolase family 11 enzyme
SS1G_03618T0	GO:0030248
SS1G_03618T0	GO:0031176
SS1G_03618T0	GO:0045493
SS1G_03618T0	EC:3.2.1.8
SS1G_03629T0	GO:0004190	aspartyl partial
SS1G_03629T0	GO:0006508
SS1G_03629T0	EC:3.4.23
SS1G_03647T0	GO:0004565	glycoside family 35
SS1G_03647T0	GO:0005975
SS1G_03647T0	EC:3.2.1.23
SS1G_03647T0	EC:3.2.1
SS1G_03656T0	GO:0005576	secreted protein
SS1G_03744T0	GO:0016301	cyclin-dependent protein kinase regulator pho80
SS1G_03744T0	GO:0019901
SS1G_03744T0	GO:0000079
SS1G_03795T0	GO:0003723	ribonuclease t2
SS1G_03795T0	GO:0033897
SS1G_03795T0	GO:0090502
SS1G_03795T0	EC:3.1.31
SS1G_03795T0	EC:3.1
SS1G_03795T0	EC:3.1.27
SS1G_03795T0	EC:3.1.27.1
SS1G_03941T0	GO:0004190	eukaryotic aspartyl protease
SS1G_03941T0	GO:0006508
SS1G_03941T0	EC:3.4.23
SS1G_04030T0	GO:0004620	lysophospholipase
SS1G_04030T0	GO:0009395
SS1G_04030T0	EC:3.1.1
SS1G_04085T0	GO:0098542	barwin-like endoglucanase
SS1G_04095T0	GO:0016788	sgnh hydrolase
SS1G_04095T0	GO:0006629
SS1G_04116T0	GO:0055085	purine nucleoside protein
SS1G_04177T0	GO:0005576	endopolygalacturonase 5
SS1G_04177T0	GO:0004650
SS1G_04177T0	GO:0005975
SS1G_04177T0	GO:0071555
SS1G_04177T0	EC:3.2.1.15
SS1G_04196T0	GO:0005507	multicopper oxidase
SS1G_04196T0	GO:0016491
SS1G_04196T0	GO:0055114
SS1G_04200T0	GO:0016787	alpha- -mannosidase family protein
SS1G_04200T0	GO:0030246
SS1G_04200T0	GO:0005975
SS1G_04207T0	GO:0005576	polygalacturonase partial
SS1G_04207T0	GO:0004650
SS1G_04207T0	GO:0005975
SS1G_04207T0	GO:0071555
SS1G_04207T0	EC:3.2.1.15
SS1G_04468T0	GO:0016020	glycoside hydrolase family 47 protein
SS1G_04468T0	GO:0004571
SS1G_04468T0	GO:0005509
SS1G_04468T0	GO:0008152
SS1G_04468T0	EC:3.2.1.113
SS1G_04468T0	EC:3.2.1.24
SS1G_04468T0	EC:3.2.1
SS1G_04473T0	GO:0003824	extracellular serine-rich protein
SS1G_04473T0	GO:0005975
SS1G_04497T0	GO:0004553	glycoside hydrolase family 16 protein
SS1G_04497T0	GO:0005975
SS1G_04530T0	GO:0004620	lysophospholipase precursor
SS1G_04530T0	GO:0009395
SS1G_04530T0	EC:3.1.1
SS1G_04541T0	GO:0016787	alpha-l-rhamnosidase a
SS1G_04541T0	GO:0008152
SS1G_04552T0	GO:0005576	endo-xylogalacturonan hydrolase a
SS1G_04552T0	GO:0004650
SS1G_04552T0	GO:0005975
SS1G_04552T0	GO:0071555
SS1G_04552T0	EC:3.2.1.15
SS1G_04592T0	GO:0016788	carbohydrate esterase family 16 protein
SS1G_04592T0	GO:0032266
SS1G_04592T0	GO:0000724
SS1G_04592T0	GO:0000910
SS1G_04592T0	GO:0006629
SS1G_04639T0	GO:0016901	glucose sorbosone dehydrogenase protein
SS1G_04639T0	GO:0048038
SS1G_04639T0	GO:0005975
SS1G_04639T0	GO:0055114
SS1G_04662T0	GO:0052692	alpha-galactosidase a
SS1G_04662T0	GO:0005975
SS1G_04662T0	EC:3.2.1.22
SS1G_04662T0	EC:3.2.1
SS1G_04725T0	GO:0016491	di-copper centre-containing
SS1G_04725T0	GO:0046872
SS1G_04725T0	GO:0055114
SS1G_04766T0	GO:0046872	spherulin-1a
SS1G_04786T0	GO:0008061	carbohydrate-binding module family 18 protein
SS1G_04790T0	GO:0003993	3-phytase a precursor
SS1G_04790T0	GO:0016311
SS1G_04790T0	EC:3.1
SS1G_04790T0	EC:3.1.3.41
SS1G_04790T0	EC:3.1.3.2
SS1G_04850T0	GO:0008496	glycoside hydrolase family 76 protein
SS1G_04850T0	GO:0016052
SS1G_04850T0	EC:3.2.1.101
SS1G_04850T0	EC:3.2.1.24
SS1G_04850T0	EC:3.2.1
SS1G_04898T0	GO:0016798	carbohydrate esterase family 4 protein
SS1G_04898T0	GO:0016810
SS1G_04898T0	GO:0045493
SS1G_04945T0	GO:0004553	glycoside hydrolase family 7 protein
SS1G_04945T0	GO:0030245
SS1G_04946T0	GO:0005576	carbohydrate-binding module family 1 protein
SS1G_04946T0	GO:0004553
SS1G_04946T0	GO:0030248
SS1G_04946T0	GO:0005975
SS1G_04958T0	GO:0004252	subtilisin-like protein
SS1G_04958T0	GO:0006508
SS1G_04958T0	EC:3.4.21
SS1G_05073T0	GO:0008081	plc-like phosphodiesterase
SS1G_05073T0	GO:0006629
SS1G_05073T0	EC:3.1
SS1G_05192T0	GO:0016787	glycoside hydrolase family 65 protein
SS1G_05192T0	GO:0030246
SS1G_05192T0	GO:0005975
SS1G_05368T0	GO:0004553	glycoside hydrolase family 3 protein
SS1G_05368T0	GO:0030245
SS1G_05434T0	GO:0016787	gdsl-like lipase acylhydrolase domain protein
SS1G_05434T0	GO:0008152
SS1G_05449T0	GO:0004185	carboxypeptidase d
SS1G_05449T0	GO:0006508
SS1G_05449T0	EC:3.4.21
SS1G_05449T0	EC:3.4.16
SS1G_05454T0	GO:0004568	glycoside hydrolase family 18 protein
SS1G_05454T0	GO:0008061
SS1G_05454T0	GO:0005975
SS1G_05454T0	GO:0006032
SS1G_05454T0	EC:3.2.1.14
SS1G_05493T0	GO:0016787	feruloyl esterase b precursor
SS1G_05493T0	GO:0008152
SS1G_05609T0	GO:0003824	enoyl- hydratase
SS1G_05609T0	GO:0008152
SS1G_05612T0	GO:0004177	prolyl aminopeptidase (secreted protein)
SS1G_05612T0	GO:0004806
SS1G_05612T0	GO:0006508
SS1G_05612T0	GO:0016042
SS1G_05612T0	EC:3.4.11
SS1G_05612T0	EC:3.1.1
SS1G_05612T0	EC:3.1.1.1
SS1G_05612T0	EC:3.1.1.3
SS1G_05677T0	GO:0008812	gmc oxidoreductase
SS1G_05677T0	GO:0050660
SS1G_05677T0	GO:0006066
SS1G_05677T0	GO:0055114
SS1G_05677T0	EC:1.1.99.1
SS1G_05775T0	GO:0004553	glycoside hydrolase family 5 protein
SS1G_05775T0	GO:0005975
SS1G_05784T0	GO:0016787	glycoside hydrolase family 71 protein
SS1G_05784T0	GO:0008152
SS1G_05832T0	GO:0005576	glycoside hydrolase family 28 protein
SS1G_05832T0	GO:0004650
SS1G_05832T0	GO:0016829
SS1G_05832T0	GO:0047911
SS1G_05832T0	GO:0045490
SS1G_05832T0	GO:0071555
SS1G_05832T0	EC:3.2.1.67
SS1G_05832T0	EC:3.2.1.15
SS1G_05925T0	GO:0004601	aromatic peroxygenase
SS1G_05925T0	GO:0055114
SS1G_05925T0	EC:1.11.1.7
SS1G_06037T0	GO:0004553	glucan -beta-glucosidase
SS1G_06037T0	GO:0005975
SS1G_06235T0	GO:0005576	murein transglycosylase
SS1G_06235T0	GO:0004650
SS1G_06235T0	GO:0005975
SS1G_06235T0	GO:0071555
SS1G_06235T0	EC:3.2.1.15
SS1G_06264T0	GO:0016614	gmc oxidoreductase
SS1G_06264T0	GO:0050660
SS1G_06264T0	GO:0055114
SS1G_06333T0	GO:0003993	histidine acid phosphatase
SS1G_06333T0	GO:0016311
SS1G_06333T0	EC:3.1
SS1G_06333T0	EC:3.1.3.41
SS1G_06333T0	EC:3.1.3.2
SS1G_06349T0	GO:0016787	nucleoside hydrolase
SS1G_06349T0	GO:0008152
SS1G_06365T0	GO:0005507	extracellular dihydrogeodin oxidase laccase
SS1G_06365T0	GO:0016491
SS1G_06365T0	GO:0055114
SS1G_06426T0	GO:0016787	glycoside hydrolase family 43 protein
SS1G_06426T0	GO:0008152
SS1G_06534T0	GO:0004252	serin endopeptidase
SS1G_06534T0	GO:0006508
SS1G_06534T0	EC:3.4.21
SS1G_06653T0	GO:0016787	glycoside hydrolase family 65 protein
SS1G_06653T0	GO:0030246
SS1G_06653T0	GO:0005975
SS1G_06695T0	GO:0016491	fad dependent oxidoreductase
SS1G_06695T0	GO:0055114
SS1G_06742T0	GO:0005576	scp-like extracellular protein
SS1G_06942T0	GO:0051536	cupredoxin (secreted protein)
SS1G_07022T0	GO:0003993	histidine acid phosphatase
SS1G_07022T0	GO:0016311
SS1G_07022T0	EC:3.1
SS1G_07022T0	EC:3.1.3.41
SS1G_07022T0	EC:3.1.3.2
SS1G_07039T0	GO:0004650	rhamnogalacturonase a
SS1G_07039T0	GO:0046576
SS1G_07039T0	GO:0045490
SS1G_07039T0	EC:3.2.1.15
SS1G_07162T0	GO:0004553	beta- -glucosidase
SS1G_07162T0	GO:0030245
SS1G_07184T0	GO:0004553	glycoside hydrolase family 32 protein
SS1G_07184T0	GO:0005975
SS1G_07268T0	GO:0004252	protease s8 tripeptidyl peptidase
SS1G_07268T0	GO:0006508
SS1G_07268T0	EC:3.4.21
SS1G_07393T0	GO:0016787	glycoside hydrolase family 55 protein
SS1G_07393T0	GO:0016829
SS1G_07393T0	GO:0008152
SS1G_07498T0	GO:0008812	gmc oxidoreductase
SS1G_07498T0	GO:0050660
SS1G_07498T0	GO:0006066
SS1G_07498T0	GO:0055114
SS1G_07498T0	EC:1.1.99.1
SS1G_07554T0	GO:0005576	carbohydrate-binding module family 1 protein
SS1G_07554T0	GO:0004553
SS1G_07554T0	GO:0030248
SS1G_07554T0	GO:0005975
SS1G_07579T0	GO:0008762	isoamyl alcohol
SS1G_07579T0	GO:0050660
SS1G_07579T0	GO:0055114
SS1G_07579T0	EC:1.1.1.158
SS1G_07639T0	GO:0016788	acid phosphatase phoa
SS1G_07639T0	GO:0008152
SS1G_07655T0	GO:0004252	tripeptidyl-peptidase 1 precursor
SS1G_07655T0	GO:0006508
SS1G_07655T0	EC:3.4.21
SS1G_07656T0	GO:0005576	glycoside hydrolase family 61 protein
SS1G_07656T0	GO:0004553
SS1G_07656T0	GO:0030248
SS1G_07656T0	GO:0005975
SS1G_07661T0	GO:0005576	alpha beta-hydrolase
SS1G_07661T0	GO:0050525
SS1G_07661T0	GO:0008152
SS1G_07661T0	EC:3.1.1.74
SS1G_07661T0	EC:3.1.1.1
SS1G_07749T0	GO:0031176	glycoside hydrolase family 11 protein
SS1G_07749T0	GO:0045493
SS1G_07749T0	EC:3.2.1.8
SS1G_07836T0	GO:0005576	acid protease partial
SS1G_07836T0	GO:0004190
SS1G_07836T0	GO:0006508
SS1G_07836T0	GO:0031638
SS1G_07836T0	EC:3.4.23
SS1G_07847T0	GO:0005576	beta-d-glucoside glucohydrolase
SS1G_07847T0	GO:0008422
SS1G_07847T0	GO:0030248
SS1G_07847T0	GO:0005975
SS1G_07847T0	EC:3.2.1.21
SS1G_07847T0	EC:3.2.1
SS1G_07863T0	GO:0005576	fad nad -binding protein
SS1G_07863T0	GO:0004553
SS1G_07863T0	GO:0016614
SS1G_07863T0	GO:0030248
SS1G_07863T0	GO:0050660
SS1G_07863T0	GO:0005975
SS1G_07863T0	GO:0055114
SS1G_07942T0	GO:0005576	pectin lyase a precursor protein
SS1G_07942T0	GO:0016829
SS1G_07942T0	GO:0000272
SS1G_08104T0	GO:0005576	acetyl xylan esterase
SS1G_08104T0	GO:0004553
SS1G_08104T0	GO:0030248
SS1G_08104T0	GO:0005975
SS1G_08208T0	GO:0016985	glycoside hydrolase family 5 protein
SS1G_08208T0	GO:0046355
SS1G_08208T0	EC:3.2.1.25
SS1G_08208T0	EC:3.2.1.78
SS1G_08208T0	EC:3.2.1
SS1G_08229T0	GO:0005576	rhamnogalacturonase a
SS1G_08229T0	GO:0004650
SS1G_08229T0	GO:0046576
SS1G_08229T0	GO:0045490
SS1G_08229T0	GO:0071555
SS1G_08229T0	EC:3.2.1.15
SS1G_08361T0	GO:0016787	tannase subunit protein
SS1G_08361T0	GO:0008152
SS1G_08493T0	GO:0008061	glycoside hydrolase family 61 protein
SS1G_08493T0	GO:0016787
SS1G_08493T0	GO:0008152
SS1G_08528T0	GO:0008237	metalloproteases catalytic
SS1G_08528T0	GO:0006508
SS1G_08621T0	GO:0003676	nuclease s1 protein
SS1G_08621T0	GO:0004519
SS1G_08621T0	GO:0006308
SS1G_08621T0	GO:0090305
SS1G_08621T0	EC:3.1
SS1G_08634T0	GO:0005576	extracellular exo-
SS1G_08634T0	GO:0004650
SS1G_08634T0	GO:0016052
SS1G_08634T0	GO:0071555
SS1G_08634T0	EC:3.2.1.15
SS1G_08644T0	GO:0004806	lipase 3
SS1G_08644T0	GO:0016042
SS1G_08644T0	EC:3.1.1
SS1G_08644T0	EC:3.1.1.1
SS1G_08644T0	EC:3.1.1.3
SS1G_08645T0	GO:0008762	fad binding domain-containing protein
SS1G_08645T0	GO:0050660
SS1G_08645T0	GO:0055114
SS1G_08645T0	EC:1.1.1.158
SS1G_08695T0	GO:0005576	glycoside hydrolase family 18 protein
SS1G_08695T0	GO:0004553
SS1G_08695T0	GO:0030248
SS1G_08695T0	GO:0005975
SS1G_08814T0	GO:0045735	oxalate decarboxylase
SS1G_08814T0	GO:0046564
SS1G_08814T0	GO:0033609
SS1G_08814T0	EC:4.1.1.2
SS1G_08858T0	GO:0005576	deuterolysin metalloprotease
SS1G_08858T0	GO:0004222
SS1G_08858T0	GO:0046872
SS1G_08858T0	GO:0006508
SS1G_08858T0	EC:3.4.24
SS1G_08889T0	GO:0003824	glutaminase
SS1G_08889T0	GO:0008152
SS1G_08894T0	GO:0016787	alpha beta-hydrolase protein
SS1G_08894T0	GO:0008152
SS1G_08917T0	GO:0006078	beta- -glucan boisynthesis protein
SS1G_08917T0	GO:0042546
SS1G_09020T0	GO:0005576	cellobiohydrolase precursor
SS1G_09020T0	GO:0008810
SS1G_09020T0	GO:0016162
SS1G_09020T0	GO:0016829
SS1G_09020T0	GO:0030248
SS1G_09020T0	GO:0030245
SS1G_09020T0	EC:3.2.1.91
SS1G_09020T0	EC:3.2.1.4
SS1G_09060T0	GO:0005618	subtilisin-like protease
SS1G_09060T0	GO:0016020
SS1G_09060T0	GO:0004252
SS1G_09060T0	GO:0006508
SS1G_09060T0	EC:3.4.21
SS1G_09129T0	GO:0004553	glycoside hydrolase family 1 protein
SS1G_09129T0	GO:0005975
SS1G_09143T0	GO:0003824	amidohydrolase 2
SS1G_09143T0	GO:0008152
SS1G_09193T0	GO:0016787	isochorismatase-like hydrolase
SS1G_09193T0	GO:0008152
SS1G_09196T0	GO:0016853	enoyl- hydratase
SS1G_09196T0	GO:0008152
SS1G_09216T0	GO:0016787	glycoside hydrolase family 55 protein
SS1G_09216T0	GO:0008152
SS1G_09225T0	GO:0005576	tripeptidyl peptidase a
SS1G_09225T0	GO:0009277
SS1G_09225T0	GO:0030428
SS1G_09225T0	GO:0004252
SS1G_09225T0	GO:0045148
SS1G_09225T0	GO:0006508
SS1G_09225T0	EC:3.4.11
SS1G_09225T0	EC:3.4.21
SS1G_09225T0	EC:3.4.13
SS1G_09225T0	EC:3.4.11.4
SS1G_09248T0	GO:0005576	hydrophobin precursor protein
SS1G_09250T0	GO:0008810	endoglucanase-1 precursor
SS1G_09250T0	GO:0016705
SS1G_09250T0	GO:0046872
SS1G_09250T0	GO:0051536
SS1G_09250T0	GO:0000272
SS1G_09250T0	GO:0006725
SS1G_09250T0	EC:3.2.1.4
SS1G_09251T0	GO:0005576	glycoside hydrolase family 61 protein
SS1G_09251T0	GO:0004553
SS1G_09251T0	GO:0030248
SS1G_09251T0	GO:0005975
SS1G_09268T0	GO:0004252	tripeptidyl-peptidase 1 precursor
SS1G_09268T0	GO:0006508
SS1G_09268T0	EC:3.4.21
SS1G_09365T0	GO:0004338	endo-beta- -
SS1G_09365T0	GO:0046557
SS1G_09365T0	GO:0009251
SS1G_09365T0	EC:3.2.1.75
SS1G_09365T0	EC:3.2.1.21
SS1G_09365T0	EC:3.2.1.58
SS1G_09365T0	EC:3.2.1
SS1G_09366T0	GO:0004553	beta- protein
SS1G_09366T0	GO:0005975
SS1G_09475T0	GO:0004185	alpha beta-hydrolase
SS1G_09475T0	GO:0006508
SS1G_09475T0	EC:3.4.21
SS1G_09475T0	EC:3.4.16
SS1G_09495T0	GO:0003847	paf acetylhydrolase family protein
SS1G_09495T0	GO:0016042
SS1G_09495T0	EC:3.1.1.47
SS1G_09495T0	EC:3.1.1.1
SS1G_09782T0	GO:0003676	nuclease s1
SS1G_09782T0	GO:0004519
SS1G_09782T0	GO:0006308
SS1G_09782T0	GO:0090305
SS1G_09782T0	EC:3.1
SS1G_09861T0	GO:0005576	glycoside hydrolase family 71 protein
SS1G_09861T0	GO:0051118
SS1G_09861T0	GO:0044275
SS1G_09861T0	EC:3.2.1
SS1G_09861T0	EC:3.2.1.59
SS1G_09866T0	GO:0004553	glycoside hydrolase family 5 protein
SS1G_09866T0	GO:0005975
SS1G_09882T0	GO:0016491	wd40 repeat-like protein
SS1G_09882T0	GO:0055114
SS1G_09909T0	GO:0008236	oligopeptidase family protein
SS1G_09909T0	GO:0006508
SS1G_09959T0	GO:0000287	acid phosphatase
SS1G_09959T0	GO:0003993
SS1G_09959T0	GO:0004449
SS1G_09959T0	GO:0051287
SS1G_09959T0	GO:0006099
SS1G_09959T0	GO:0016311
SS1G_09959T0	EC:1.1.1.41
SS1G_09959T0	EC:3.1
SS1G_09959T0	EC:1.1.1
SS1G_09959T0	EC:3.1.3.41
SS1G_09959T0	EC:3.1.3.2
SS1G_09965T0	GO:0004767	acid sphingomyelinase
SS1G_09965T0	GO:0016798
SS1G_09965T0	GO:0006685
SS1G_09965T0	EC:3.1
SS1G_09965T0	EC:3.1.4.12
SS1G_09965T0	EC:3.1.1
SS1G_09982T0	GO:0016020	clock-controlled protein 6 protein
SS1G_09982T0	GO:0004872
SS1G_09982T0	GO:0005215
SS1G_09982T0	GO:0006810
SS1G_10038T0	GO:0004563	glycoside hydrolase family 20 protein
SS1G_10038T0	GO:0005488
SS1G_10038T0	GO:0005975
SS1G_10038T0	EC:3.2.1.52
SS1G_10038T0	EC:3.2.1
SS1G_10071T0	GO:0005576	pectin lyase
SS1G_10071T0	GO:0047490
SS1G_10071T0	GO:0045490
SS1G_10071T0	GO:0071555
SS1G_10071T0	EC:4.2.2.10
SS1G_10078T0	GO:0004601	oxidase-like protein
SS1G_10078T0	GO:0055114
SS1G_10078T0	EC:1.11.1.7
SS1G_10092T0	GO:0005576	glycoside hydrolase family 11 enzyme
SS1G_10092T0	GO:0030246
SS1G_10092T0	GO:0031176
SS1G_10092T0	GO:0009405
SS1G_10092T0	GO:0045493
SS1G_10092T0	EC:3.2.1.8
SS1G_10165T0	GO:0005618	carbohydrate esterase family 8 protein
SS1G_10165T0	GO:0016829
SS1G_10165T0	GO:0030599
SS1G_10165T0	GO:0045330
SS1G_10165T0	GO:0008152
SS1G_10165T0	GO:0042545
SS1G_10165T0	EC:3.1.1.11
SS1G_10165T0	EC:3.1.1.1
SS1G_10167T0	GO:0005576	polygalacturonase partial
SS1G_10167T0	GO:0004650
SS1G_10167T0	GO:0005975
SS1G_10167T0	GO:0071555
SS1G_10167T0	EC:3.2.1.15
SS1G_10482T0	GO:0016788	lysophospholipase a
SS1G_10482T0	GO:0032266
SS1G_10482T0	GO:0000724
SS1G_10482T0	GO:0000910
SS1G_10482T0	GO:0006629
SS1G_10683T0	GO:0004674	aldose 1-epimerase
SS1G_10683T0	GO:0005524
SS1G_10683T0	GO:0016853
SS1G_10683T0	GO:0030246
SS1G_10683T0	GO:0005975
SS1G_10683T0	GO:0006468
SS1G_10683T0	EC:2.7.11
SS1G_10698T0	GO:0005576	polygalacturonase 3
SS1G_10698T0	GO:0004650
SS1G_10698T0	GO:0005975
SS1G_10698T0	GO:0071555
SS1G_10698T0	EC:3.2.1.15
SS1G_10796T0	GO:0045735	oxalate decarboxylase
SS1G_10842T0	GO:0005576	beta-galactosidase c
SS1G_10842T0	GO:0004565
SS1G_10842T0	GO:0000272
SS1G_10842T0	EC:3.2.1.23
SS1G_10842T0	EC:3.2.1
SS1G_10845T0	GO:0004553	glycoside hydrolase family 12 protein
SS1G_10845T0	GO:0008152
SS1G_10867T0	GO:0016787	glycosyl hydrolase family 76
SS1G_10867T0	GO:0008152
SS1G_10875T0	GO:0016787	carboxylesterase protein
SS1G_10875T0	GO:0008152
SS1G_10949T0	GO:0005622	glucose oxidase
SS1G_10949T0	GO:0008812
SS1G_10949T0	GO:0046562
SS1G_10949T0	GO:0071949
SS1G_10949T0	GO:0006066
SS1G_10949T0	GO:0055114
SS1G_10949T0	EC:1.1.3.4
SS1G_10949T0	EC:1.1.3.5
SS1G_10949T0	EC:1.1.99.1
SS1G_11057T0	GO:0005576	polygalacturonase partial
SS1G_11057T0	GO:0005618
SS1G_11057T0	GO:0004650
SS1G_11057T0	GO:0030599
SS1G_11057T0	GO:0045330
SS1G_11057T0	GO:0005975
SS1G_11057T0	GO:0042545
SS1G_11057T0	EC:3.1.1.11
SS1G_11057T0	EC:3.1.1.1
SS1G_11057T0	EC:3.2.1.15
SS1G_11108T0	GO:0005840	ribosomal protein s17
SS1G_11189T0	GO:0004181	zinc carboxypeptidase
SS1G_11189T0	GO:0008270
SS1G_11189T0	GO:0006508
SS1G_11189T0	EC:3.4.17
SS1G_11366T0	GO:0004190	vacuolar protease a
SS1G_11366T0	GO:0006508
SS1G_11366T0	EC:3.4.23
SS1G_11382T0	GO:0004185	serine carboxypeptidase
SS1G_11382T0	GO:0006508
SS1G_11382T0	EC:3.4.21
SS1G_11382T0	EC:3.4.16
SS1G_11412T0	GO:0051213	quercetin -dioxygenase
SS1G_11412T0	GO:0055114
SS1G_11499T0	GO:0004553	glycoside hydrolase family 16 protein
SS1G_11499T0	GO:0005975
SS1G_11535T0	GO:0004560	glycoside hydrolase family 95 protein
SS1G_11535T0	GO:0008152
SS1G_11535T0	EC:3.2.1.51
SS1G_11535T0	EC:3.2.1
SS1G_11585T0	GO:0015926	arabinogalactan endo- -beta-galactosidase
SS1G_11585T0	GO:0031218
SS1G_11585T0	GO:0005975
SS1G_11585T0	EC:3.2.1.89
SS1G_11585T0	EC:3.2.1
SS1G_11700T0	GO:0004568	glycoside hydrolase family 18 protein
SS1G_11700T0	GO:0005975
SS1G_11700T0	GO:0006032
SS1G_11700T0	EC:3.2.1.14
SS1G_11703T0	GO:0042765	gpi transamidase component gpi16
SS1G_11703T0	GO:0016255
SS1G_11765T0	GO:0016787	alpha- -glucanase
SS1G_11765T0	GO:0008152
SS1G_11853T0	GO:0016787	carboxylesterase family protein
SS1G_11853T0	GO:0008152
SS1G_11922T0	GO:0005576	family 43 glycoside hydrolase
SS1G_11922T0	GO:0046558
SS1G_11922T0	GO:0031222
SS1G_11922T0	GO:2000895
SS1G_11922T0	EC:3.2.1.99
SS1G_11927T0	GO:0005576	carbohydrate-binding module family 20 protein
SS1G_11927T0	GO:0005507
SS1G_11927T0	GO:0052716
SS1G_11927T0	GO:0046274
SS1G_11927T0	GO:0055114
SS1G_11927T0	EC:1.10.3
SS1G_11927T0	EC:1.10.3.2
SS1G_11930T0	GO:0004104	alpha beta-hydrolase
SS1G_11930T0	GO:0008152
SS1G_11930T0	EC:3.1.1.8
SS1G_11930T0	EC:3.1.1.1
SS1G_11988T0	GO:0008812	choline dehydrogenase
SS1G_11988T0	GO:0050660
SS1G_11988T0	GO:0006066
SS1G_11988T0	GO:0055114
SS1G_11988T0	EC:1.1.99.1
SS1G_11992T0	GO:0016788	sgnh hydrolase
SS1G_11992T0	GO:0006629
SS1G_12017T0	GO:0005886	glycoside hydrolase family 72 protein
SS1G_12017T0	GO:0031225
SS1G_12017T0	GO:0016740
SS1G_12017T0	GO:0016798
SS1G_12017T0	GO:0005975
SS1G_12024T0	GO:0004553	cell wall glucanase
SS1G_12024T0	GO:0005975
SS1G_12057T0	GO:0005576	murein transglycosylase
SS1G_12057T0	GO:0004650
SS1G_12057T0	GO:0045490
SS1G_12057T0	GO:0071555
SS1G_12057T0	EC:3.2.1.15
SS1G_12059T0	GO:0005576	carbohydrate-binding module family 1 protein
SS1G_12059T0	GO:0004553
SS1G_12059T0	GO:0030248
SS1G_12059T0	GO:0005975
SS1G_12083T0	GO:0016787	glycoside hydrolase family 115 protein
SS1G_12083T0	GO:0008152
SS1G_12191T0	GO:0005576	endo- -beta-
SS1G_12191T0	GO:0030248
SS1G_12191T0	GO:0031176
SS1G_12191T0	GO:0045493
SS1G_12191T0	EC:3.2.1.8
SS1G_12198T0	GO:0008812	gmc oxidoreductase
SS1G_12198T0	GO:0050660
SS1G_12198T0	GO:0006066
SS1G_12198T0	GO:0055114
SS1G_12198T0	EC:1.1.99.1
SS1G_12200T0	GO:0008061	glucooligosaccharide oxidase
SS1G_12200T0	GO:0008762
SS1G_12200T0	GO:0050660
SS1G_12200T0	GO:0055114
SS1G_12200T0	EC:1.1.1.158
SS1G_12210T0	GO:0004252	subtilisin-like protein
SS1G_12210T0	GO:0006508
SS1G_12210T0	EC:3.4.21
SS1G_12320T0	GO:0004553	glycoside hydrolase family 16 protein
SS1G_12320T0	GO:0005975
SS1G_12336T0	GO:0019028	chitin binding protein
SS1G_12383T0	GO:0003993	histidine acid
SS1G_12383T0	GO:0016311
SS1G_12383T0	EC:3.1
SS1G_12383T0	EC:3.1.3.41
SS1G_12383T0	EC:3.1.3.2
SS1G_12413T0	GO:0004185	carboxypeptidase s1
SS1G_12413T0	GO:0006508
SS1G_12413T0	EC:3.4.21
SS1G_12413T0	EC:3.4.16
SS1G_12499T0	GO:0005622	serine carboxypeptidase
SS1G_12499T0	GO:0004185
SS1G_12499T0	GO:0006508
SS1G_12499T0	EC:3.4.21
SS1G_12499T0	EC:3.4.16
SS1G_12500T0	GO:0000324	carboxypeptidase y
SS1G_12500T0	GO:0004185
SS1G_12500T0	GO:0006508
SS1G_12500T0	GO:0046938
SS1G_12500T0	EC:3.4.21
SS1G_12500T0	EC:3.4.16
SS1G_12609T0	GO:0004601	sterigmatocystin biosynthesis peroxidase stcc protein
SS1G_12609T0	GO:0055114
SS1G_12609T0	EC:1.11.1.7
SS1G_12721T0	GO:0016787	tannase subunit protein
SS1G_12721T0	GO:0008152
SS1G_12765T0	GO:0005576	carbohydrate esterase family 15 protein
SS1G_12765T0	GO:0004553
SS1G_12765T0	GO:0030248
SS1G_12765T0	GO:0005975
SS1G_12907T0	GO:0005576	cutinase
SS1G_12907T0	GO:0050525
SS1G_12907T0	GO:0008152
SS1G_12907T0	EC:3.1.1.74
SS1G_12907T0	EC:3.1.1.1
SS1G_12917T0	GO:0005975	uncharacterized serine-rich protein
SS1G_12930T0	GO:0004553	glycoside hydrolase family 17 protein
SS1G_12930T0	GO:0005975
SS1G_12937T0	GO:0016787	glycosyl hydrolase
SS1G_12937T0	GO:0008152
SS1G_13036T0	GO:0005507	multicopper oxidase protein
SS1G_13036T0	GO:0016491
SS1G_13036T0	GO:0055114
SS1G_13255T0	GO:0004553	glycoside hydrolase family 3 protein
SS1G_13255T0	GO:0030245
SS1G_13364T0	GO:0016491	di-copper centre-containing
SS1G_13364T0	GO:0046872
SS1G_13364T0	GO:0055114
SS1G_13386T0	GO:0005576	carbohydrate esterase family 5 protein
SS1G_13386T0	GO:0004806
SS1G_13386T0	GO:0050525
SS1G_13386T0	GO:0019433
SS1G_13386T0	EC:3.1.1.74
SS1G_13386T0	EC:3.1.1
SS1G_13386T0	EC:3.1.1.1
SS1G_13386T0	EC:3.1.1.3
SS1G_13472T0	GO:0044464	alpha-
SS1G_13472T0	GO:0004556
SS1G_13472T0	GO:0005509
SS1G_13472T0	GO:0016052
SS1G_13472T0	EC:3.2.1.1
SS1G_13472T0	EC:3.2.1
SS1G_13501T0	GO:0016798	bacterial alpha-l-rhamnosidase domain protein
SS1G_13501T0	GO:0046575
SS1G_13501T0	GO:0045490
SS1G_13501T0	EC:3.1.1.6
SS1G_13501T0	EC:3.1.1.1
SS1G_13589T0	GO:0008081	plc-like phosphodiesterase
SS1G_13589T0	GO:0006629
SS1G_13589T0	EC:3.1
SS1G_13736T0	GO:0005618	protein rds1 protein
SS1G_13736T0	GO:0005199
SS1G_13809T0	GO:0004339	glucoamylase p protein
SS1G_13809T0	GO:2001070
SS1G_13809T0	GO:0000272
SS1G_13809T0	EC:3.2.1.3
SS1G_13809T0	EC:3.2.1
SS1G_13860T0	GO:0005576	glycoside hydrolase family 45 protein
SS1G_13860T0	GO:0008810
SS1G_13860T0	GO:0030248
SS1G_13860T0	GO:0005975
SS1G_13860T0	EC:3.2.1.4
SS1G_13881T0	GO:0052689	chlorogenic acid esterase precursor
SS1G_13881T0	EC:3.1.1.1
SS1G_13982T0	GO:0016787	triacylglycerol lipase
SS1G_13982T0	GO:0008152
SS1G_14160T0	GO:0004553	glycoside hydrolase family 61 protein
SS1G_14160T0	GO:0005975
SS1G_14184T0	GO:0005576	agglutinin isolectin 3-like
SS1G_14184T0	GO:0004553
SS1G_14184T0	GO:0008061
SS1G_14184T0	GO:0030248
SS1G_14184T0	GO:0005975
SS1G_14289T0	GO:0005576	carbohydrate esterase family 16 protein
SS1G_14289T0	GO:0004553
SS1G_14289T0	GO:0016788
SS1G_14289T0	GO:0030248
SS1G_14289T0	GO:0032266
SS1G_14289T0	GO:0000724
SS1G_14289T0	GO:0000910
SS1G_14289T0	GO:0005975
SS1G_14289T0	GO:0006629
SS1G_14293T0	GO:0008812	glucose oxidase
SS1G_14293T0	GO:0050660
SS1G_14293T0	GO:0006066
SS1G_14293T0	GO:0055114
SS1G_14293T0	EC:1.1.99.1
SS1G_14321T0	GO:0008199	gpi anchored dioxygenase
SS1G_14321T0	GO:0016702
SS1G_14321T0	GO:0006725
SS1G_14321T0	GO:0055114
SS1G_14321T0	EC:1.13.11
SS1G_14441T0	GO:0016787	triacylglycerol lipase
SS1G_14441T0	GO:0008152
SS1G_14449T0	GO:0004650	extracellular exo-
SS1G_14449T0	GO:0005975
SS1G_14449T0	EC:3.2.1.15
SS1G_14497T0	GO:0016798	glycoside hydrolase family 76 protein
SS1G_14497T0	GO:0008152

## Sheet: Table 5
PFAM definitiion	PFAM	Number of seqs in refined Ss secrteome
Glycoside hydrolase, family 28	PF00295	17
Cellulose-binding domain, fungal	PF00734	17
Glucose-methanol-choline oxidoreductase, N-terminal	PF00732	10
Glucose-methanol-choline oxidoreductase, C-terminal	PF05199	10
Glycoside hydrolase, family 5	PF00150	9
Carboxylesterase, type B	PF00135	8
Peptidase S53, propeptide	PF09286	8
Peptidase S8/S53 domain	PF00082	7
Glycoside hydrolase, family 61	PF03443	7
Peptidase A1	PF00026	6
Histidine phosphatase superfamily, clade-2	PF00328	6
Peptidase S10, serine carboxypeptidase	PF00450	6
Lipase, GDSL	PF00657	6
FAD linked oxidase, N-terminal	PF01565	6
Multicopper oxidase, type 1	PF00394	5
Glycoside hydrolase, family 3, N-terminal	PF00933	5
Carbohydrate-binding WSC	PF01822	5
Glycoside hydrolase family 3 C-terminal domain	PF01915	5
Glycoside hydrolase, family 45	PF02015	5
Multicopper oxidase, type 2	PF07731	5
Multicopper oxidase, type 3	PF07732	5
Fibronectin type III-like domain	PF14310	5
Chitin-binding, type 1	PF00187	4
Pectate lyase/Amb allergen	PF00544	4
Glycoside hydrolase, family 18, catalytic domain	PF00704	4
Cutinase	PF01083	4
Pectinesterase, catalytic	PF01095	4
Glycoside hydrolase, family 71	PF03659	4
Glycoside hydrolase, family 76	PF03663	4
Extracellular membrane protein, CFEM domain	PF05730	4
Protein of unknown function DUF3129	PF11327	4
Glycosyl hydrolase, family 13, catalytic domain	PF00128	3
Tyrosinase	PF00264	3
Glycoside hydrolase, family 11	PF00457	3
Glycoside hydrolase, family 16	PF00722	3
Glycoside hydrolase, family 7	PF00840	3
Glycoside hydrolase, family 35	PF01301	3
Chloroperoxidase	PF01328	3
Peptidoglycan-binding lysin domain	PF01476	3
Polysaccharide deacetylase	PF01522	3
Glycoside hydrolase, family 12	PF01670	3
Glycosyl hydrolase family 92	PF07971	3
Berberine/berberine-like	PF08031	3
Alpha-amylase, domain of unknown function DUF1966, C-terminal	PF09260	3
Domain of unknown function DUF1996	PF09362	3
Beta-galactosidase, domain 2	PF10435	3
unintegrated	PF12697	3
Beta-galactosidase, domain 3	PF13363	3
Beta-galactosidase jelly roll domain	PF13364	3
PAN-1 domain	PF00024	2
Metallophosphoesterase domain	PF00149	2
CAP domain	PF00188	2
Cupin 1	PF00190	2
Glycoside hydrolase, family 1	PF00232	2
Glycoside hydrolase, family 17	PF00332	2
Ribonuclease T2-like	PF00445	2
Ricin B lectin domain	PF00652	2
Glycoside hydrolase family 20, catalytic core	PF00728	2
Glycoside hydrolase, family 31	PF01055	2
Lysophospholipase, catalytic domain	PF01735	2
Lipase, class 3	PF01764	2
Peptidase G1	PF01828	2
S1/P1 nuclease	PF02265	2
Barwin-related endoglucanase	PF03330	2
Bacterial alpha-L-rhamnosidase	PF05592	2
Necrosis inducing protein	PF05630	2
Tannase/feruloyl esterase	PF07519	2
Cell wall beta-glucan synthesis	PF10342	2
Uncharacterised protein family, glycosyl hydrolase catalytic domain	PF11790	2
Protein of unknown function DUF3455	PF11937	2
Cell wall galactomannoprotein	PF12296	2
unintegrated	PF12708	2
unintegrated	PF13472	2
unintegrated	PF13668	2
Peptidase S1	PF00089	1
Haem peroxidase, plant/fungal/bacterial	PF00141	1
Cytochrome b5-like heme/steroid binding domain	PF00173	1
Alpha carbonic anhydrase	PF00194	1
Catalase core domain	PF00199	1
Peptidase M14, carboxypeptidase A	PF00246	1
Glycosyl hydrolase family 32, N-terminal	PF00251	1
Peptidase S9, prolyl oligopeptidase, catalytic domain	PF00326	1
Glycoside hydrolase, family 10	PF00331	1
Crotonase superfamily	PF00378	1
Carbohydrate binding module family 20	PF00686	1
Glycoside hydrolase family 15	PF00723	1
Intradiol ring-cleavage dioxygenase, C-terminal	PF00775	1
Isochorismatase-like	PF00857	1
Inosine/uridine-preferring nucleoside hydrolase domain	PF01156	1
Aldose 1-/Glucose-6-phosphate 1-epimerase	PF01263	1
FAD dependent oxidoreductase	PF01266	1
1, 4-beta cellobiohydrolase	PF01341	1
Amidase	PF01425	1
Glycoside hydrolase, family 47	PF01532	1
Urease accessory protein UreF	PF01730	1
Glycoside hydrolase, clan GH-D	PF02065	1
Peptidase M35, deuterolysin	PF02102	1
Endoglucanase H/Glycosyl hydrolase family 26	PF02156	1
MD-2-related lipid-recognition (ML) domain	PF02221	1
Proteinase inhibitor, carboxypeptidase propeptide	PF02244	1
Glycosyl hydrolase family 20, domain 2	PF02838	1
Major royal jelly-related	PF03022	1
Chitin-binding, domain 3	PF03067	1
TB2/DP1/HVA22-related protein	PF03134	1
Glucanosyltransferase	PF03198	1
Platelet-activating factor acetylhydrolase	PF03403	1
Carbohydrate binding X2 domain	PF03442	1
Lipase, secreted	PF03583	1
Glycoside hydrolase, family 65, central catalytic	PF03632	1
GPI transamidase component PIG-T	PF04113	1
Phosphoesterase	PF04185	1
Glycoside hydrolase, family 43	PF04616	1
Amidohydrolase 2	PF04909	1
Propeptide, carboxypeptidase Y	PF05388	1
Yeast cell wall synthesis KRE9/KNH1	PF05390	1
Peptidase S28	PF05577	1
unintegrated	PF05980	1
Protein of unknown function DUF985	PF06172	1
Peptidase S8A, DUF1034 C-terminal	PF06280	1
Purine nucleoside permease	PF06516	1
Catalase immune-responsive domain	PF06628	1
Cerato-ulmin hydrophobin family	PF06766	1
Alpha-L-arabinofuranosidase, C-terminal	PF06964	1
Cerato-platanin	PF07249	1
Domain of unknown function DUF1524	PF07510	1
Glycosyl hydrolase family 53	PF07745	1
Domain of unknown function DUF1620	PF07774	1
Cupin 2, conserved barrel	PF07883	1
X8	PF07983	1
Glucose/Sorbosone dehydrogenase	PF07995	1
Domain of unknown function DUF1793	PF08760	1
Alginate lyase 2	PF08787	1
Ubiquitin 3 binding protein But2, C-terminal	PF09792	1
Domain of unknown function DUF2183	PF09949	1
Lactonase, 7-bladed beta propeller	PF10282	1
Protein of unknown function DUF2401, secretory	PF10287	1
Domain of unknown function DUF2403, glycine-rich	PF10290	1
GLEYA adhesin domain	PF10528	1
Spherulation-specific family 4	PF12138	1
Ankyrin repeat-containing domain	PF12796	1
unintegrated	PF13343	1
unintegrated	PF13360	1
unintegrated	PF13449	1
unintegrated	PF13450	1
unintegrated	PF13577	1
Glycoside hydrolase family 31, N-terminal domain	PF13802	1
unintegrated	PF13933	1
unintegrated	PF13964	1

## Sheet: Table 6
RXLR dEER motif containing proteins	posn	motif	numDE	len	%DE	RXLR->-Rseq	secreted	gpi	aa1	prelen	siglen	maturelen	numcs	%C	numrs	%R	TMs	TMpos	RADAR	WoLFPSORT	[HK]DEL	bipartite_NLS	NES	PFAM		KOG	CDD	ss-nr	twin_e-100	twin_e-40	G781 developing sclerotia	G786 mycelia neutral pH	G787 developing apothecia	G865 infected Brassica	G866 infection cushion	G2118 tomato infection	G2128 Sclerotinia oxidative stress
SS1G_00624	53	RRLR	0	5	0	RRLRR	Y	-	M	482	20	462	4	0.87	18	3.9	0	--	2	extr=25	-	-	0	pfam00026	Aspartate protease	KOG1339	PTZ00013,PTZ00147,PTZ00165,cd05470,cd05471,cd05472,cd05473,cd05474,cd05475,cd05476,cd05477,cd05478,cd05485,cd05486,cd05487,cd05488,cd05490,cd06096,cd06097,cd06098	0	0	2	0	1	0	0	0	0	0
SS1G_01811	397	RNLR	1	24	4.16667	RNLRVVDAGTFPMIQAAHLQATVR	Y	-	M	475	21	454	3	0.66	18	3.96	0	--	2	extr=25	-	-	2	pfam00732,	glucose-methanol-choline oxidoreductase family;	KOG1238	COG2303,PRK02106,TIGR01810	2.13093e-56	0	1	0	0	0	0	3	5	0
							Y																	pfam05199	glucose-methanol-choline oxidoreductase family
SS1G_02399	147	RLLR	5	42	11.9048	RLLRVYDATNWSVHDIALVDAPQFHFVIDTCTNGEVYNMIIR	Y	-	M	542	20	522	10	1.92	8	1.53	0	--	5	extr=26	-	-	0	pfam00295	glycoside hydrolase family 28	-	-	0	2	1	0	0	0	0	0	0	0
SS1G_02553	135	RGLR	9	42	21.4286	RGLRFVQSQMCIALKANSTNILITNSTFYNGLGVAIGSIGQY	Y	-	M	290	20	270	7	2.59	4	1.48	0	--	3	extr=26	-	-	0	pfam00295	glycoside hydrolase family 28	-	-	4.34918e-104	0	0	0	0	0	0	0	1	0
SS1G_03160	82	RRLR	5	38	13.1579	RRLRISPEKIKKATLEGSDSESDIGPFTVPTAPIGIHR	Y	-	M	567	26	541	18	3.33	23	4.25	0	--	3	extr=24	-	-	0	pfam01764	Triglyceride lipase	KOG4540	COG5153,cd00519	1.52572e-126	1	0	0	2	1	0	0	0	3
SS1G_03420	278	RSLR	3	38	7.89474	RSLRNKYPNFGGVNGWEYFDAGSTDGLSQPYMWMANLR	Y	-	M	320	15	305	1	0.33	9	2.95	0	--	2	extr=26	-	-	1	-		-	cd00598,cd02871,cd06546	1.65433e-131	0	1	0	0	0	0	0	0	0
SS1G_03653	36	RMLR	0	6	0	RMLRGR	Y	-	M	386	18	368	9	2.45	10	2.72	0	--	3	extr=23	-	-	1	-		-	-	1.42618e-118	0	0	0	0	0	0	0	0	0
SS1G_04725	536	RNLR	0	6	0	RNLRWR	Y	-	M	593	24	569	2	0.35	18	3.16	0	--	5	extr=25	-	-	0	pfam00264	Tyrosinase	-	-	0	0	3	0	0	46	0	0	0	0
SS1G_04934	159	RVLR	0	11	0	RVLRSLGLSKR	Y	-	M	242	19	223	4	1.79	7	3.14	0	--	3	extr=25	-	-	0	-		-	-	7.29838e-112	0	1	1	0	0	0	0	0	0
SS1G_05368	793	RDLR	2	65	3.07692	RDLRVEGTFEV	Y	-	M	803	20	783	7	0.89	28	3.58	0	--	3	extr=25	-	-	0	pfam00933,	glycoside hydrolase family 3	-	COG1472	0	6	1	0	0	0	0	0	2	0
							Y																	pfam01915	glycoside hydrolase family 3
SS1G_05784	501	RGLR	0	8	0	RGLRGSIR	Y	-	M	574	17	557	14	2.51	16	2.87	0	--	3	extr=27	-	-	1	pfam03659	Glycoside hydrolase family 71	-	-	1.95497e-162	0	0	0	0	0	0	0	0	0
SS1G_06235	202	RMLR	5	42	11.9048	RMLRLISPINATVHDLLLIDSPKFHFIFDFGENIEVYHLTIR	Y	-	M	469	22	447	2	0.45	15	3.36	0	--	3	extr=24	-	-	1	pfam00295	glycoside hydrolase family 28	-	-	0	0	1	0	0	0	0	0	0	0
SS1G_07847	685	RQLR	2	24	8.33333	RQLRGFKKISLEAGAKSSLMFELR	Y	-	M	833	35	798	11	1.38	20	2.51	0	--	3	extr=21	-	-	0	pfam00734,	carbohydrate-binding module	-	COG1472,smart00236	0	6	1	0	0	0	0	0	0	0
							Y																	pfam00933,	glycoside hydrolase family 3
							Y																	pfam01915	glycoside hydrolase family 3
SS1G_07847	738	RDLR	1	24	4.16667	RDLRLEGVLSASSGSSSISSPTTS	Y																	"
SS1G_08229	150	RILR	4	42	9.52381	RILRLYQVTSFSVHGIVLVDSPAFHLTLDTCTDGELYNLVIR	Y	-	M	444	22	422	11	2.61	5	1.18	0	--	3	extr=27	-	-	0	pfam00295	glycoside hydrolase family 28	-	-	0	2	0	0	2	0	0	0	4	0
SS1G_09366	179	RELR	0	7	0	RELRYGR	Y	-	M	777	23	754	4	0.53	25	3.32	0	--	3	extr=20	-	-	0	pfam00933,	glycoside hydrolase family 3	-	COG1472	0	0	2	0	0	0	0	0	6	0
							Y																	pfam01915	glycoside hydrolase family 3
SS1G_09366	240	RELR	0	13	0	RELRTTYLPSYKR	Y																	"
SS1G_09366	369	RLLR	2	38	5.26316	RLLRAKFTQGLFENPYLAVPANQTASLIHTPETIALAR	Y
SS1G_12499	562	RELR	0	5	0	RELRR	Y	-	M	587	19	568	9	1.58	20	3.52	0	--	3	extr=18	-	-	0	pfam00450	Serine carboxypeptidase	KOG1282,KOG1283	COG2939	0	0	4	0	0	0	0	0	0	0
SS1G_12724	355	RYLR	12	115	10.4348	RYLRTFAIKVGVDYKINEDGIDGVQWNSSHMVPINAIKGVKVPLLLMGNTGHYEYLNAEKIFLASVSNDTSIAFVEGAQHGINPCTECETYPGQYNNTIKNAFDYQAAWLEKAGR	Y	-	M	471	23	448	6	1.34	12	2.68	0	--	3	extr=26	-	-	1	-		-	-	1.18708e-133	0	0	0	0	1	0	0	0	0
SS1G_14321	75	RSLR	0	7	0	RSLRAKR	Y	-	M	385	21	364	3	0.82	18	4.95	0	--	2	extr=26	-	-	0	pfam00775	Dioxygenase	-	COG3485,TIGR02423,cd00421,cd03457,cd03458,cd03459,cd03461,cd03463	7.35091e-175	0	1	0	0	0	0	0	0	0
Gene IDS in orange contained RXLR motif close to signal peptide
SS1G_00624
SS1G_03160
SS1G_03653
SS1G_14321

## Sheet: Table 7
Y/F/WxC motif containing proteins	siglen	posn	motif after signal	[YFW].C	prelen	siglen	maturelen	numcs	%C	numrs	WoLFPSORT	PFAM			G781 developing sclerotia	G786 mycelia neutral pH	G787 developing apothecia	G865 infected Brassica	G866 infection cushion	G2118 tomato infection	G2128 Sclerotinia oxidative stress	description
SS1G_01828	21	33	12	WDC	328	21	307	18	5.86	4	extr=26	pfam00734,pfam02015	glycoside hydrolase family 45 protein	IPR000254; IPR000334; IPR009009; IPR014733	0	0	3	0	0	0	0	endoglucanase-5 (987 nt)
SS1G_02025	20	35	15	FSC	252	20	232	8	3.45	3	extr=23	-	candidate effector 5 protein	no IPS match	0	0	0	0	0	0	0	conserved hypothetical protein (759 nt)
SS1G_03268	21	30	9	FSC	1041	21	1020	27	2.65	6	extr=25	insignificant CFEM domain	adhesin protein mad1	no IPS match	12	2	2	0	0	0	5	hypothetical protein similar to extracellular serine-threonine rich protein (3126 nt)
SS1G_03941	20	28	8	YAC	553	20	533	6	1.13	14	extr=26	pfam00026	eukaryotic aspartyl protease	IPR001461; IPR021109; PTHR13683:SF159 (PANTHER)	0	0	0	0	0	0	1	hypothetical protein similar to PEPAd (1662 nt)
SS1G_04662	25	40	15	FMC	536	25	511	8	1.57	15	extr=27	pfam00652,pfam02065	alpha-galactosidase A precursor	IPR000111; IPR000772; IPR002241; IPR013780; IPR013785; IPR017853; G3DSA:2.80.10.50 (GENE3D), PTHR11452 (PANTHER), SSF51011 (SUPERFAMILY)	0	0	0	0	1	0	0	alpha-galactosidase A precursor (1611 nt)
SS1G_09959	18	34	16	YYC	465	18	447	10	2.24	15	extr=26	pfam00328	histidine acid phosphatase	IPR000560; IPR016274; G3DSA:3.40.50.1240 (GENE3D), PTHR20963 (PANTHER), PTHR20963:SF2 (PANTHER), SSF53254 (SUPERFAMILY)	2	0	0	0	0	0	0	3-phytase B precursor (1398 nt)
SS1G_12263	21	29	8	WYC	492	21	471	9	1.91	12	extr=27	pfam10287,pfam10290	protein tos1 precursor	IPR018805; IPR018807; PTHR31737 (PANTHER), PTHR31737:SF0 (PANTHER), PS51257 (PROFILE)	0	0	0	0	0	0	0	hypothetical protein similar to conserved fungal protein (1479 nt)
SS1G_13860	20	32	12	WDC	337	20	317	15	4.73	3	extr=25	pfam02015	glycoside hydrolase family 45 protein	IPR000334; IPR009009; IPR014733	8	4	0	0	0	4	10	endoglucanase-5 (1014 nt)

## Sheet: Table 8
Small cysteine rich protein IDs	maturelen	numcs	%C	WoLFPSORT	PFAM		GO description	Interpro	G781 developing sclerotia	G786 mycelia neutral pH	G787 developing apothecia	G865 infected Brassica	G866 infection cushion	G2118 tomato infection	G2128 Sclerotinia oxidative stress
SS1G_00534	91	8	8.79	extr=20	-	SS1G_00534	predicted protein	no IPS match	0	0	0	0	0	0	0
SS1G_01003	89	8	8.99	extr=25	-	SS1G_01003	predicted protein	IPR010636 (insignificant hydrophobin)	0	0	0	0	0	0	0
SS1G_01226	144	10	6.94	extr=27	-	SS1G_01226	predicted protein	no IPS match	3	11	8	0	0	7	10
SS1G_01867	102	6	5.88	extr=23	-	SS1G_01867	predicted protein	no IPS match	0	0	6	0	0	0	0
SS1G_02068	146	8	5.48	extr=26	-	SS1G_02068	predicted protein	no IPS match	0	0	0	0	0	4	0
SS1G_02345	124	7	5.65	extr=27	-	SS1G_02345	hypothetical protein SS1G_02345	no IPS match	0	0	54	0	0	0	0
SS1G_02800	57	6	10.53	extr=20	-	SS1G_02800	predicted protein	no IPS match	0	0	0	0	0	0	0
SS1G_03611	101	8	7.92	extr=21	pfam05730	SS1G_03611	predicted protein	IPR008427 (significant CFEM domain PF05730)	0	0	0	31	10	2	0
SS1G_03897	106	8	7.55	extr=26	-	SS1G_03897	predicted protein	no IPS match	0	0	0	0	0	0	0
SS1G_04618	137	8	5.84	extr=22	-	SS1G_04618	predicted protein	no IPS match	0	0	0	0	0	0	0
SS1G_04857	122	8	6.56	extr=26	-	SS1G_04857	hypothetical protein SS1G_04857	no IPS match	45	2	4	0	0	0	53
SS1G_05103	83	6	7.23	extr=22	-	SS1G_05103	hypothetical protein SS1G_05103	no IPS match	0	1	0	0	0	0	0
SS1G_06068	73	10	13.7	extr=27	-	SS1G_06068	predicted protein	no IPS match	0	0	0	0	0	1	2
SS1G_08128	71	11	15.49	extr=21	-	SS1G_08128	predicted protein	PF05980 (insignificant toxin)	0	0	2	0	0	0	0
SS1G_08163	69	8	11.59	extr=22	-	SS1G_08163	signal peptide-containing protein	no IPS match	0	0	0	0	0	0	0
SS1G_09175	108	10	9.26	extr=22	-	SS1G_09175	predicted protein	no IPS match	0	0	0	0	0	0	0
SS1G_09248	76	8	10.53	extr=19	pfam06766	SS1G_09248	hydrophobin	IPR010636	0	0	0	0	0	0	0
SS1G_10956	96	5	5.21	extr=25	-	SS1G_10956	protein	no IPS match	0	0	0	0	0	0	0
SS1G_11673	108	7	6.48	extr=18	-	SS1G_11673	predicted protein	IPR003609; SSF57414 (SUPERFAMILY)	0	0	0	0	0	0	0
SS1G_11706	59	5	8.47	extr=26	-	SS1G_11706	predicted protein	no IPS match	0	0	0	0	0	0	0
SS1G_12648	134	8	5.97	extr=26	-	SS1G_12648	predicted protein	no IPS match	0	0	0	0	0	0	0
SS1G_13126	129	8	6.2	extr=20	-	SS1G_13126	hypothetical protein SS1G_13126	no IPS match	5	0	0	0	0	0	0

## Sheet: Table 9
	EST analyses							Sunflowers microarray analyses
Refined secretome	G781 developing sclerotia	G786 mycelia neutral pH	G787 developing apothecia	G865 infected Brassica	G866 infection cushion	G2118 tomato infection	G2128 Sclerotinia oxidative stress	All detected genes (Fold change)	Significant genes (<1> fold change)	Gene description			Annotation from Blast2Go
SS1G_00040	0	0	0	0	0	0	0	1	0	pectin lyase A precursor (1212 nt)		SS1G_00040	pectin lyase a precursor
SS1G_00044	0	0	0	0	0	2	3	0	4.9	ribonuclease M (1089 nt)		SS1G_00044	ribonuclease t2
SS1G_00271	0	0	0	0	0	0	0	-1.4	0	glutamyl-tRNA(Gln) amidotransferase subunit A (1875 nt) Note(s): At least one base has a quality score < 10		SS1G_00173	gas1-like protein
SS1G_00332	0	0	0	0	0	4	0	1	0	conserved hypothetical protein (1161 nt)		SS1G_00233	autophagy related lipase
SS1G_00423	0	0	0	0	0	0	0	1	0	sphingomyelin phosphodiesterase precursor (2034 nt)		SS1G_00238	pectate lyase a
SS1G_00458	4	0	1	0	0	10	2	1.5	0	endoglucanase precursor (1170 nt)		SS1G_00263	protein
SS1G_00468	0	2	0	0	0	4	0	1.6	0	pectinesterase precursor (1053 nt)		SS1G_00265	carbohydrate esterase family 4 protein
SS1G_00501	0	0	0	0	0	0	0	1	0	endoglucanase A precursor (741 nt)		SS1G_00271	glutamyl-trna amidotransferase
SS1G_00505	0	0	1	0	0	0	0	4.6	0	conserved hypothetical protein (2157 nt)		SS1G_00332	carbohydrate esterase family 8 protein
SS1G_00513	0	0	0	0	0	0	1	-6.8	0	predicted protein (939 nt)		SS1G_00423	ser thr protein phosphatase family protein
SS1G_00514	0	0	0	0	0	0	1	-4.4	0	conserved hypothetical protein (813 nt)		SS1G_00458	endo-beta- -glucanase precursor
SS1G_00534	0	0	0	0	0	0	0	1	0	predicted protein (333 nt)		SS1G_00468	carbohydrate esterase family 8 protein
SS1G_00173	0	0	0	0	0	0	0	-1.1	0	hypothetical protein similar to N-glycosylation site corresponding to basepairs 208-210 (1140 nt)		SS1G_00501	glycoside hydrolase family 12 protein
SS1G_00564	0	0	0	0	0	0	0	-1	0	predicted protein (909 nt)		SS1G_00505	alpha- -
SS1G_00604	0	2	2	0	0	0	0	-1	0	hypothetical protein similar to urease accessory protein UreF (588 nt)		SS1G_00513	glycoside hydrolase protein
SS1G_00624	0	1	0	0	0	0	0	-1.1	0	candidapepsin-3 precursor (1449 nt)		SS1G_00514	glycoside hydrolase family 26 protein
SS1G_00642	0	0	2	0	0	0	0	1	0	hypothetical protein similar to chitin binding protein (1692 nt)		SS1G_00534	predicted protein
SS1G_00730	0	0	0	0	0	0	55	2.2	0	choline dehydrogenase (1887 nt)		SS1G_00564	predicted protein
SS1G_00746	0	0	0	6	0	5	0	0	10	hypothetical protein similar to mannanase (1323 nt)		SS1G_00604	urease accessory protein
SS1G_00768	8	6	4	0	0	1	2	1.1	0	predicted protein (372 nt)		SS1G_00624	aspartic-type endopeptidase
SS1G_00772	0	0	0	0	0	0	0	-1.4	0	hypothetical protein similar to LysM domain-containing protein (1728 nt)		SS1G_00642	chitin binding protein
SS1G_00233	0	0	2	0	0	0	2	-1.3	0	hypothetical protein similar to pSI-7 protein (2019 nt)		SS1G_00730	gmc oxidoreductase
SS1G_00238	0	1	0	0	0	0	0	1	0	pectate lyase B precursor (990 nt)		SS1G_00746	endo- -beta-mannosidase
SS1G_00263	0	1	0	2	0	61	3	-1.9	0	predicted protein (468 nt)		SS1G_00768	predicted protein
SS1G_00773	0	0	0	0	0	0	0	-1.6	0	ankyrin repeat domain-containing protein 44 (5127 nt)		SS1G_00772	domain protein
SS1G_00849	0	31	0	11	0	13	2	0	-2.4	conserved hypothetical protein (459 nt)		SS1G_00773	class v
SS1G_00265	0	0	0	0	0	0	0	-1.4	0	hypothetical protein similar to chitin binding protein (1854 nt)		SS1G_00849	22kda glycoprotein
SS1G_00877	0	0	0	0	0	2	0	0	6.1	lipase 3 precursor (1635 nt)		SS1G_00877	lipase 4
SS1G_00891	0	0	0	0	0	2	0	2.6	0	hypothetical protein similar to endoglucanase III (1242 nt)		SS1G_00891	glycoside hydrolase family 5 protein
SS1G_00892	0	2	0	0	0	4	0	0	7.5	exoglucanase-6A precursor (1266 nt) Note(s): At least one base has a quality score < 10		SS1G_00892	glycoside hydrolase family 6 protein
SS1G_00974	0	0	0	0	0	0	0	3.6	0	laccase-1 precursor (1743 nt)		SS1G_00974	extracellular dihydrogeodin oxidase
SS1G_00978	0	0	0	0	0	0	0	1	0	hypothetical protein similar to WSC domain-containing protein (1557 nt)		SS1G_00978	wsc domain protein
SS1G_01003	0	0	0	0	0	0	0	1.4	0	predicted protein (327 nt)		SS1G_01003	predicted protein
SS1G_01005	2	0	2	0	0	0	0	0	2.1	alpha-glucosidase precursor (2715 nt)		SS1G_01005	glycoside hydrolase family 31 protein
SS1G_01009	0	0	0	0	0	0	0	1.2	0	polygalacturonase precursor (1125 nt)		SS1G_01009	endopolygalacturonase 2
SS1G_01081	0	0	2	0	0	0	2	0	1.6	catalase (2145 nt)		SS1G_01081	achain crystal recombinant expression and mutagenesis studies of the bifunctional catalase-phenol oxidase from scytalidium thermophilum
SS1G_01083	0	0	2	0	0	6	0	-1.3	0	alpha-glucosidase precursor (2997 nt)		SS1G_01083	glycoside hydrolase family 31 protein
SS1G_01086	0	0	0	0	0	2	6	-1.5	0	predicted protein (462 nt)		SS1G_01086	protein
SS1G_01107	0	0	0	0	0	0	0	1.6	0	predicted protein (576 nt)		SS1G_01107	predicted protein
SS1G_01116	0	0	0	0	0	0	0	-1.1	0	hypothetical protein similar to isoamyl alcohol oxidase (1650 nt)		SS1G_01116	isoamyl alcohol oxidase
SS1G_01226	3	11	8	0	0	7	10	-1.1	0	conserved hypothetical protein (486 nt) Note(s): At least one base has a quality score < 10		SS1G_01226	pci domain-containing protein
SS1G_01235	0	0	2	0	0	0	0	-1.5	0	predicted protein (552 nt)		SS1G_01235	predicted protein
SS1G_01262	0	8	22	0	0	0	12	-1	0	conserved hypothetical protein (1242 nt)		SS1G_01262	uncharacterized serine-rich protein
SS1G_01325	0	0	0	0	0	0	0	1	0	predicted protein (162 nt) Note(s): spurious gene		SS1G_01325	predicted protein
SS1G_01373	0	0	0	0	0	1	0	-1.1	0	conserved hypothetical protein (753 nt)		SS1G_01373	carbohydrate-binding module family 1 protein
SS1G_01378	0	0	14	0	0	0	0	2.4	0	hypothetical protein similar to WSC domain-containing protein (1533 nt)		SS1G_01378	wsc domain protein
SS1G_01384	0	0	0	0	0	0	0	1.4	0	conserved hypothetical protein (1626 nt)		SS1G_01384	hypothetical protein SS1G_01384
SS1G_01389	0	0	0	0	0	0	0	-3	0	hypothetical protein similar to alginate lyase (822 nt)		SS1G_01389	polysaccharide lyase family 7 protein
SS1G_01426	3	0	113	0	0	0	0	-1.2	0	predicted protein (717 nt)		SS1G_01426	hypothetical protein SS1G_01426
SS1G_01428	0	0	90	0	0	0	0	-1.2	0	conserved hypothetical protein (1263 nt)		SS1G_01428	pan domain containing protein
SS1G_01472	0	0	0	0	0	0	0	6.2	0	lipase 1 precursor (1752 nt)		SS1G_01472	lipase 2
SS1G_01576	7	0	0	0	0	0	0	11	0	tyrosinase (1809 nt)		SS1G_01576	tyrosinase protein
SS1G_01587	0	0	0	0	0	0	0	-1.1	0	predicted protein (2277 nt)		SS1G_01587	predicted protein
SS1G_01662	2	0	0	0	0	3	0	1.6	0	myrosinase MA1 (1800 nt)		SS1G_01662	glycoside hydrolase family 1 protein
SS1G_01749	0	0	0	0	0	0	0	1.1	0	predicted protein (1272 nt) Note(s): At least one base has a quality score < 10		SS1G_01749	predicted protein
SS1G_01776	0	23	0	0	0	2	19	-1.2	0	alpha-amylase 1 precursor (1347 nt)		SS1G_01776	glycoside hydrolase family 13 protein
SS1G_01811	0	0	0	0	3	5	0	1.2	0	choline dehydrogenase (1428 nt)		SS1G_01811	gmc oxidoreductase
SS1G_01828	0	0	3	0	0	0	0	2.8	0	endoglucanase-5 (987 nt)		SS1G_01828	glycoside hydrolase family 45 protein
SS1G_01838	0	0	0	0	0	0	0	1.1	0	hypothetical protein similar to endoglucanase IV precursor (810 nt)		SS1G_01838	glycoside hydrolase family 61 protein
SS1G_01867	0	0	6	0	0	0	0	0	-1.4	conserved hypothetical protein (360 nt)		SS1G_01867	lcl2_scls1 ame: full=long chronological lifespan protein 2 flags: precursor
SS1G_01966	0	0	0	0	0	0	0	-1	0	predicted protein (684 nt)		SS1G_01966	predicted protein
SS1G_02003	0	0	0	0	0	0	4	-2.9	0	lysozyme (978 nt)		SS1G_02003	glycoside hydrolase family 25 protein
SS1G_02014	0	0	0	0	0	0	2	1.2	0	conserved hypothetical protein (1281 nt)		SS1G_02014	chitin- domain 3 protein
SS1G_02022	7	0	10	0	0	2	0	1.6	0	conserved hypothetical protein (2541 nt)		SS1G_02022	alpha- -mannosidase family
SS1G_02025	0	0	0	0	0	0	0	-1.8	0	conserved hypothetical protein (759 nt)		SS1G_02025	candidate effector 5 protein
SS1G_02038	0	0	0	0	0	0	0	1.5	0	hypothetical protein similar to acidic protease 1 (753 nt)		SS1G_02038	aspergillopepsin-2 heavy chain (secreted protein)
SS1G_02068	0	0	0	0	0	4	0	0	6.9	predicted protein (492 nt)		SS1G_02068	predicted protein
SS1G_02119	0	0	0	0	0	1	0	1	0	hypothetical protein similar to FAD binding domain-containing protein (1761 nt)		SS1G_02119	fad binding domain protein
SS1G_02250	17	2	0	0	1	39	49	1	0	predicted protein (735 nt)		SS1G_02250	predicted protein
SS1G_02334	0	0	0	5	0	36	0	0	6.5	exoglucanase 1 precursor (1515 nt)		SS1G_02334	glycoside hydrolase family 7 protein
SS1G_02345	0	0	54	0	0	0	0	1	0	predicted protein (429 nt)		SS1G_02345	hypothetical protein SS1G_02345
SS1G_02347	0	0	0	0	0	0	0	1	0	hypothetical protein similar to mutanase (1170 nt)		SS1G_02347	alpha- -glucanase mutanase
SS1G_02369	0	0	0	0	0	2	2	-1	0	endoglucanase A precursor (1056 nt)		SS1G_02369	xyloglucan-specific endo-beta- -glucanase a
SS1G_02399	0	0	0	0	0	0	0	-1.4	0	hypothetical protein similar to rhamnogalacturonan hydrolase (1629 nt)		SS1G_02399	rhamnogalacturonase b
SS1G_02495	0	0	0	0	0	11	0	-2	0	conserved hypothetical protein (1731 nt)		SS1G_02495	wsc domain containing protein
SS1G_02522	0	0	7	0	0	0	0	1.2	0	predicted protein (849 nt)		SS1G_02522	small secreted protein
SS1G_02553	0	0	0	0	0	1	0	0	9.3	hypothetical protein similar to exo-rhamnogalacturonase B (873 nt)		SS1G_02553	glycoside hydrolase family 28 protein
SS1G_02600	0	0	0	0	0	0	0	-1	0	predicted protein (1239 nt) Note(s): At least one base has a quality score < 10		SS1G_02600	hypothetical protein SS1G_02600
SS1G_02612	0	0	1	0	0	8	0	1	0	conserved hypothetical protein (1620 nt)		SS1G_02612	glycoside hydrolase family 79 protein
SS1G_02620	0	0	0	0	0	6	0	0	6.1	conserved hypothetical protein (1452 nt)		SS1G_02620	glycoside hydrolase family 79 protein
SS1G_02655	0	0	0	0	0	0	2	0	-2.2	hypothetical protein similar to cytoplasm protein (1095 nt)		SS1G_02655	heme steroid binding protein
SS1G_02690	0	1	0	0	0	0	0	-1	0	predicted protein (357 nt)		SS1G_02690	predicted protein
SS1G_02703	0	0	0	0	0	0	0	1.2	0	conserved hypothetical protein (1203 nt)		SS1G_02703	serum paraoxonase arylesterase
SS1G_02708	0	0	0	0	0	0	0	1.9	0	conserved hypothetical protein (918 nt)		SS1G_02708	carbohydrate esterase family 16 protein
SS1G_02714	0	0	0	0	0	0	0	0	-6.7	predicted protein (1212 nt) Note(s): At least one base has a quality score < 10		SS1G_02714	predicted protein
SS1G_02781	0	0	0	0	0	0	0	4.1	0	hypothetical protein similar to beta-galactosidase (3027 nt)		SS1G_02781	glycoside hydrolase family 35 protein
SS1G_02790	0	0	0	0	0	1	0	-1.3	0	3-phytase A precursor (1584 nt)		SS1G_02790	3-phytase a
SS1G_02800	0	0	0	0	0	0	0	2	0	predicted protein (240 nt)		SS1G_02800	predicted protein
SS1G_02812	0	0	0	0	0	0	0	1	0	predicted protein (1803 nt)		SS1G_02812	predicted protein
SS1G_02828	0	2	0	0	18	11	2	1	0	predicted protein (615 nt)		SS1G_02828	uvi-1 protein
SS1G_02857	12	0	2	0	0	15	7	1	0	aorsin precursor (2043 nt)		SS1G_02857	protease s8 tripeptidyl peptidase
SS1G_03029	0	0	0	0	0	0	0	-1.1	0	conserved hypothetical protein (1557 nt)		SS1G_03029	fad-
SS1G_03041	0	0	0	0	0	0	0	1.7	0	hypothetical protein similar to Cel61b (756 nt)		SS1G_03041	glycoside hydrolase family 61 protein
SS1G_03080	0	0	0	0	0	0	0	1	0	hypothetical protein similar to necrosis (741 nt)		SS1G_03080	necrosis and ethylene inducing peptide 1 precursor
SS1G_03084	0	2	0	0	0	0	2	-3.6	0	conserved hypothetical protein (573 nt)		SS1G_03084	hypothetical protein SS1G_03084
SS1G_03146	0	4	0	0	0	2	6	-2.8	0	conserved hypothetical protein (582 nt)		SS1G_03146	gpi anchored cell wall protein
SS1G_03160	0	2	1	0	0	0	3	1.6	0	hypothetical protein similar to pSI-7 protein (1704 nt)		SS1G_03160	autophagy related lipase
SS1G_03181	5	0	4	8	8	87	18	1.2	0	aspartate protease (1209 nt)		SS1G_03181	aspartic endopeptidase pep1
SS1G_03214	0	0	0	0	0	0	0	-1.5	0	predicted protein (1584 nt)		SS1G_03214	predicted protein
SS1G_03221	0	0	0	0	0	0	4	1.1	0	hypothetical protein similar to domain-containing protein (2958 nt)		SS1G_03221	duf1620 domain-containing protein
SS1G_03268	12	2	2	0	0	0	5	-1.9	0	hypothetical protein similar to extracellular serine-threonine rich protein (3126 nt)		SS1G_03268	adhesin protein mad1
SS1G_03276	0	0	0	0	0	0	0	-1.4	0	conserved hypothetical protein (765 nt) Note(s): At least one base has a quality score < 10		SS1G_03276	kelch repeat-containing protein
SS1G_03286	0	0	0	0	0	4	2	1.1	0	pectinesterase precursor (1035 nt)		SS1G_03286	pectin methylesterase
SS1G_03326	97	2	9	0	0	4	3	-1.1	0	hypothetical protein similar to YFW12 gene (1068 nt)		SS1G_03326	scp-like extracellular protein
SS1G_03361	1	4	1	1	5	9	2	-1.1	0	conserved hypothetical protein (1608 nt)		SS1G_03361	serine
SS1G_03385	0	0	0	0	0	2	3	-1	0	alpha-amylase precursor (1686 nt)		SS1G_03385	alpha-amylase a type-1 2
SS1G_03387	0	0	0	0	0	0	0	0	8.6	endoglucanase E precursor (1764 nt)		SS1G_03387	glycoside hydrolase family 5 protein
SS1G_03420	0	0	0	0	0	0	0	1	0	hypothetical protein similar to chitinase 3 (963 nt)		SS1G_03420	class iii
SS1G_03518	0	0	20	0	0	0	0	-1.1	0	aorsin precursor (1860 nt)		SS1G_03518	protease s8 tripeptidyl peptidase
SS1G_03523	0	0	0	0	0	0	0	1	0	hypothetical protein similar to 4MeS (519 nt)		SS1G_03523	hydrophobic surface binding protein a
SS1G_03537	0	0	0	0	0	0	0	-1	0	predicted protein (333 nt)		SS1G_03537	esterase family protein
SS1G_03540	0	0	0	0	0	0	0	1.7	0	hypothetical protein similar to exo-rhamnogalacturonase B (1299 nt)		SS1G_03540	glycoside hydrolase family 28 protein
SS1G_03576	0	0	0	0	0	6	0	-1.8	0	renin precursor (1179 nt)		SS1G_03576	pepsinogen c protein
SS1G_03602	0	0	0	0	0	4	1	0	3.1	alpha-N-arabinofuranosidase A precursor (1854 nt)		SS1G_03602	alpha-l-arabinofuranosidase a
SS1G_03610	0	0	0	0	0	9	0	2.5	0	conserved hypothetical protein (912 nt)		SS1G_03610	carbohydrate esterase family 16 protein
SS1G_03611	0	0	0	31	10	2	0	18	0	predicted protein (360 nt)		SS1G_03611	predicted protein
SS1G_03618	0	0	0	0	0	0	0	0	29	endo-1,4-beta-xylanase B precursor (846 nt)		SS1G_03618	endo- -beta-xylanase
SS1G_03629	1	2	4	0	4	2	0	-1.1	0	aspartyl protease (1305 nt)		SS1G_03629	aspartyl partial
SS1G_03647	0	0	0	0	0	15	0	1.6	0	hypothetical protein similar to beta-galactosidase (3039 nt)		SS1G_03647	beta-galactosidase
SS1G_03653	0	0	0	0	0	0	0	-1.6	0	conserved hypothetical protein (1161 nt)		SS1G_03653	hypothetical protein SS1G_03653
SS1G_03656	0	0	3	0	0	0	0	8	0	hypothetical protein similar to secreted protein (615 nt)		SS1G_03656	secreted protein
SS1G_03721	0	0	0	0	0	0	0	-1	0	conserved hypothetical protein (591 nt)		SS1G_03721	hypothetical protein SS1G_03721
SS1G_03744	0	0	2	0	0	1	4	-1.1	0	predicted protein (606 nt)		SS1G_03744	cyclin-dependent protein kinase regulator pho80 protein
SS1G_03795	0	0	0	0	0	0	0	1	0	ribonuclease T2 precursor (1020 nt)		SS1G_03795	ribonuclease t2
SS1G_03803	0	2	5	0	0	2	5	-1.1	0	allergen Asp f 7 precursor (1119 nt)		SS1G_03803	extracellular cellulase allergen asp f7-
SS1G_03897	0	0	0	0	0	0	0	2.1	0	predicted protein (384 nt)		SS1G_03897	predicted protein
SS1G_03941	0	0	0	0	0	0	1	2.1	0	hypothetical protein similar to PEPAd (1662 nt)		SS1G_03941	eukaryotic aspartyl protease
SS1G_04030	0	2	2	0	0	5	4	0	2.8	lysophospholipase (1617 nt)		SS1G_04030	lysophospholipase 1
SS1G_04085	0	2	0	0	0	2	8	-1.1	0	hypothetical protein similar to YoaJ (915 nt)		SS1G_04085	extracellular cellulase allergen asp f7-
SS1G_04095	0	0	0	0	0	7	0	0	5.2	rhamnogalacturonan acetylesterase precursor (849 nt)		SS1G_04095	rhamnogalacturonan acetylesterase
SS1G_04116	0	0	0	0	0	0	0	-1.3	0	hypothetical protein similar to purine nucleoside permease (1353 nt) Note(s): At least one base has a quality score < 10		SS1G_04116	purine nucleoside
SS1G_04177	0	0	0	0	0	0	0	-1.6	0	polygalacturonase 5 (1143 nt)		SS1G_04177	endopolygalacturonase 5
SS1G_04196	40	0	0	0	0	0	0	1.1	0	laccase-1 precursor (1791 nt)		SS1G_04196	multicopper like protein
SS1G_04200	17	0	0	0	0	0	0	3.9	0	hypothetical protein similar to alpha-1,2-mannosidase family protein (2325 nt)		SS1G_04200	alpha- -mannosidase family protein
SS1G_04207	0	0	0	0	0	2	0	0	41	polygalacturonase precursor (1338 nt)		SS1G_04207	polygalacturonase partial
SS1G_04312	0	0	0	0	0	0	0	-1	0	predicted protein (3561 nt)		SS1G_04312	polygalacturonase protein
SS1G_04382	0	0	0	0	0	0	0	0	-3.8	predicted protein (615 nt)		SS1G_04382	antigenic thaumatin domain-containing protein
SS1G_04468	9	1	5	0	0	12	0	1.7	0	hypothetical protein similar to mannosidase MsdS (1581 nt)		SS1G_04468	glycoside hydrolase family 47 protein
SS1G_04473	0	1	0	0	0	4	2	1.1	0	conserved hypothetical protein (2286 nt)		SS1G_04473	extracellular serine-rich
SS1G_04497	0	18	0	0	0	12	21	0	-1.7	hypothetical protein similar to rAsp f 9 (1167 nt)		SS1G_04497	glycoside hydrolase family 16 protein
SS1G_04519	0	24	0	0	0	0	5	0	-2.7	conserved hypothetical protein (693 nt)		SS1G_04519	predicted protein
SS1G_04530	0	0	0	0	0	5	2	-1.3	0	lysophospholipase precursor (1947 nt)		SS1G_04530	lysophospholipase plb1
SS1G_04541	0	0	0	0	0	0	0	0	12	hypothetical protein similar to alpha-L-rhamnosidase A precursor (2142 nt)		SS1G_04541	alpha-l-rhamnosidase
SS1G_04552	0	0	0	0	0	0	0	0	7.8	polygalacturonase precursor (1191 nt)		SS1G_04552	extracellular exo-
SS1G_04588	2	0	4	0	0	0	0	1	0	receptor expression-enhancing protein 4 (900 nt)		SS1G_04588	hva22 family tb2 dp1 protein
SS1G_04592	0	0	0	2	0	1	2	1.4	0	conserved hypothetical protein (1026 nt)		SS1G_04592	carbohydrate esterase family 16 protein
SS1G_04611	0	0	0	0	0	0	2	-1.1	0	predicted protein (444 nt)		SS1G_04611	predicted protein
SS1G_04618	0	0	0	0	0	0	0	1	0	predicted protein (468 nt)		SS1G_04618	predicted protein
SS1G_04639	0	0	0	0	0	0	0	1.3	0	conserved hypothetical protein (1167 nt)		SS1G_04639	l-sorbosone dehydrogenase
SS1G_04662	0	0	0	0	1	0	0	-1.5	0	alpha-galactosidase A precursor (1611 nt)		SS1G_04662	alpha-
SS1G_04664	0	0	0	0	0	0	0	1.2	0	conserved hypothetical protein (828 nt)		SS1G_04664	cell surface spherulin 4-like protein
SS1G_04725	0	0	46	0	0	0	0	-1	0	hypothetical protein similar to tyrosinase 2 (1782 nt)		SS1G_04725	tyrosinase
SS1G_04766	0	0	0	0	0	0	0	-1	0	predicted protein (636 nt)		SS1G_04766	-like cupin protein
SS1G_04786	2	4	4	0	0	0	0	1.6	0	conserved hypothetical protein (1200 nt)		SS1G_04786	carbohydrate-binding module family 18 protein
SS1G_04790	0	0	3	0	0	6	4	1.3	0	conserved hypothetical protein (1311 nt)		SS1G_04790	acid phosphatase
SS1G_04850	0	0	0	0	0	0	2	1.3	0	mannan endo-1,6-alpha-mannosidase DCW1 precursor (1389 nt)		SS1G_04850	glycoside hydrolase family 76 protein
SS1G_04857	45	2	4	0	0	0	53	0	-4	predicted protein (420 nt)		SS1G_04857	hypothetical protein SS1G_04857
SS1G_04871	0	0	0	0	0	0	0	2.8	0	conserved hypothetical protein (993 nt)		SS1G_04871	cyclin-like f-box protein
SS1G_04881	4	0	0	0	0	4	0	0	20	hypothetical protein similar to ABC-type Fe3+ transport system (1107 nt)		SS1G_04881	protein
SS1G_04885	0	0	0	0	0	0	0	-1	0	conserved hypothetical protein (666 nt)		SS1G_04885	amine flavin-containing superfamily
SS1G_04898	0	0	0	0	0	0	0	1.8	0	hypothetical protein similar to deacetylase (2439 nt) Note(s): At least one base has a quality score < 10		SS1G_04898	glycosyl hydrolase
SS1G_04923	6	2	0	0	1	2	7	0	-2.7	conserved hypothetical protein (1191 nt)		SS1G_04923	carbohydrate-binding -like protein
SS1G_04934	1	0	0	0	0	0	0	1.3	0	conserved hypothetical protein (729 nt)		SS1G_04934	cas1 appressorium specific protein
SS1G_04945	1	0	0	0	0	22	11	-1.1	0	exoglucanase 1 precursor (1770 nt)		SS1G_04945	glycoside hydrolase family 7 protein
SS1G_04946	0	0	0	0	0	0	0	2.1	0	conserved hypothetical protein (1566 nt)		SS1G_04946	carbohydrate-binding module family 1 protein
SS1G_04958	1	4	0	0	1	0	0	12	0	tripeptidyl-peptidase 1 precursor (1758 nt)		SS1G_04958	tripeptidyl-peptidase 1 precursor
SS1G_05013	0	0	0	0	0	0	0	-1	0	predicted protein (972 nt)		SS1G_05013	predicted protein
SS1G_05073	0	0	2	0	0	2	0	4.1	0	conserved hypothetical protein (873 nt)		SS1G_05073	hypothetical protein SS1G_05073
SS1G_05103	0	1	0	0	0	0	0	0	-2.3	conserved hypothetical protein (312 nt)		SS1G_05103	hypothetical protein SS1G_05103
SS1G_05192	0	0	0	0	0	0	2	1.2	0	hypothetical protein similar to glycosyl hydrolase family 65 protein (2676 nt)		SS1G_05192	glycosyl hydrolase family 65 protein
SS1G_05337	8	66	6	0	0	2	10	1.1	0	hypothetical protein similar to malate dehydrogenase (672 nt)		SS1G_05337	malate dehydrogenase protein
SS1G_05368	0	0	0	0	0	2	0	1.3	0	beta-glucosidase 1 precursor (2412 nt)		SS1G_05368	glycoside hydrolase family 3 protein
SS1G_05434	0	0	0	0	0	2	0	0	14	hypothetical protein similar to acetylxylan esterase (1227 nt)		SS1G_05434	gdsl-like lipase acylhydrolase
SS1G_05449	0	0	0	0	0	9	12	-2.4	0	carboxypeptidase cpdS precursor (1692 nt)		SS1G_05449	carboxypeptidase cpds
SS1G_05454	0	0	0	0	0	0	0	5	0	chitotriosidase-1 precursor (5286 nt)		SS1G_05454	glycosyl hydrolases family 18 protein
SS1G_05493	0	0	0	0	0	1	0	1.1	0	hypothetical protein similar to tannase and feruloyl esterase family protein (1734 nt)		SS1G_05493	tannase subunit
SS1G_05494	0	0	1	0	0	0	0	-1.3	0	conserved hypothetical protein (3483 nt)		SS1G_05494	wsc domain-containing protein
SS1G_05569	0	0	0	0	0	0	0	-1	0	predicted protein (498 nt)		SS1G_05569	dnase1 protein
SS1G_05609	0	0	3	0	0	0	0	-1.3	0	hypothetical protein similar to enoyl-CoA hydratase/isomerase (1005 nt)		SS1G_05609	enoyl- hydratase isomerase
SS1G_05612	0	0	0	0	0	0	0	1	0	hypothetical protein similar to secretory lipase family protein (1407 nt)		SS1G_05612	prolyl aminopeptidase (secreted protein)
SS1G_05677	0	1	1	0	0	0	4	-2.2	0	hypothetical protein similar to glucose-methanol-choline oxidoreductase (1632 nt)		SS1G_05677	gmc oxidoreductase
SS1G_05775	0	0	0	0	0	0	0	1.8	0	glucan 1,3-beta-glucosidase precursor (1245 nt)		SS1G_05775	glycoside hydrolase family 5 protein
SS1G_05784	0	0	0	0	0	0	0	0	-4.7	hypothetical protein similar to alpha-1,3-glucanase (1725 nt)		SS1G_05784	glucan endo- -alpha-glucosidase agn1
SS1G_05794	0	0	3	0	0	0	42	0	-4.4	conserved hypothetical protein (999 nt)		SS1G_05794	six-bladed beta-propeller -like protein
SS1G_05827	0	0	0	0	0	0	0	1	0	predicted protein (537 nt)		SS1G_05827	exo-beta protein
SS1G_05832	0	2	0	0	0	2	0	-1.6	0	polygalacturonase precursor (1368 nt)		SS1G_05832	glycoside hydrolase family 28 protein
SS1G_05917	186	0	0	0	0	0	4	8.9	0	conserved hypothetical protein (1059 nt)		SS1G_05917	carbohydrate-binding -like protein
SS1G_05925	0	0	0	0	0	0	4	1.2	0	conserved hypothetical protein (1302 nt)		SS1G_05925	aromatic peroxygenase
SS1G_05996	0	0	0	0	0	0	0	1.1	0	carbonic anhydrase precursor (810 nt)		SS1G_05996	carbonic anhydrase
SS1G_06009	0	0	1	0	0	0	0	1.5	0	conserved hypothetical protein (1263 nt)		SS1G_06009	hypothetical protein SS1G_06009
SS1G_06037	0	0	12	0	2	12	0	0	4	glucan 1,3-beta-glucosidase precursor (1266 nt)		SS1G_06037	exo-beta- -glucanase
SS1G_06068	0	0	0	0	0	1	2	1.2	0	predicted protein (282 nt)		SS1G_06068	predicted protein
SS1G_06119	0	0	7	0	0	0	0	-1.2	0	predicted protein (594 nt)		SS1G_06119	hypothetical protein SS1G_06119
SS1G_06230	0	0	1	0	0	6	0	2.8	0	hypothetical protein similar to cupin superfamily protein (546 nt)		SS1G_06230	cupin family protein
SS1G_06235	0	0	0	0	0	0	0	-1.3	0	hypothetical protein similar to rhamnogalacturonase (1410 nt)		SS1G_06235	endo-rhamnogalacturonase f
SS1G_06264	0	0	0	0	0	0	0	-1.5	0	hypothetical protein similar to cellobiose dehydrogenase (2451 nt)		SS1G_06264	cellobiose dehydrogenase
SS1G_06333	0	0	0	0	0	1	0	1.1	0	3-phytase B precursor (1530 nt)		SS1G_06333	histidine acid phosphatase
SS1G_06349	0	0	0	0	0	6	0	1.6	0	hypothetical protein similar to nucleoside hydrolase (1086 nt)		SS1G_06349	nucleoside hydrolase
SS1G_06365	0	0	0	0	0	0	17	0	-11	laccase-1 precursor (1734 nt)		SS1G_06365	extracellular dihydrogeodin oxidase laccase
SS1G_06412	0	0	96	0	0	0	0	-1	0	predicted protein (774 nt)		SS1G_06412	hypothetical protein SS1G_06412
SS1G_06426	0	0	0	0	0	4	0	0	2.8	conserved hypothetical protein (2652 nt)		SS1G_06426	glycoside hydrolase family 43 protein
SS1G_06534	0	0	0	0	0	0	0	4.8	0	trypsin precursor (816 nt)		SS1G_06534	a chain fusarium oxysporum trypsin at atomic resolution
SS1G_06653	0	0	0	0	0	0	0	1	0	hypothetical protein similar to acid trehalase (1188 nt)
SS1G_06695	0	0	0	0	0	0	0	-2	0	hypothetical protein similar to fructosyl amine (1344 nt)		SS1G_06695	fad dependent oxidoreductase
SS1G_06742	0	0	0	0	0	0	0	1	0	hypothetical protein similar to pSc7 protien (750 nt)		SS1G_06742	scp-like extracellular protein
SS1G_06747	0	0	1	0	0	0	0	-1.8	0	predicted protein (456 nt)		SS1G_06747	hypothetical protein SS1G_06747
SS1G_06817	0	0	0	0	0	0	0	1.1	0	predicted protein (912 nt)		SS1G_06817	predicted protein
SS1G_06890	0	0	0	0	0	0	0	1.5	0	predicted protein (855 nt)		SS1G_06890	predicted protein
SS1G_06942	0	0	0	0	0	0	0	0	-3.3	predicted protein (1584 nt)		SS1G_06942	cupredoxin (secreted protein)
SS1G_07015	0	0	4	0	0	0	0	2.3	0	hypothetical protein similar to malate dehydrogenase (798 nt)		SS1G_07015	malate dehydrogenase
SS1G_07022	0	0	2	0	0	0	0	-1.3	0	repressible acid phosphatase precursor (1362 nt)		SS1G_07022	histidine acid phosphatase
SS1G_07027	7	16	2	0	0	2	0	0	-4.7	predicted protein (525 nt)		SS1G_07027	hypothetical protein SS1G_07027
SS1G_07039	0	0	2	0	0	2	2	0	14	hypothetical protein similar to rhamnogalacturonan hydrolase (1311 nt)		SS1G_07039	rhamnogalacturonase b
SS1G_07093	5	0	0	0	0	0	0	5.2	0	conserved hypothetical protein (1212 nt)		SS1G_07093	alpha beta-hydrolase
SS1G_07162	0	2	0	0	0	6	4	0	2.2	beta-glucosidase 1 precursor (2667 nt)		SS1G_07162	beta
SS1G_07183	7	2	2	0	0	2	7	1.3	0	predicted protein (579 nt)		SS1G_07183	hypothetical protein SS1G_07183
SS1G_07184	19	0	0	0	1	3	2	1.1	0	invertase 1 precursor (1656 nt)		SS1G_07184	glycoside hydrolase family 32 protein
SS1G_07224	0	0	0	0	0	0	0	-6.4	0	predicted protein (1029 nt)		SS1G_07224	predicted protein
SS1G_07230	0	0	0	0	0	0	0	1	0	predicted protein (249 nt)		SS1G_07230	predicted protein
SS1G_07268	0	0	3	0	0	2	1	0	-1.4	aorsin precursor (2010 nt)		SS1G_07268	protease s8 tripeptidyl peptidase
SS1G_07393	5	0	1	0	0	2	0	1.4	0	hypothetical protein similar to 1,3-beta glucanase (2349 nt)		SS1G_07393	glycoside hydrolase family 55 protein
SS1G_07491	0	0	0	0	0	0	0	-1	0	conserved hypothetical protein (423 nt)		SS1G_07491	small secreted protein
SS1G_07498	0	0	0	0	0	3	0	1.3	0	hypothetical protein similar to mala s 12 allergen precursor (1365 nt)		SS1G_07498	glucose-methanol-choline oxidoreductase
SS1G_07526	0	5	0	0	0	0	1	-1	0	hypothetical protein similar to late sexual development protein (1119 nt)		SS1G_07526	sexual development protein
SS1G_07532	0	0	0	0	0	0	0	-1	0	conserved hypothetical protein (630 nt)		SS1G_07532	hypothetical protein SS1G_07532
SS1G_07554	43	0	0	2	0	14	2	-1.3	0	predicted protein (843 nt)		SS1G_07554	endo- -beta-xylanase
SS1G_07571	0	0	0	0	0	0	0	1.5	0	predicted protein (1077 nt) Note(s): At least one base has a quality score < 10		SS1G_07571	predicted protein
SS1G_07579	0	0	0	0	0	0	0	-1.1	0	hypothetical protein similar to FAD binding domain-containing protein (1842 nt)		SS1G_07579	isoamyl alcohol
SS1G_07613	0	9	23	0	0	2	4	-1	0	phosphatidylglycerol/phosphatidylinositol transfer protein precursor (519 nt)		SS1G_07613	phosphatidylglycerol phosphatidylinositol transfer protein
SS1G_07639	0	0	0	0	0	5	0	3.8	0	acid phosphatase precursor (1182 nt) Note(s): At least one base has a quality score < 10		SS1G_07639	acid phosphatase
SS1G_07655	60	0	4	0	15	18	0	1.4	0	tripeptidyl-peptidase 1 precursor (1764 nt)		SS1G_07655	subtilisin-like protein
SS1G_07656	0	0	0	0	0	2	0	2.1	0	conserved hypothetical protein (1041 nt)		SS1G_07656	glycoside hydrolase family 61 protein
SS1G_07661	0	0	0	0	0	0	1	2	0	cutinase precursor (609 nt)		SS1G_07661	cutinase
SS1G_07749	0	0	0	0	0	1	0	0	30	endo-1,4-beta-xylanase B precursor (669 nt)		SS1G_07749	glycoside hydrolase family 11 protein
SS1G_07780	0	17	2	0	0	0	1	0	2.1	conserved hypothetical protein (672 nt)		SS1G_07780	hypothetical protein SS1G_07780
SS1G_07836	0	0	0	0	0	83	8	1.6	0	hypothetical protein similar to acidic protease 1 (759 nt)		SS1G_07836	acid protease partial
SS1G_07837	0	0	12	0	0	0	0	1.3	0	predicted protein (843 nt)		SS1G_07837	predicted protein
SS1G_07847	0	0	0	0	0	0	0	1.5	0	beta-glucosidase 2 precursor (2502 nt)		SS1G_07847	beta-d-glucoside glucohydrolase
SS1G_07863	0	0	0	0	0	0	0	2.7	0	hypothetical protein similar to cellobiose dehydrogenase (2583 nt)		SS1G_07863	cellobiose dehydrogenase
SS1G_07928	0	0	0	0	0	0	1	1.3	0	predicted protein (696 nt) Note(s): At least one base has a quality score < 10		SS1G_07928	transmembrane alpha-helix domain-containing protein
SS1G_07942	0	0	0	0	0	0	0	-1.1	0	pectin lyase A precursor (1179 nt)		SS1G_07942	polysaccharide lyase family 1 protein
SS1G_08104	0	0	0	0	0	0	0	0	13	hypothetical protein similar to acetylxylan esterase precursor (903 nt)		SS1G_08104	acetyl xylan esterase
SS1G_08110	2	4	0	7	0	404	6	0	-2.2	conserved hypothetical protein (567 nt)		SS1G_08110	-binding protein
SS1G_08128	0	0	2	0	0	0	0	-1	0	predicted protein (279 nt)		SS1G_08128	predicted protein
SS1G_08163	0	0	0	0	0	0	0	0	7.3	conserved hypothetical protein (264 nt)		SS1G_08163	signal peptide-containing protein
SS1G_08208	0	0	0	0	0	2	0	0	3.9	hypothetical protein similar to endo-beta-1,4-mannanase (1191 nt)		SS1G_08208	a chain the 3-d structure of a trichoderma reesei b-mannanase from glycoside hydrolase family 5
SS1G_08229	0	2	0	0	0	4	0	0	24	hypothetical protein similar to rhamnogalacturonase A precursor (1335 nt)		SS1G_08229	glycoside hydrolase family 28 protein
SS1G_08361	0	0	0	0	0	0	0	-1	0	hypothetical protein similar to tannase and feruloyl esterase family protein (1752 nt)		SS1G_08361	tannase subunit
SS1G_08493	0	0	2	0	0	0	0	-1.2	0	conserved hypothetical protein (1317 nt)		SS1G_08493	glycoside hydrolase family 61 protein
SS1G_08528	0	0	0	0	0	0	0	-1.1	0	major allergen Asp f 2 precursor (945 nt)		SS1G_08528	major allergen asp f 2-like protein
SS1G_08542	0	0	0	0	0	0	0	-1.4	0	lipase B precursor (1395 nt)		SS1G_08542	lipase b precursor
SS1G_08548	0	0	0	0	0	0	0	1.5	0	conserved hypothetical protein (1071 nt)		SS1G_08548	six-bladed beta-propeller -like protein
SS1G_08566	0	0	0	0	0	0	1	-2.8	0	conserved hypothetical protein (666 nt)		SS1G_08566	hypothetical protein SS1G_08566
SS1G_08621	0	2	2	0	0	0	0	1.2	0	nuclease PA3 (852 nt)		SS1G_08621	nuclease s1
SS1G_08634	0	0	0	0	0	0	0	9	0	exopolygalacturonase precursor (1314 nt)		SS1G_08634	extracellular exo-
SS1G_08644	0	0	0	0	0	0	0	-1.1	0	lipase 5 precursor (1380 nt)		SS1G_08644	lipase 3
SS1G_08645	0	0	0	0	0	0	0	1.8	0	conserved hypothetical protein (1449 nt)		SS1G_08645	fad binding domain-containing protein
SS1G_08695	0	0	0	0	0	0	0	0	-4.3	chitinase 2 precursor (1263 nt)		SS1G_08695	class iii
SS1G_08698	5	0	1	0	0	0	0	3.9	0	conserved hypothetical protein (1230 nt)		SS1G_08698	mg2+ transporter protein
SS1G_08706	0	0	0	0	0	0	6	-6.2	0	allergen Asp f 7 (405 nt)		SS1G_08706	barwin-like endoglucanase
SS1G_08790	2	0	0	0	0	0	0	1.8	0	predicted protein (648 nt)		SS1G_08790	predicted protein
SS1G_08814	0	0	0	0	0	0	2	1.7	0	oxalate decarboxylase oxdD (1368 nt)		SS1G_08814	oxalate decarboxylase
SS1G_08858	0	0	0	0	0	0	0	11	0	conserved hypothetical protein (1065 nt)		SS1G_08858	deuterolysin metalloprotease
SS1G_08889	0	0	0	0	0	4	0	3.2	0	hypothetical protein similar to glutaminase GtaA (2217 nt)		SS1G_08889	glutaminase
SS1G_08892	15	0	1	0	0	0	0	1.9	0	predicted protein (861 nt)		SS1G_08892	phospholipase a2 protein
SS1G_08894	0	0	2	0	0	0	0	1	0	conserved hypothetical protein (1206 nt)		SS1G_08894	alpha beta-hydrolase
SS1G_08907	36	26	1	0	0	8	2	-1.1	0	predicted protein (1548 nt)		SS1G_08907	exo-beta glucanase protein
SS1G_08917	0	2	4	0	2	0	1	-1.1	0	predicted protein (783 nt)		SS1G_08917	beta- -glucan boisynthesis protein
SS1G_09000	0	0	0	0	0	0	0	-1.2	0	conserved hypothetical protein (2751 nt)		SS1G_09000	carbohydrate-binding -like protein
SS1G_09020	0	0	0	21	0	31	0	3.5	0	exoglucanase 1 precursor (1353 nt)		SS1G_09020	-beta-d-glucan cellobiohydrolase b
SS1G_09050	0	0	0	0	0	0	0	1.3	0	conserved hypothetical protein (1365 nt)		SS1G_09050	predicted protein
SS1G_09060	0	0	0	0	0	0	0	1	0	hypothetical protein similar to peptidase S8 and S53 (2799 nt)		SS1G_09060	subtilisin-like protease
SS1G_09129	0	0	0	0	0	5	0	0	3.2	6-phospho-beta-galactosidase (1785 nt) Note(s): At least one base has a quality score < 10		SS1G_09129	glycoside hydrolase family 1 protein
SS1G_09130	0	0	2	0	0	0	0	1.2	0	conserved hypothetical protein (954 nt)		SS1G_09130	-
SS1G_09143	2	0	0	0	0	0	0	8.5	0	conserved hypothetical protein (1164 nt)		SS1G_09143	amidohydrolase 2
SS1G_09169	0	0	0	0	0	0	0	-2.6	0	predicted protein (2637 nt)		SS1G_09169	protein
SS1G_09175	0	0	0	0	0	0	0	-1	0	predicted protein (390 nt)		SS1G_09175	predicted protein
SS1G_09193	0	0	0	0	0	0	0	1.3	0	hypothetical protein similar to protein ycaC (711 nt)		SS1G_09193	isochorismatase family
SS1G_09196	0	0	0	0	0	0	0	1	0	hypothetical protein similar to enoyl-CoA hydratase/isomerase family protein (405 nt)		SS1G_09196	enoyl- hydratase isomerase
SS1G_09216	0	0	3	0	0	7	2	-1	0	hypothetical protein similar to beta-1,3-exoglucanase (2487 nt)		SS1G_09216	glycoside hydrolase family 55 protein
SS1G_09219	0	0	0	0	0	0	0	1	0	hypothetical protein similar to major royal jelly protein (1080 nt)		SS1G_09219	major royal jelly protein
SS1G_09225	0	0	1	0	0	7	6	-1.3	0	tripeptidyl-peptidase 1 precursor (1788 nt)		SS1G_09225	tripeptidyl peptidase a
SS1G_09232	0	2	1	4	0	44	24	0	-2.6	conserved hypothetical protein (633 nt)		SS1G_09232	related to heatshock protein hsp150
SS1G_09248	0	0	0	0	0	0	0	2.2	0	predicted protein (285 nt)		SS1G_09248	hydrophobin
SS1G_09250	0	0	0	0	0	0	0	-1	0	hypothetical protein similar to iron-sulfur cluster-binding protein (825 nt)		SS1G_09250	iron-sulfur cluster-binding rieske family domain protein
SS1G_09251	0	0	0	0	0	0	0	1.8	0	hypothetical protein similar to endoglucanase II (966 nt)		SS1G_09251	glycoside hydrolase family 61 protein
SS1G_09268	0	0	0	0	0	2	6	-1.6	0	tripeptidyl-peptidase 1 precursor (1899 nt)		SS1G_09268	tripeptidyl-peptidase 1 precursor
SS1G_09270	0	0	2	0	0	14	3	1.2	0	predicted protein (522 nt)		SS1G_09270	hydrophobic surface binding protein a protein
SS1G_09363	0	0	0	0	0	0	2	1.4	0	hypothetical protein similar to Poly(3-hydroxybutyrate) depolymerase (975 nt)		SS1G_09363	ferulic acid esterase
SS1G_09365	0	0	0	0	0	0	0	-2.3	0	glucan 1,3-beta-glucosidase precursor (1254 nt)		SS1G_09365	endo-beta- -
SS1G_09366	0	0	0	0	0	6	0	1.1	0	periplasmic beta-glucosidase precursor (2334 nt)		SS1G_09366	glycoside hydrolase family 3 protein
SS1G_09475	0	0	0	0	0	14	4	-1.1	0	carboxypeptidase cpdS precursor (1665 nt)		SS1G_09475	serine carboxypeptidase
SS1G_09495	0	3	0	0	0	4	1	0	-14	hypothetical protein similar to PAF acetylhydrolase family protein (1200 nt)		SS1G_09495	paf acetylhydrolase family protein
SS1G_09693	0	0	0	0	0	0	0	-1.1	0	predicted protein (459 nt)		SS1G_09693	predicted protein
SS1G_09782	0	0	0	0	0	2	1	10	0	nuclease PA3 (864 nt)		SS1G_09782	nuclease s1
SS1G_09841	0	0	0	0	0	0	2	-1.4	0	predicted protein (678 nt)		SS1G_09841	predicted protein
SS1G_09844	0	0	0	0	0	0	0	-1	0	predicted protein (627 nt)		SS1G_09844	predicted protein
SS1G_09861	0	0	1	0	0	0	0	1	0	hypothetical protein similar to alpha-1,3-glucanase (1836 nt)		SS1G_09861	glycoside hydrolase family 71 protein
SS1G_09866	0	0	0	0	0	15	0	0	18	hypothetical protein similar to beta-1,6-galactanase (1269 nt)		SS1G_09866	glycoside hydrolase family 5 protein
SS1G_09882	0	0	0	0	0	0	2	1.3	0	conserved hypothetical protein (471 nt)		SS1G_09882	wd40 repeat-like protein
SS1G_09909	2	0	2	0	0	0	0	3.3	0	dipeptidyl-peptidase 5 precursor (2196 nt)		SS1G_09909	oligopeptidase family protein
SS1G_09959	2	0	0	0	0	0	0	-1.1	0	3-phytase B precursor (1398 nt)		SS1G_09959	histidine acid phosphatase
SS1G_09965	4	0	0	0	0	11	7	1.5	0	sphingomyelin phosphodiesterase precursor (1899 nt)		SS1G_09965	sphingomyelin phosphodiesterase
SS1G_09982	0	0	0	0	0	0	0	-1	0	predicted protein (681 nt)		SS1G_09982	clock-controlled protein 6
SS1G_10038	0	0	11	0	0	8	9	0	0	beta-hexosaminidase alpha chain precursor (1740 nt)		SS1G_10038	glycoside hydrolase family 20 protein
SS1G_10071	0	0	0	0	0	6	0	0	0	pectin lyase A precursor (1146 nt)		SS1G_10071	pectin lyase
SS1G_10078	0	0	0	0	0	0	0	0	0	conserved hypothetical protein (1614 nt)		SS1G_10078	oxidase-like protein
SS1G_10082	0	0	0	0	0	0	0	0	0	predicted protein (390 nt)		SS1G_10082	predicted protein
SS1G_10092	0	0	0	0	0	0	0	0	4.6	endo-1,4-beta-xylanase B precursor (681 nt)		SS1G_10092	endo- -beta-xylanase
SS1G_10096	0	5	0	1	9	3	4	0	-2.2	allergen Asp f 15 precursor (414 nt)		SS1G_10096	epl1 protein
SS1G_10104	0	0	0	0	0	0	0	0	0	conserved hypothetical protein (669 nt)		SS1G_10104	hypothetical protein SS1G_10104
SS1G_10165	0	0	0	0	0	0	0	0	0	pectinesterase precursor (984 nt)		SS1G_10165	carbohydrate esterase family 8 protein
SS1G_10167	0	0	0	3	1	76	4	0	0	polygalacturonase 2 precursor (1143 nt)		SS1G_10167	polygalacturonase 1
SS1G_10172	0	0	0	0	0	0	0	0	0	conserved hypothetical protein (1260 nt)		SS1G_10172	outer membrane autotransporter protein
SS1G_10266	0	0	0	0	0	0	0	0	0	predicted protein (1305 nt) Note(s): At least one base has a quality score < 10		SS1G_10266	mmc protein
SS1G_10452	0	0	0	0	0	0	0	0	0	conserved hypothetical protein (588 nt)		SS1G_10452	predicted protein
SS1G_10482	0	2	0	0	0	0	0	0	0	conserved hypothetical protein (1023 nt)		SS1G_10482	lysophospholipase a
SS1G_10581	0	0	0	0	0	0	0	0	0	predicted protein (327 nt) Note(s): spurious gene		SS1G_10581	predicted protein
SS1G_10683	0	0	4	0	0	2	0	0	0	aldose 1-epimerase (1278 nt)		SS1G_10683	aldose 1-epimerase
SS1G_10698	0	0	0	0	0	2	0	0	0	polygalacturonase precursor (1449 nt)		SS1G_10698	polygalacturonase 3
SS1G_10796	0	0	0	0	0	7	0	0	0	oxalate decarboxylase oxdD (1515 nt)		SS1G_10796	oxalate decarboxylase
SS1G_10842	0	2	1	0	0	6	0	0	5.1	hypothetical protein similar to beta-galactosidase (2955 nt)		SS1G_10842	beta-
SS1G_10845	0	0	0	0	0	0	0	0	0	predicted protein (1167 nt)		SS1G_10845	glycoside hydrolase family 12 protein
SS1G_10867	0	0	0	0	0	0	0	0	-4.2	hypothetical protein similar to glycosyl hydrolase (1218 nt)		SS1G_10867	glycosyl hydrolase
SS1G_10875	0	0	0	0	0	0	0	0	0	bile salt-activated lipase precursor (1611 nt)		SS1G_10875	carboxylesterase
SS1G_10949	0	0	6	0	0	0	0	0	0	glucose oxidase (1860 nt)		SS1G_10949	glucose oxidase
SS1G_10956	0	0	0	0	0	0	0	0	-1.8	conserved hypothetical protein (354 nt)
SS1G_11057	0	0	1	0	0	0	0	0	0	polygalacturonase precursor (1113 nt)		SS1G_11057	polygalacturonase partial
SS1G_11065	0	0	0	0	0	0	0	0	0	predicted protein (636 nt)		SS1G_11065	predicted protein
SS1G_11108	0	0	0	0	0	0	2	0	0	conserved hypothetical protein (1122 nt)		SS1G_11108	ribosomal protein s17 protein
SS1G_11120	0	0	0	0	0	2	0	0	0	predicted protein (1080 nt)		SS1G_11120	predicted protein
SS1G_11126	0	0	0	0	0	0	0	0	0	predicted protein (1242 nt)		SS1G_11126	major royal jelly protein
SS1G_11189	0	0	0	0	0	0	0	0	0	carboxypeptidase A1 precursor (1272 nt)		SS1G_11189	carboxypeptidase a2
SS1G_11202	0	0	0	0	0	0	0	0	0	predicted protein (2010 nt)		SS1G_11202	predicted protein
SS1G_11223	0	6	0	0	0	2	0	0	-3.4	predicted protein (828 nt)		SS1G_11223	predicted protein
SS1G_11239	60	0	0	0	0	2	0	0	0	hypothetical protein similar to WSC domain-containing protein (1896 nt)		SS1G_11239	wsc domain containing protein
SS1G_11366	0	0	0	0	0	0	0	0	0	conserved hypothetical protein (1443 nt)		SS1G_11366	vacuolar protease a
SS1G_11382	0	0	0	0	0	0	0	0	0	carboxypeptidase S1 (2016 nt)		SS1G_11382	carboxypeptidase s1
SS1G_11412	0	0	0	0	0	0	0	0	5.5	hypothetical protein similar to C Chain C (1113 nt)		SS1G_11412	quercetin -dioxygenase
SS1G_11468	0	2	0	0	174	0	4	0	0	hypothetical protein similar to ASG1 (747 nt)		SS1G_11468	cas1 appressorium specific protein
SS1G_11499	0	0	0	0	0	0	0	0	0	hypothetical protein similar to secreted glucosidase (672 nt) Note(s): At least one base has a quality score < 10. Missing 3 prime End		SS1G_11499	glycoside hydrolase family 16 protein
SS1G_11535	0	0	0	0	0	0	0	0	0	hypothetical protein similar to alpha-fucosidase (2391 nt)		SS1G_11535	glycoside hydrolase family 95 protein
SS1G_11585	0	0	0	0	0	0	2	0	0	hypothetical protein similar to arabinogalactan endo-1,4-beta-galactosidase (1050 nt)		SS1G_11585	arabinogalactan endo- -beta-galactosidase
SS1G_11673	0	0	0	0	0	0	0	0	0	predicted protein (390 nt)		SS1G_11673	predicted protein
SS1G_11693	0	0	0	0	0	0	0	0	0	conserved hypothetical protein (624 nt)		SS1G_11693	hypothetical protein SS1G_12365
SS1G_11700	0	0	0	0	0	0	0	0	0	chitinase 1 precursor (1314 nt)		SS1G_11700	glycoside hydrolase family 18 protein
SS1G_11703	0	0	0	0	0	0	0	0	0	GPI transamidase component GPI16 precursor (390 nt)		SS1G_11703	gpi transamidase component gpi16
SS1G_11706	0	0	0	0	0	0	0	0	0	conserved hypothetical protein (237 nt)		SS1G_11706	glyoxylate reductase
SS1G_11765	0	0	0	0	0	0	0	0	0	hypothetical protein similar to mutanase (1644 nt)		SS1G_11765	alpha- -glucanase
SS1G_11853	0	0	0	0	0	2	2	0	0	cholinesterase precursor (1701 nt)		SS1G_11853	carboxylesterase family protein
SS1G_11912	0	0	0	0	0	8	2	0	0	hypothetical protein similar to necrosis (738 nt)		SS1G_11912	necrosis and ethylene inducing peptide 2 precursor
SS1G_11922	0	0	0	0	0	0	0	0	21	hypothetical protein similar to endo-1,5-alpha-L-arabinase (966 nt)		SS1G_11922	extracellular endo- -alpha-l-
SS1G_11927	0	0	0	0	0	0	3	0	0	laccase precursor (1959 nt)		SS1G_11927	carbohydrate-binding module family 20 protein
SS1G_11930	0	0	0	0	0	2	0	0	0	liver carboxylesterase 10 precursor (1575 nt)		SS1G_11930	para-nitrobenzyl esterase
SS1G_11988	0	0	0	0	0	0	6	0	-2.4	choline dehydrogenase (2037 nt)		SS1G_11988	choline dehydrogenase
SS1G_11992	0	0	0	0	0	2	0	0	25	rhamnogalacturonan acetylesterase precursor (768 nt)		SS1G_11992	rhamnogalacturonan acetylesterase
SS1G_12017	0	6	0	2	0	6	16	0	0	1,3-beta-glucanosyltransferase gel4 precursor (1623 nt)		SS1G_12017	beta- -glucanosyltransferase
SS1G_12024	0	2	0	0	0	8	2	0	0	hypothetical protein similar to mannoprotein MP65 (1422 nt)		SS1G_12024	cell wall glucanase
SS1G_12052	0	0	0	0	0	0	0	0	0	predicted protein (741 nt)		SS1G_12052	predicted protein
SS1G_12057	2	0	0	0	0	0	0	0	0	polygalacturonase 1 precursor (1359 nt)		SS1G_12057	extracellular exo-
SS1G_12059	0	0	0	0	0	2	0	0	0	hypothetical protein similar to endoglucanase B (945 nt)		SS1G_12059	endoglucanase ii
SS1G_12083	0	0	0	0	0	0	0	0	2.3	conserved hypothetical protein (3474 nt)		SS1G_12083	glycoside hydrolase family 115 protein
SS1G_12191	0	0	0	4	0	28	2	0	0	endo-1,4-beta-xylanase C precursor (1062 nt) Note(s): At least one base has a quality score < 10		SS1G_12191	endo- -beta-
SS1G_12198	0	0	0	0	0	0	0	0	0	choline dehydrogenase (1836 nt)		SS1G_12198	gmc oxidoreductase
SS1G_12200	0	0	1	0	0	2	0	0	0	hypothetical protein similar to glucooligosaccharide oxidase (1755 nt)		SS1G_12200	glucooligosaccharide oxidase
SS1G_12210	0	0	0	0	2	2	1	0	0	aorsin precursor (1881 nt)		SS1G_12210	-
SS1G_12262	13	13	49	0	3	10	17	0	0	allergen Asp f 4 precursor (1077 nt)		SS1G_12262	allergen asp f4
SS1G_12263	0	0	0	0	0	0	0	0	0	hypothetical protein similar to conserved fungal protein (1479 nt)		SS1G_12263	protein tos1 precursor
SS1G_12287	0	0	0	0	0	0	0	0	0	predicted protein (834 nt)		SS1G_12287	predicted protein
SS1G_12320	0	0	0	0	0	0	0	0	0	conserved hypothetical protein (1740 nt)		SS1G_12320	glycoside hydrolase family 16 protein
SS1G_12336	0	0	0	0	0	0	0	0	0	conserved hypothetical protein (885 nt)		SS1G_12336	chitin binding
SS1G_12361	2	4	0	7	0	405	6	0	0	conserved hypothetical protein (567 nt)		SS1G_12361	-binding protein
SS1G_12365	0	0	0	0	0	0	0	0	0	conserved hypothetical protein (624 nt)		SS1G_12365	hypothetical protein SS1G_12365
SS1G_12383	0	0	0	0	0	0	2	0	0	conserved hypothetical protein (1437 nt)		SS1G_12383	histidine acid
SS1G_12413	0	0	6	0	0	0	8	0	0	carboxypeptidase S1 (1428 nt)		SS1G_12413	carboxypeptidase s1
SS1G_12499	0	0	0	0	0	0	0	0	0	predicted protein (1764 nt)		SS1G_12499	carboxypeptidase s1
SS1G_12500	13	5	55	4	0	12	18	0	0	carboxypeptidase KEX1 precursor (1641 nt)		SS1G_12500	carboxypeptidase y
SS1G_12509	1	0	2	0	0	0	0	0	0	hypothetical protein similar to LysM domain-containing protein (1344 nt)		SS1G_12509	domain protein
SS1G_12513	0	0	0	0	0	0	0	0	0	hypothetical protein similar to LysM domain-containing protein (1092 nt)		SS1G_12513	domain-containing protein
SS1G_12609	0	0	0	0	0	0	2	0	0	conserved hypothetical protein (831 nt)		SS1G_12609	sterigmatocystin biosynthesis peroxidase stcc protein
SS1G_12648	0	0	0	0	0	0	0	0	0	predicted protein (471 nt)		SS1G_12648	predicted protein
SS1G_12721	0	0	0	0	0	0	0	0	0	predicted protein (189 nt)		SS1G_12721	predicted protein
SS1G_12724	0	0	1	0	0	0	0	0	0	conserved hypothetical protein (1416 nt)		SS1G_12724	esterase lipase
SS1G_12765	0	0	0	0	0	0	0	0	0	hypothetical protein similar to Cip2 (1419 nt)		SS1G_12765	carbohydrate esterase family 15 protein
SS1G_12907	0	0	0	1	0	13	2	0	25	cutinase precursor (741 nt)		SS1G_12907	cutinase
SS1G_12917	0	0	0	0	0	0	0	0	0	conserved hypothetical protein (1185 nt)		SS1G_12917	uncharacterized serine-rich protein
SS1G_12927	0	0	0	0	0	0	0	0	0	predicted protein (510 nt)		SS1G_12927	predicted protein
SS1G_12930	0	0	0	0	0	10	0	0	0	glucan 1,3-beta-glucosidase precursor (888 nt)		SS1G_12930	glycoside hydrolase family 17 protein
SS1G_12937	0	0	0	0	0	0	0	0	0	hypothetical protein similar to glycosyl hydrolase (1230 nt)		SS1G_12937	glycosyl hydrolase
SS1G_12938	0	2	1	0	0	4	13	0	0	conserved hypothetical protein (1665 nt) Note(s): At least one base has a quality score < 10		SS1G_12938	extracellular proline-serine rich protein
SS1G_12961	0	1	0	0	0	0	0	0	0	predicted protein (288 nt)		SS1G_12961	predicted protein
SS1G_13035	0	0	0	0	0	0	0	0	0	predicted protein (543 nt)		SS1G_13035	cytochrome p450 protein
SS1G_13036	0	0	0	0	0	0	0	0	0	laccase-1 precursor (2172 nt)		SS1G_13036	multicopper oxidase
SS1G_13115	1	0	0	0	0	0	0	0	0	conserved hypothetical protein (1134 nt)		SS1G_13115	hypothetical protein SS1G_13115
SS1G_13126	5	0	0	0	0	0	0	0	0	predicted protein (444 nt)		SS1G_13126	hypothetical protein SS1G_13126
SS1G_13199	0	0	0	0	0	2	0	0	0	conserved hypothetical protein (1239 nt)		SS1G_13199	extracellular aldonolactonase
SS1G_13255	1	0	0	0	0	2	0	0	15	beta-glucosidase 1 precursor (2526 nt)		SS1G_13255	glycoside hydrolase family 3 protein
SS1G_13277	0	0	0	0	0	0	0	0	0	conserved hypothetical protein (1038 nt)		SS1G_13277	serine-threonine rich
SS1G_13364	0	0	0	0	0	0	0	0	0	tyrosinase (1911 nt)		SS1G_13364	tyrosinase
SS1G_13371	0	0	0	0	0	0	0	0	0	conserved hypothetical protein (669 nt)		SS1G_13371	hypothetical protein SS1G_13371
SS1G_13385	0	0	0	0	0	5	0	0	0	conserved hypothetical protein (1560 nt)		SS1G_13385	actin patch protein 1
SS1G_13386	0	0	0	0	0	11	4	0	4.6	cutinase precursor (768 nt)		SS1G_13386	cutinase
SS1G_13394	0	0	0	0	0	0	0	0	0	predicted protein (558 nt)		SS1G_13394	predicted protein
SS1G_13472	17	0	1	0	0	11	21	0	0	alpha-amylase A type-3 precursor (1677 nt)		SS1G_13472	alpha-
SS1G_13501	0	0	0	0	0	10	0	0	3.3	hypothetical protein similar to alpha-rhamnosidase (2052 nt)		SS1G_13501	alpha-l-rhamnosidase
SS1G_13589	0	0	0	0	0	0	0	0	-2.3	conserved hypothetical protein (1245 nt)		SS1G_13589	plc-like phosphodiesterase protein
SS1G_13599	675	2	0	2	2	5	20	0	0	conserved hypothetical protein (1257 nt)		SS1G_13599	cnd3 protein
SS1G_13668	0	0	0	0	0	0	0	0	0	predicted protein (588 nt)		SS1G_13668	protein
SS1G_13682	0	0	0	0	0	0	0	0	0	predicted protein (2316 nt)		SS1G_13682	predicted protein
SS1G_13732	0	5	0	0	0	8	1	0	0	conserved hypothetical protein (1584 nt)		SS1G_13732	surface protein sp1 protein
SS1G_13736	8	0	0	0	0	4	0	0	0	protein rds1 (1578 nt)		SS1G_13736	protein rds1
SS1G_13764	0	0	1	0	0	0	0	0	-4.4	conserved hypothetical protein (876 nt)		SS1G_13764	hypothetical protein SS1G_13764
SS1G_13809	0	5	4	0	0	2	2	0	0	glucoamylase precursor (1869 nt)		SS1G_13809	glucoamylase p
SS1G_13860	8	4	0	0	0	4	10	0	0	endoglucanase-5 (1014 nt)		SS1G_13860	glycoside hydrolase family 45 protein
SS1G_13881	0	0	0	0	0	0	0	0	4.8	hypothetical protein similar to esterase (597 nt)		SS1G_13881	chlorogenic acid esterase precursor
SS1G_13935	0	0	0	0	0	0	0	0	0	predicted protein (1590 nt) Note(s): At least one base has a quality score < 10		SS1G_13935	ibr domain-containing protein
SS1G_13965	0	0	1	0	0	0	0	0	1.7	predicted protein (378 nt)		SS1G_13965	hypothetical protein SS1G_13965
SS1G_13982	0	0	1	0	0	0	0	0	0	fatty acyl-CoA hydrolase precursor (1608 nt)		SS1G_13982	triacylglycerol lipase
SS1G_14007	0	0	0	0	0	0	0	0	0	predicted protein (516 nt)		SS1G_14007	glycoprotein x protein
SS1G_14041	0	0	0	0	0	0	0	0	0	predicted protein (678 nt)		SS1G_14041	ppe family protein
SS1G_14133	10	13	1	0	9	25	60	0	0	hypothetical protein similar to FG-GAP repeat protein (909 nt)		SS1G_14133	fg-gap repeat
SS1G_14160	0	0	0	0	0	3	0	0	0	hypothetical protein similar to endoglucanase IV (1098 nt)		SS1G_14160	glycoside hydrolase family 61 protein
SS1G_14184	0	0	0	0	0	0	0	0	0	predicted protein (738 nt)		SS1G_14184	carbohydrate esterase family 4 protein
SS1G_14237	0	0	0	0	0	0	0	0	0	conserved hypothetical protein (912 nt)		SS1G_14237	gas1-like protein
SS1G_14289	0	0	0	0	0	1	2	0	0	conserved hypothetical protein (897 nt)		SS1G_14289	carbohydrate esterase family 16 protein
SS1G_14293	0	0	0	0	0	0	2	0	0	choline dehydrogenase (1770 nt)		SS1G_14293	glucose oxidase
SS1G_14321	0	0	0	0	0	0	0	0	0	conserved hypothetical protein (1158 nt)		SS1G_14321	gpi anchored
SS1G_14379	0	0	0	0	0	0	0	0	0	conserved hypothetical protein (624 nt)		SS1G_14379	hypothetical protein SS1G_14379
SS1G_14441	0	0	0	0	0	0	0	0	0	acetylcholinesterase precursor (1632 nt)		SS1G_14441	triacylglycerol lipase
SS1G_14449	0	0	0	0	0	5	0	0	0	hypothetical protein similar to exo-polygalacturonase (1242 nt)		SS1G_14449	extracellular exo-
SS1G_14497	0	0	0	0	0	0	0	0	-1.9	mannan endo-1,6-alpha-mannosidase DCW1 precursor (2052 nt)		SS1G_14497	glycoside hydrolase family 76 protein
SS1G_14515	0	0	0	0	0	0	0	0	0	predicted protein (234 nt) Note(s): spurious gene		SS1G_14515	hypothetical protein SS1G_14515

## Sheet: Table 10
Spot number	Protein function listed in paper	GI number	Broad ID	E value in Broad blast	Broad protein	Found In refined secretome
1	Neutral endopolygalacturonase SSPG1d	gi)20453991	SS1G_10167	0	enpolygalacturonase	Y
13	Endopolygalacturonase	gi)2196886	SS1G_04177	0	enpolygalacturonase	Y
			SS1G_01009	0	enpolygalacturonase	Y
			SS1G_10698	0	enpolygalacturonase	Y
			SS1G_11057	0	enpolygalacturonase	Y
3	Exopolygalacturonase	gi)32454433	SS1G_04207	0	polygalacturonase precursor (1338 nt)	Y
5	Exopolygalacturonase	gi)32454433	SS1G_05832	0	polygalacturonase precursor (1368 nt)	Y
10	Exopolygalacturonas	gi)1483221
6	Hypothetical protein Y41D4A	gi)14574316	SS1G_00271	2.4259e-11	glutamyl-tRNA(Gln) amidotransferase subunit A (1875 nt)	Y
11	Cellobiohydrolase 1 catalytic domain	gi)20986705	SS1G_09020	0	exoglucanase 1 precursor (1353 nt)	Y
			SS1G_04945	0	exoglucanase 1 precursor (1770 nt)	Y
			SS1G_02334	0	exoglucanase 1 precursor (1515 nt)	Y
12	Aspartic proteinase precursor: aspartyl proteinase	gi)12002205	SS1G_03181	0	aspartate protease (1209 nt)	Y
14	Pectin methyl esterase	gi)12964194	SS1G_03286	0	pectinesterase precursor (1035 nt)	Y
		gi)12964194	SS1G_10165	0	pectinesterase precursor (984 nt)	Y
16	Acid protease	gi)6984107	SS1G_07836	0	hypothetical protein acidic protease 1 (759 nt)	Y
18	Cyclohex-1-ene-1-carboxylate CoA ligase	gi)39932995	SS1G_12801	2.73866e-22		N
4	Alpha-L-arabinofuranosidase	gi)11991221	SS1G_02462	0	(alpha-N-arabinofuranosidase B)	N
7	Unnamed protein product	gi)49651714	no homology found in S.sclerotiorum genome			N
2	Unnamed protein product	gi)49650592	SS1G_12749	0	no pfam	N
9	C0G0119: Isopropylmalate/homocitrate/citramalate synthases	gi)23470424	SS1G_14205	0	isopropylmalate synthase	N

[truncated: 2 more sheets: Table 11, Table 12]
