# Supplementary material for: An Interspecies Comparative Analysis of the Predicted Secretomes of the Necrotrophic Plant Pathogens Sclerotinia sclerotiorum and Botrytis cinerea
Source: PLoS One. 2015 Jun 24;10(6):e0130534. doi: 10.1371/journal.pone.0130534 (PMC4480369; doi:10.1371/journal.pone.0130534)
Supplement: S3 File — (XLSX) [file pone.0130534.s003.xlsx]

## Sheet: Table 1
#folder	fasta	No. of genes in common with Ss secretome (e-100)	No. of genes in common with Ss secretome (e-5)	Species name	Species code in Table 2	King	Phylum	Class	Lifestyle	Oxalate producer	Host species	No of plant hosts	No seqs in genome
Sclerotinia sclerotiorum	sclerotinia_sclerotiorum_2_proteins.fasta	369	433	Sclerotinia sclerotiorum	EU	Fung	Asco	Leotio	Plant path	OA	Non Cereal Monocot /Dicot	Many	14503
Sclerotinia sclerotiorum	Sclsc1_GeneCatalog_proteins_20110903.aa.fasta	369	433	Sclerotinia sclerotiorum	EV	Fung	Asco	Leotio	Plant path	OA	Non Cereal Monocot /Dicot	Many
Botrytis cinerea	botrytis_cinerea__t4__1_proteins.fasta	269	399	Botrytis cinerea	AW	Fung	Asco	Leotio	Plant path	OA	Non Cereal Monocot /Dicot	Many
Botryotinia fuckeliana	Botryotinia_fuckeliana.BotFuc_Aug2005.16.pep.all.fasta	261	399	Botryotinia fuckeliana	AX	Fung	Asco	Leotio	Plant path	OA	Non Cereal Monocot /Dicot	Many
Botrytis Cinerea	botrytis_cinerea_1_proteins.fasta	261	399	Botrytis cinerea	AZ	Fung	Asco	Leotio	Plant path	OA	Non Cereal Monocot /Dicot	Many
Botrytis cinerea	Botci1_GeneCatalog_proteins_20110903.aa.fasta	261	399	Botrytis cinerea	BA	Fung	Asco	Leotio	Plant path	OA	Non Cereal Monocot /Dicot	Many	16448
Botrytis cinerea	botrytis_cinerea__b05.10__1_proteins.fasta	261	399	Botrytis cinerea	BB	Fung	Asco	Leotio	Plant path	OA	Non Cereal Monocot /Dicot	Many	14998
Botrytis cinerea	botrytis_cinerea__b05.10_vankan__1_proteins.fasta	267	398	Botrytis cinerea	AY	Fung	Asco	Leotio	Plant path	OA	Non Cereal Monocot /Dicot	Many
Sclerotinia sclerotiorum	Sclerotinia_sclerotiorum.ASM14694v1.16.pep.all.fasta	282	387	Sclerotinia sclerotiorum	ET	Fung	Asco	Leotio	Plant path	OA	Non Cereal Monocot /Dicot	Many	5131
Botryosphaeria dothidea	Botdo1_GeneCatalog_proteins_20111003.aa.fasta	140	331	Botryosphaeria dothidea	AV	Fung	Asco	Doth	Plant path		Dicot	Woody species	9555
Colletotrichum	colletotrichum_graminicola_m1.001_1_proteins.fasta	113	323	Colletotrichum graminicola	BX	Fung	Asco	Sord	Plant path	OA	Dicot	Many	12250
Alternaria brassicicola	Alternaria_brassicicola_proteins.fasta	84	321	Alternaria brassicicola	AC	Fung	Asco	Doth	Plant path		Dicot	Many	10688
Hysterium pulicare	Hyspu1_GeneCatalog_proteins_20110209.aa.fasta	134	319	Hysterium pulicare	CY	Fung	Asco	Doth	Saprophytic			Woody species	9251
Colletotrichum	colletotrichum_higginsianum_imi_349063_1_proteins.fasta	103	318	Colletotrichum higginsianum	BY	Fung	Asco	Sord	Plant path		Cereal Monocot/ Dicot	Few	12006
Cochliobolus heterostrophus	CocheC4_1_GeneCatalog_proteins_20110824.aa.fasta	101	317	Cochliobolus heterostrophus	BU	Fung	Asco	Doth	Plant path		Cereal Monocot/ Dicot	Few	9910
Cochliobolus heterostrophus	CocheC5_3_GeneCatalog_proteins_20110901.aa.fasta	100	317	Cochliobolus heterostrophus	BV	Fung	Asco	Doth	Plant path		Cereal Monocot/ Dicot	Many	12720
Pyrenophora teres f. teres	Pyrtt1_GeneCatalog_proteins_20110408.aa.fasta	103	317	Pyrenophora teres	EI	Fung	Asco	Doth	Plant path		Cereal Monocot	Few	11538
Stagonospora nodorum	Stano2_GeneCatalog_proteins_20110506.aa.fasta	95	316	Stagonospora nodorum	BW	Fung	Asco	Doth	Plant path		Monocot	Many	9110
Stagonospora nodorum	phaeosphaeria_nodorum_1_proteins.fasta	95	316	Stagonospora nodorum	FD	Fung	Asco	Doth	Plant path		Monocot	Many	12379
Cochliobolus sativus	Cocsa1_GeneCatalog_proteins_20110610.aa.fasta	93	316	Cochliobolus sativus	FE	Fung	Asco	Doth	Plant path		Monocot	Many	13336
Setosphaeria turcica	Settu1_GeneCatalog_proteins_20110305.aa.fasta	98	315	Setosphaeria turcica	FA	Fung	Asco	Doth	Plant path		Cereal Monocot	Few	16257
Fusarium Comparative	fusarium_oxysporum_f._sp._lycopersici_4287_2_proteins.fasta	95	313	Fusarium oxysporum	CN	Fung	Asco	Sord	Plant path/ animal path	OA	Monocot/Dicot	Many	13322
Fusarium oxysporum	Fusox1_GeneCatalog_proteins_20110522.aa.fasta	95	313	Fusarium oxysporum	CQ	Fung	Asco	Sord	Plant path/ animal path	OA	Dicot	Many	17701
Leptosphaeria maculans	Lepmu1_GeneCatalog_proteins_20110301.aa.fasta	84	310	Leptosphaeria maculans	CB	Fung	Asco	Doth	Plant path		Dicot	Many	23132
Cryphonectria parasitica	Cparasiticav2.GeneCatalog20091217.proteins.fasta	134	310	Cryphonectria parasitica	DA	Fung	Asco	Sord	Plant path		Dicot - Tree	Many	13342
Pyrenophora tritici-repentis	pyrenophora_tritici-repentis_1_proteins.fasta	98	308	Pyrenophora tritici-repentis	AE	Fung	Asco	Doth	Plant path		Cereal Monocot	Many	12169
Rhytidhysteron rufulum	Rhyru1_GeneCatalog_proteins_20110209.aa.fasta	118	308	Rhytidhysteron rufulum	CO	Fung	Asco	Doth	Saprophytic /Plant path	OA		Many	17459
Aspergillus Comparative	aspergillus_flavus_2_proteins.fasta	115	308	Aspergillus flavus	EJ	Fung	Asco	Euro	Saprophytic / animal path	OA		Many	12587
Pyrenophora tritici-repentis	Pyrenophora_tritici_repentis_proteins.fasta	98	308	Pyrenophora tritici-repentis	EK	Fung	Asco	Doth	Plant path		Cereal Monocot	Many	11799
Fusarium Comparative	fusarium_verticillioides_7600_3_proteins.fasta	95	308	Fusarium verticillioides	EN	Fung	Asco	Sord	Plant path		Cereal Monocot/Dicot	Many	17708
Magnaporthe comparative	magnaporthe_oryzae_70-15_8_proteins.fasta	89	307	Gaeumannomyces graminis	DC	Fung	Asco	Sord	Plant Path		Cereal Monocot	Many
Magnaporthe grisea	magnaporthe_grisea__m._oryzae__70-15_6_proteins.fasta	86	306	Magnaporthe grisea	DE	Fung	Asco	Sord	Plant path		Monocot	Many	5799
Magnaporthe grisea	Maggr1_GeneCatalog_proteins_20110524.aa.fasta	86	306	Magnaporthe grisea	DF	Fung	Asco	Sord	Plant path		Monocot	Many	11054
Fusarium solani Nectria haematococca	Necha2_best_proteins.fasta	92	305	Fusarium solani	CR	Fung	Asco	Sord	Plant path		Dicot	Many
Fusarium Comparative	fusarium_graminearum_ph-1_3_proteins.fasta	90	304	Fusarium graminearum	CM	Fung	Asco	Sord	Plant path		Cereal Monocot	Few	13321
Fusarium graminearum	Fusgr1_GeneCatalog_proteins_20110524.aa.fasta	90	304	Fusarium graminearum	CP	Fung	Asco	Sord	Plant path		Monoct/Dicot	Many	11333
Verticillium dahliae	Verda1_GeneCatalog_proteins_20110524.aa.fasta	82	303	Verticillium dahliae	FU	Fung	Asco	Sord	Plant path		Dicot	Many	10535
Verticillium group	verticillium_dahliae_vdls.17_1_proteins.fasta	82	303	Verticillium dahliae	FW	Fung	Asco	Sord	Plant path		Dicot	Many	10220
Magnaporthe comparative	gaeumannomyces_graminis_var._tritici_r3-111a-1_1_proteins.fasta	85	302	Magnaporthe oryzae	AI	Fung	Asco	Sord	Plant path		Cereal Monocot	Few	11054
Aspergillus Comparative	aspergillus_oryzae_1_proteins.fasta	114	302	Aspergillus oryzae	DB	Fung	Asco	Euro	Saprophytic			Many
Cercospora zeae-maydis	Cerzm1_GeneCatalog_proteins_20111029.aa.fasta	89	300	Cercospora zeae-maydis	BN	Fung	Asco	Doth	Plant path		Cereal Monocot	Few	6258
Aspergillus Comparative	aspergillus_terreus_1_proteins.fasta	108	298	Aspergillus terreus	AJ	Fung	Asco	Euro	Saprophytic / animal path			Many	12063
Aspergillus Comparative	aspergillus_fumigatus_1_proteins.fasta	115	297	Aspergillus fumigatus	AF	Fung	Asco	Euro	Saprophytic / animal path	OA		Many	9887
Penicillium chrysogenum	Pench1_GeneCatalog_proteins_20120123.aa.fasta	106	296	Penicillium chrysogenum	DY	Fung	Asco	Euro	Saprophytic
Verticillium group	verticillium_albo-atrum_vams.102_1_proteins.fasta	67	296	verticillium albo-atrum	FV	Fung	Asco	Sord	Plant path		Dicot	Many	6522
Aspergillus niger	Aspergillus_niger_v3_FilteredModels_proteins.fasta	121	295	Aspergillus niger	AL	Fung	Asco	Euro	Saprophytic / animal path	OA			8592
Aspergillus Comparative	Aspnid1_GeneCatalog_proteins_20110130.aa.fasta	107	292	Aspergillus nidulans	AG	Fung	Asco	Euro	Saprophytic				10560
Aspergillus Comparative	aspergillus_nidulans_fgsc_a4_1_proteins.fasta	106	292	Aspergillus nidulans	AK	Fung	Asco	Euro	Saprophytic				10406
Chaetomium globosum	Chagl_1_GeneModels_BroadGeneModels_aa.fasta	82	292	Chaetomium globosum	BO	Fung	Asco	Sord	Saprophytic / animal path				12020
Chaetomium globosum	chaetomium_globosum_1_proteins.fasta	82	292	Chaetomium globosum	BP	Fung	Asco	Sord	Saprophytic / animal path				11124
Mycosphaerella fijiensis	Mfijiensis_v2.FrozenGeneCatalog_20100402.proteins.fasta	99	290	Mycosphaerella fijiensis	DK	Fung	Asco	Doth	Plant path		Dicot	Few	8907
Neurospora crassa	Neurospora_crassa.proteins.fasta	76	289	Neurospora crassa	DO	Fung	Asco	Sord	Saprophytic				15707
Neurospora crassa	neurospora_crassa_or74a__finished__10_proteins.fasta	76	289	Neurospora crassa	DP	Fung	Asco	Sord	Saprophytic				9907
Dothistroma septosporum	Dotse1_GeneCatalog_proteins_20100818.aa.fasta	95	288	Dothistroma septosporum	CJ	Fung	Asco	Doth	Plant path		Dicot	One (pine species)	6312
Neurospora tetrasperma	N.tetrasperma_matA_v2_FilteredModels.proteins.fasta	75	287	Neurospora tetrasperma	DD	Fung	Asco	Sord	Saprophytic				10380
Neurospora tetrasperma	Ntetrasperma_mata.FilteredModels1.proteins.fasta	75	287	Neurospora tetrasperma	DR	Fung	Asco	Sord	Saprophytic				9948
Magnaporthe comparative	magnaporthe_poae_atcc_64411_1_proteins.fasta	68	287	Magnaporthe poae	DS	Fung	Asco	Sord	Plant path		Cereal Monocot	Few	12991
Trichoderma virens	Tvirens_v2.FrozenGeneCatalog_20100318.proteins.fasta	89	286	Trichoderma virens	FP	Fung	Asco	Sord	Saprophytic / animal path				9143
Trichoderma atroviride	Tatroviridev2_FrozenGeneCatalog_20100319.proteins.fasta	92	285	Trichoderma atroviride	FH	Fung	Asco	Sord	Saprophytic				9813
Trichoderma asperellum	Trias1_GeneCatalog_proteins_20120305.aa.fasta	92	285	Trichoderma asperellum	FI	Fung	Asco	Sord	Saprophytic
Trichoderma harzianum	Triha1_GeneCatalog_proteins_20120306.aa.fasta	90	284	Trichoderma_harzianum	FK	Fung	Asco	Sord	Saprophytic
Mycosphaerella graminicola	Mgraminicolav2.FilteredModels1.proteins.fasta	87	283	Mycosphaerella graminicola	DL	Fung	Asco	Doth	Plant path		Cereal Monocot	Few	13107
Mycosphaerella graminicola	Mgraminicolav2.FrozenGeneCatalog20080910.proteins.fasta	87	283	Mycosphaerella graminicola	DM	Fung	Asco	Doth	Plant path		Cereal Monocot	Few	10933
Neurospora discreta	Ndiscreta.FilteredModels2.proteins.fasta	72	279	Neurospora discreta	DQ	Fung	Asco	Sord	Saprophytic				9907
Thielavia terrestris	Thite2_GeneCatalog_proteins_20101221.aa.fasta	92	279	Thielavia terrestris	FF	Fung	Asco	Sord	Saprophytic				12380
Sporotrichum thermophile	Spoth2_GeneCatalog_proteins_20101221.aa.fasta	77	275	Sporotrichum thermophile	FC	Fung	Asco	Sord	Saprophytic				8804
Aspergillus Comparative	aspergillus_clavatus_1_proteins.fasta	82	274	Aspergillus clavatus	AD	Fung	Asco	Euro	Saprophytic / animal path	OA		Many	9120
Trichoderma reesei	TreeseiV2_FilteredModelsv2.0.proteins.fasta	78	274	Trichoderma reesei	FN	Fung	Asco	Sord	Saprophytic				9852
Trichoderma reesei	TreeseiV2_FrozenGeneCatalog20081022.proteins.fasta	78	274	Trichoderma reesei	FO	Fung	Asco	Sord	Saprophytic				9129
Septoria musiva	Sepmu1_GeneCatalog_proteins_20100915.aa.fasta	90	272	Septoria musiva	EW	Fung	Asco	Doth	Plant path		Dicot	Few	14503
Trichoderma reesei	TrireRUTC30_1_GeneCatalog_proteins_20110526.aa.fasta	80	272	Trichoderma reesei	FM	Fung	Asco	Sord	Saprophytic				11863
Septoria populicola	Seppo1_GeneCatalog_proteins_20110720.aa.fasta	92	267	Septoria populicola	AH	Fung	Asco	Doth	Plant path		Dicot	Few	10233
Aspergillus Comparative	aspergillus_niger_1_proteins.fasta	99	267	Aspergillus niger	EX	Fung	Asco	Euro	Saprophytic / animal path / plant path				10680
Trichoderma citrinoviride	Trici1_GeneCatalog_proteins_20120925.aa.fasta	78	266	Trichoderma_citrinoviride	FJ	Fung	Asco	Sord	Saprophytic
Baudoinia compniacensis	Bauco1_GeneCatalog_proteins_20110511.aa.fasta	96	263	Baudoinia compniacensis	AP	Fung	Asco	Doth	Saprophytic				8732
Trichoderma longibrachiatum	Trilo1_GeneCatalog_proteins_20120926.aa.fasta	75	262	Trichoderma_longibrachiatum	EH	Fung	Asco	Sord	Saprophytic
Punctularia strigosozonata	Punst1_GeneCatalog_proteins_20101026.aa.fasta	51	262	Punctularia strigosozonata	FL	Fung	Basid	Agaric	Saprophytic				11630
Serpula lacrymans	Serpula_lacrymans_S7_3_v2.proteins.fasta	36	255	Serpula lacrymans	EY	Fung	Basid	Agaric	Saprophytic				9739
Serpula lacrymans	SerlaS7_9_2_GeneCatalog_proteins_20110916.aa.fasta	36	255	Serpula lacrymans	EZ	Fung	Basid	Agaric	Saprophytic				14495
Trametes versicolor	Trave1_GeneCatalog_proteins_20101111.aa.fasta	52	242	Trametes versicolor	FG	Fung	Basid	Agaric	Saprophytic
Bjerkandera adusta	Bjead1_1_GeneCatalog_proteins_20110614.aa.fasta	43	240	Bjerkandera adusta	AA	Fung	Basdio	Agarico	Plant patho		Dicot	Many (Woody species)
Acremonium alcalophilum	Acral2_GeneCatalog_proteins_20110414.aa.fasta	55	240	Acremonium alcalophilum	AQ	Fung	Asco	Sord	Saprophytic				9521
Phanerochaete chrysosporium	BestModels2.1.proteins.fasta	42	235	Phanerochaete chrysosporium	DZ	Fung	Basid	Agaric	Saprophytic
Fomitiporia mediterranea	Fomme1_GeneCatalog_proteins_20101122.aa.fasta	48	232	Fomitiporia mediterranea	CL	Fung	Basid	Agaric	Saprophytic			Few	12580
Coprinopsis cinerea	coprinopsis_cinerea_okayama7#130_3_proteins.fasta	24	229	Coprinopsis cinerea	BZ	Fung	Basid	Agaric	Saprophytic
Geomyces destructans	geomyces_destructans_20631-21_1_proteins.fasta	52	224	Geomyces destructans	CS	Fung	Asco	Leotiomycetes	Animal path
Wolfiporia cocos	Wolco1_GeneCatalog_proteins_20100915.aa.fasta	40	215	Wolfiporia cocos	FX	Fung	Basid	Agaric	Saprophytic				10535
Laccaria bicolor	Lacbi2_GeneCatalog_proteins_20110203.aa.fasta	29	213	Laccaria bicolor	CZ	Fung	Basid	Agaric	Plant mutualist		Ectomycorrhizal		18204
Tuber melanosporum from Genoscope	Tubme1_GeneCatalog_proteins_20111120.aa.fasta	35	212	Tuber melanosporum	FQ	Fung	Asco	Peziz	Plant mutualist		Dicot	Few	8521
Coprinopsis cinerea	laccaria_bicolor_s238n-h82_1_proteins.fasta	28	209	Coprinopsis cinerea	CA	Fung	Basid	Agaric	Saprophytic				16150
Aureobasidium pullulans	Aurpu2p4.representatives.fasta	133	208	Aureobasidium pullulans	AM	Fung	Asco	Doth	Saprophytic / animal path			Many
Blastomyces dermatitidis	blastomyces_dermatitidis_atcc_18188_1_proteins.fasta	47	201	Blastomyces dermatitidis	AR	Fung	Asco	Asco	Saprophytic / animal path			Mammals	10513
Melampsora laricis-populina	Mlaricis_populina.FrozenGeneCatalog_20110215.proteins.fasta	20	200	Melampsora laricis-populina	DG	Fung	Basidio	Urediniomycetes	Plant path (rust)		Dicot (poplar)	Few
Sporisorium reilianum	Sreilianum_prot.fasta	20	198	Sporisorium reilianum	FB	Fung	Basidio	Microbotryomycetes	Plant Path		Cereal Monocot	Few
Blastomyces dermatitidis	blastomyces_dermatitidis_er-3_1_proteins.fasta	43	196	Blastomyces dermatitidis	AS	Fung	Asco	Asco	Animal path				9522
Blastomyces dermatitidis	blastomyces_dermatitidis_slh14081_1_proteins.fasta	46	195	Blastomyces dermatitidis	AT	Fung	Asco	Asco	Saprophytic / animal path				10089
Coccidioides group	coccidioides_immitis_rs_3_proteins.fasta	41	186	Coccidioides immitis	BR	Fung	Asco	Euas	Saprophytic / animal path				10463
Coccidioides group	coccidioides_immitis_rmscc_2394_1_proteins.fasta	39	186	Coccidioides immitis	BT	Fung	Asco	Euas	Saprophytic / animal path				10593
Uncinocarpus reesii	uncinocarpus_reesii_2_proteins.fasta	42	185	Uncinocarpus reesii	FR	Fung	Asco	Euro	Saprophytic				7496
Ustilago maydis	Ustilago_maydis.proteins.fasta	20	185	Ustilago maydis	FS	Fung	Basid	Ustil	Plant path		Cereal Monocot	Few	7798
Ustilago maydis	ustilago_maydis_1_proteins.fasta	20	185	Ustilago maydis	FT	Fung	Basid	Ustil	Plant path		Cereal Monocot	Few	6522
Blumeria graminis	bgh_dh14_v3.0_peptides.fasta	55	183	Blumeria graminis	AU	Fung	Asco	Leotio	Plant path		Cereal Monocot	One (wheat with some grasses)
Puccinia Group	puccinia_graminis_f._sp._tritici_2_proteins.fasta	23	182	Puccinia graminis	EF	Fung	Basid	Pucc	Plant path		Cereal Monocot	Few	20534
Paracoccidioides brasiliensis	paracoccidioides_brasiliensis_pb03_1_proteins.fasta	40	181	Paracoccidioides brasiliensis	CV	Fung	Asco	Euro	Saprophytic / animal path				9136
Histoplasma capsulatum	histoplasma_capsulatum_h88_2_proteins.fasta	45	181	Histoplasma capsulatum	DW	Fung	Asco	Asco	Saprophytic / animal path				14650
Coccidioides group	coccidioides_immitis_h538.4_1_proteins.fasta	31	180	Coccidioides immitis	BQ	Fung	Asco	Euas	Saprophytic / animal path				10408
Paracoccidioides brasiliensis	paracoccidioides_brasiliensis_pb18_1_proteins.fasta	38	180	Paracoccidioides brasiliensis	DX	Fung	Asco	Euro	Saprophytic / animal path				11192
Coccidioides group	coccidioides_immitis_rmscc_3703_1_proteins.fasta	34	178	Coccidioides immitis	BS	Fung	Asco	Euas	Saprophytic / animal path			Few	11124
Histoplasma capsulatum	histoplasma_capsulatum_h143_2_proteins.fasta	41	178	Histoplasma capsulatum	CU	Fung	Asco	Asco	Saprophytic / animal path				9428
Paracoccidioides brasiliensis	paracoccidioides_brasiliensis_pb01_1_proteins.fasta	38	177	Paracoccidioides brasiliensis	DV	Fung	Asco	Euro	Saprophytic / animal path				7876
Histoplasma capsulatum	histoplasma_capsulatum_g186ar_2_proteins.fasta	45	176	Histoplasma capsulatum	CT	Fung	Asco	Asco	Saprophytic / animal path				9233
Puccinia graminis	Puccinia_graminis.proteins.fasta	22	175	Puccinia graminis	EE	Fung	Basid	Pucc	Plant path		Cereal Monocot	Many	18140
Dermatophyte Comparative	trichophyton_equinum_cbs127.97_1_proteins.fasta	41	173	Trichophyton equinum	CG	Fung	Asco	Euro	Saprophytic
Dermatophyte Comparative	microsporum_gypseum_cbs_118893_1_proteins.fasta	42	172	Microsporum canis	CF	Fung	Asco	Euro	Saprophytic / animal path
Dermatophyte Comparative	microsporum_canis_cbs_113480_1_proteins.fasta	47	171	Microsporum gypseum	CE	Fung	Asco	Euro	Saprophytic / animal path
Dermatophyte Comparative	trichophyton_rubrum_cbs_118892_2_proteins.fasta	43	171	Trichophyton rubrum	CH	Fung	Asco	Euro	Saprophytic
Dermatophyte Comparative	trichophyton_tonsurans_1_proteins.fasta	41	171	Trichophyton tonsurans	CI	Fung	Asco	Euro	Saprophytic
Histoplasma capsulatum	histoplasma_capsulatum_nam1_1_proteins.fasta	42	171	Histoplasma capsulatum	CW	Fung	Asco	Asco	Saprophytic / animal path				9532
Puccinia Group	puccinia_triticina_1-1_bbbd_race_1_1_proteins.fasta	14	170	Puccinia triticina	EG	Fung	Basid	Pucc	Plant path				15979
Phytophthora ramorum	Phytophthora_ramorum.ASM14973v1.16.pep.all.fasta	7	155	Phytophthora ramorum	EC	Chromal	Heterokontophyta	Oomycota	Plant Path		Dicot	Many
Phytophthora sojae	Phytophthora_sojae.ASM14975v1.16.pep.all.fasta	6	154	Phytophthora sojae	ED	Chromal	Heterokontophyta	Oomycota	Plant Path		Dicot (soy and lupins)	Few
Phytophthora infestans	Phytophthora_infestans.ASM14294v1.16.pep.all.fasta	4	152	Phytophthora infestans	EA	Chromal	Heterokontophyta	Oomycota	Plant path		Dicot	Many	8741
Phytophthora infestans	phytophthora_infestans_t30-4_1_proteins.fasta	4	152	Phytophthora infestans	EB	Chromal	Heterokontophyta	Oomycota	Plant path		Dicot	Many	8741
Origins of Multicellularity	spizellomyces_punctatus_daom_br117_1_proteins.fasta	9	138	Spizellomyces punctatus	DU	Fung	Chytrid	Chytrid	Saprophytic
Cryptococcus neoformans var. grubii	Cryptococcus_neoformans_H99.proteins.fasta	10	134	Cryptococcus neoformans	CC	Fung	Basid	Agaric	Saprophytic / animal path				11609
Cryptococcus neoformans var. grubii	cryptococcus_neoformans_grubii_h99_2_proteins.fasta	10	134	Cryptococcus neoformans	CD	Fung	Basid	Agaric	Saprophytic / animal path				6967
Rhizopus oryzae	rhizopus_oryzae_3_proteins.fasta	7	131	Rhizopus oryzae	EM	Fung	Mucor		Saprophytic				12169
Hyaloperonospora arabidopsidis	Hyaloperonospora_arabidopsidis.HyaAraEmoy2_2.0.16.pep.all.fasta	4	128	Hyaloperonospora arabidopsidis	CX	Eukaryota	Heterokontanophyta	Oomycete	Plant Pathogen		Dicot	One (arabidopsis)
Pythium ultimum	Pythium_ultimum.pug.16.pep.all.fasta	6	127	Pythium ultimum	EL	Chromalveolata	Heterokontophyta	Oomycota	Plant path		Cereal Monocot-Dicot	Many
Mucor circinelloides	Mucor_circinelloides_v2_filtered_proteins.fasta	9	125	Mucor circinelloides	DJ	Fung	Zygo	Zygo	Plant path		Dicot	Few
Candida	debaryomyces_hansenii_1_proteins.fasta	10	103	Debaryomyces hansenii (Candida famata)	BJ	Fung	Asco	Sacc	Saprophytic / animal path
Albugo laibachii	Albugo_laibachii.ENA1.16.pep.all.fasta	3	99	Albugo laibachii	AB	Chrom	Heterokontophyta	Oomycete	Plant path		Dicot	one (arabidopsis)
Candida	candida_guilliermondii_1_proteins.fasta	4	94	Candida guilliermondii	BF	Fung	Asco	Sacc	Saprophytic / animal path				5235
Candida Genome	C_dubliniensis_CD36_orf_trans_all.fasta	11	88	Candida dubliniensi	BL	Fung	Asco	Sacc	Saprophytic / animal path
Candida	candida_tropicalis_3_proteins.fasta	5	87	Candida tropicalis	BI	Fung	Asco	Sacc	Saprophytic / animal path				5733
Origins of Multicellularity	allomyces_macrogynus_atcc_38327_3_proteins.fasta	0	87	Allomyces macrogynus	DT	Fung	Blasto	Blasto	saprophytic
Candida	candida_parapsilosis_1_proteins.fasta	8	85	Candida parapsilosis	BH	Fung	Asco	Sacc	Saprophytic / animal path				5941
Saccharomyces cerevisiae	saccharomyces_cerevisiae_rm11-1a_1_proteins.fasta	4	85	Saccharomyces cerevisiae	EO	Fung	Asco	Sacc	Saprophytic				12117
Candida	candida_albicans_wo1_1_proteins.fasta	9	84	Candida albicans	BD	Fung	Asco	Sacc	Saprophytic / animal path				16447
Candida	candida_albicans_sc5314_assembly_21_1_proteins.fasta	9	84	Candida albicans	BE	Fung	Asco	Sacc	Saprophytic / animal path				6017
Candida	candida_lusitaniae_1_proteins.fasta	6	84	Candida lusitaniae	BG	Fung	Asco	Sacc	Saprophytic / animal path				5920
Batrachochytrium dendrobatidis	Batde5_best_proteins.fasta	2	81	Batrachochytrium dendrobatidis	AO	Fung	Chytrid	Chytrid	Saprophytic / animal path			Many amphibians	11197
Myzus persicae	aphidbase_2.1_pep_with_product.fasta	0	80	Myzus persicae	DN	Animalia	Arthropoda	Insecta	Plant Pest		Dicot	Many
Candida	lodderomyces_elongisporus_1_proteins.fasta	5	77	Candida (lodderomyces elongisporus)	BK	Fung	Asco	Sacc	Saprophytic / animal path
Batrachochytrium dendrobatidis	batrachochytrium_dendrobatidis_1_proteins.fasta	1	76	Batrachochytrium dendrobatidis	AN	Fung	Chytrid	Chytrid	Saprophytic / animal path				8818
Schizosaccharomyces group	schizosaccharomyces_pombe_972h-_2_proteins.fasta	5	76	Schizosaccharomyces pombe	ES	Fung	Asco	Schiz	Saprophytic				4924
Drosophila melanogaster	dmel-all-translation-r5_48.fasta	0	74	Drosophila_melanogaster	CK	Animalia	Arthroppda	Insecta	Plant Pest		Dicot (fuit)	Many
Caenorhabditis elegans	c_elegans_WS234_protein.fasta	0	71	Caenorhabditis elegans	BC	Animal	Nematoda	Chromadorea	Bacterial pathogen
Schizosaccharomyces group	schizosaccharomyces_japonicus_yfs275_4_proteins.fasta	6	69	Schizosaccharomyces japonicus	EQ	Fung	Asco	Schiz	Saprophytic				5178
Schizosaccharomyces group	schizosaccharomyces_cryophilus_oy26_3_proteins.fasta	6	64	Schizosaccharomyces cryophilus	EP	Fung	Asco	Schiz	Saprophytic				5381
Schizosaccharomyces group	schizosaccharomyces_octosporus_5_proteins.fasta	6	64	Schizosaccharomyces octosporus	ER	Fung	Asco	Schiz	Saprophytic				4868
Candida Genome	C_glabrata_CBS138_version_s02-m01-r13_orf_trans_all.fasta	4	61	Candida glabrata	BM	Fung	Asco	Sacc	Saprophytic / animal path
Meloidogyne incognita	Meloidogyne_incognita.fasta	0	58	Meloidogyne incognita	DI	Animalia	Nemat		Plant path				13072
Meloidogyne hapla	Meloidogyne_hapla.fasta	0	55	Meloidogyne hapla	DH	Animalia	Nemat		Plant path				12329

## Sheet: Table 2
Number of copies of homologous refined secretome genes found in other species' proteomes.																						B.dothidea	B.cinerea proteomes
S.sclerotiorum gene ID ( total secretome)	AA	AB	AC	AD	AE	AF	AG	AH	AI	AJ	AK	AL	AM	AN	AO	AP	AQ	AR	AS	AT	AU	AV	AW	AX	AY	AZ	BA	BB	BC	BD	BE	BF	BG	BH	BI	BJ	BK	BL	BM	BN	BO	BP	BQ	BR	BS	BT	BU	BV	BW
SS1T_00040	1	0	5	2	10	5	7	4	10	6	7	8	5	0	0	0	1	0	0	0	0	6	7	7	7	7	7	7	0	0	0	0	0	0	0	0	0	0	0	3	6	6	0	0	0	0	4	4	3
SS1T_00042	0	0	1	0	0	0	0	0	0	0	0	0	0	0	0	0	0	0	0	0	4	0	1	1	1	1	1	1	0	0	0	0	0	0	0	0	0	0	0	0	1	1	0	0	0	0	1	1	1
SS1T_00044	1	0	2	2	2	2	2	1	2	2	2	2	3	0	0	3	2	1	1	1	1	3	4	4	2	2	4	4	0	3	3	1	2	2	3	1	3	3	1	2	0	0	1	1	1	1	2	3	2
SS1T_00095	0	0	0	0	0	0	0	0	0	0	0	0	0	0	0	0	0	0	0	0	0	0	1	1	1	0	1	1	0	0	0	0	0	0	0	0	0	0	0	0	0	0	0	0	0	0	0	0	0
SS1T_00112	4	0	6	1	6	0	0	5	4	3	0	5	0	0	0	2	0	1	1	1	0	31	15	15	16	15	15	15	0	0	0	0	0	0	0	0	0	0	0	2	3	3	0	0	0	0	7	9	11
SS1T_00121	39	3	49	59	79	47	77	74	93	59	80	83	32	3	4	31	123	20	18	19	5	169	50	50	43	47	50	50	73	2	2	4	2	4	3	1	1	4	0	52	42	42	19	24	19	26	106	112	78
SS1T_00123	0	0	0	0	0	0	0	0	0	0	0	0	0	0	0	0	0	0	0	0	0	0	0	0	0	0	0	0	0	0	0	0	0	0	0	0	0	0	0	0	0	0	0	0	0	0	0	0	0
SS1T_00149	23	3	42	49	81	42	71	84	85	63	71	96	34	2	4	31	103	18	16	17	6	161	58	58	48	53	58	58	49	2	2	5	4	7	4	3	3	6	1	56	34	34	21	22	19	25	79	79	66
SS1T_00160	0	0	0	0	0	0	0	0	0	0	0	0	0	0	0	0	0	0	0	0	0	0	0	0	0	0	0	0	0	0	0	0	0	0	0	0	0	0	0	0	0	0	0	0	0	0	0	0	0
SS1T_00173	2	0	3	0	1	1	0	0	1	0	0	0	0	0	0	0	0	0	0	0	14	3	5	5	5	5	5	5	0	0	0	0	0	0	0	0	0	0	0	0	2	2	2	2	2	2	4	4	4
SS1T_00178	0	0	0	0	0	0	0	0	0	0	0	0	0	0	0	0	0	0	0	0	0	0	0	0	0	0	0	0	0	0	0	0	0	0	0	0	0	0	0	0	0	0	0	0	0	0	0	0	0
SS1T_00184	0	0	0	0	0	0	0	0	0	0	0	0	0	0	0	0	0	0	0	0	0	0	0	0	0	0	0	0	0	0	0	0	0	0	0	0	0	0	0	0	0	0	0	0	0	0	0	0	0
SS1T_00205	0	0	0	0	1	0	0	1	1	0	0	1	0	0	0	0	0	3	1	2	0	0	0	0	0	0	0	0	0	0	0	0	0	0	0	0	0	0	0	0	0	0	1	1	0	1	0	0	0
SS1T_00233	1	0	2	1	1	1	1	1	0	1	1	1	2	1	1	1	3	1	1	1	1	1	1	1	2	2	1	1	0	1	1	1	1	1	1	1	1	1	1	1	1	1	1	1	1	1	2	2	2
SS1T_00238	2	0	6	2	9	4	7	4	8	5	7	8	5	0	0	0	1	0	0	0	0	6	6	6	7	7	6	6	0	0	0	0	0	0	0	0	0	0	0	3	6	6	0	0	0	0	4	4	5
SS1T_00257	0	0	0	0	0	0	0	0	0	0	0	0	0	0	0	0	0	0	0	0	0	0	0	0	0	0	0	0	0	0	0	0	0	0	0	0	0	0	0	0	0	0	0	0	0	0	0	0	0
SS1T_00263	0	0	0	0	0	0	0	0	0	0	0	0	0	0	0	0	0	0	0	0	0	0	2	2	1	1	2	2	0	0	0	0	0	0	0	0	0	0	0	0	0	0	0	0	0	0	0	0	0
SS1T_00265	8	0	11	3	3	4	7	4	2	3	7	4	3	35	30	2	3	3	3	2	5	7	8	8	6	5	8	8	0	1	1	1	1	1	1	1	1	1	1	1	5	5	2	3	3	4	10	10	10
SS1T_00269	0	0	0	0	0	0	0	0	0	0	0	0	0	0	0	0	0	0	0	0	0	0	0	0	0	0	0	0	0	0	0	0	0	0	0	0	0	0	0	0	0	0	0	0	0	0	0	0	0
SS1T_00271	4	2	8	10	12	12	8	7	13	16	8	9	12	0	0	10	11	8	7	6	1	16	6	6	6	6	6	6	1	2	2	2	4	3	1	1	1	2	2	9	8	8	3	6	3	6	13	12	10
SS1T_00274	0	0	1	0	0	0	0	0	0	0	0	0	1	0	0	1	0	0	0	0	1	1	1	1	1	1	1	1	0	10	9	3	2	5	6	2	1	9	5	1	1	1	0	0	0	0	2	2	2
SS1T_00311	1	1	1	1	1	1	1	0	1	1	1	1	1	1	1	0	1	1	1	1	1	1	2	2	1	1	2	2	1	1	1	1	1	1	1	1	1	1	0	1	1	1	1	1	1	1	1	1	1
SS1T_00313	1	0	1	1	1	0	0	1	0	0	1	1	1	0	1	1	1	1	1	1	1	1	1	1	1	1	1	1	0	0	1	0	0	0	0	1	0	1	0	1	0	0	1	1	1	1	1	1	0
SS1T_00332	0	0	4	4	5	4	3	3	4	1	3	3	5	0	0	1	2	0	0	0	0	3	5	5	4	4	5	5	0	0	0	0	0	0	0	0	0	0	0	1	2	2	0	0	0	0	3	3	3
SS1T_00335	0	0	0	0	0	0	0	0	0	0	0	0	0	0	0	0	0	0	0	0	0	0	1	1	0	0	1	1	0	0	0	0	0	0	0	0	0	0	0	0	0	0	0	0	0	0	0	0	0
SS1T_00380	1	0	0	1	1	1	1	0	1	1	1	1	1	0	0	1	0	1	1	1	1	1	1	1	1	1	1	1	0	0	0	0	0	0	0	0	0	0	0	1	1	1	1	1	1	1	1	1	1
SS1T_00395	0	0	1	0	0	0	0	0	0	0	0	0	1	0	0	1	0	0	0	0	0	0	1	1	0	0	1	1	0	0	0	0	0	0	0	0	0	0	0	2	0	0	0	0	0	0	1	1	1
SS1T_00413	0	0	0	0	0	0	0	0	0	0	0	0	0	0	0	0	0	0	0	0	0	0	0	0	0	0	0	0	0	0	0	0	0	0	0	0	0	0	0	0	0	0	0	0	0	0	0	0	0
SS1T_00419	0	0	2	1	2	1	1	0	1	2	1	0	1	1	1	0	0	0	0	0	0	0	3	3	3	3	3	3	0	0	0	0	0	0	0	0	0	0	0	1	1	1	0	0	0	0	2	2	2
SS1T_00423	2	0	1	2	3	2	1	3	3	2	1	3	3	0	0	3	2	1	1	1	2	2	4	4	4	4	4	4	5	5	4	4	3	5	6	2	3	5	1	1	1	1	1	1	0	1	1	1	1
SS1T_00446	2	0	4	2	2	2	2	1	2	2	2	1	2	0	0	1	2	2	2	2	2	2	1	1	2	2	1	1	0	0	0	0	0	0	0	0	0	0	0	3	2	2	2	2	2	2	2	2	2
SS1T_00458	0	0	2	3	2	4	2	0	2	3	2	3	2	1	1	2	4	0	0	0	0	4	3	3	3	3	3	3	0	0	0	0	0	0	0	0	0	0	0	2	3	3	0	0	0	0	2	2	2
SS1T_00468	0	0	4	2	4	4	3	3	4	1	3	3	5	0	0	1	2	0	0	0	0	3	5	5	4	4	5	5	0	0	0	0	0	0	0	0	0	0	0	1	2	2	0	0	0	0	3	3	3
SS1T_00474	2	0	2	2	2	2	1	1	2	2	1	2	2	0	0	2	0	3	3	3	2	3	2	2	2	2	2	2	0	0	0	0	0	0	0	0	0	0	0	0	3	3	2	2	2	2	3	3	3
SS1T_00493	0	0	0	0	0	0	0	0	0	0	0	0	0	0	0	0	0	0	0	0	0	0	1	1	1	1	1	1	0	0	0	0	0	0	0	0	0	0	0	0	0	0	0	0	0	0	0	0	0
SS1T_00501	3	0	2	3	4	3	1	1	3	4	1	3	3	0	0	1	2	0	0	0	0	3	3	3	3	3	3	3	0	0	0	0	0	0	0	0	0	0	0	2	3	3	0	0	0	0	3	4	3
SS1T_00505	1	0	4	3	6	4	5	4	8	6	5	5	1	0	1	3	3	1	0	0	2	6	5	5	5	5	5	5	0	1	1	1	0	1	1	0	1	1	0	6	2	2	2	2	1	1	5	7	4
SS1T_00509	3	0	5	2	4	4	3	1	4	4	3	2	4	0	0	4	4	0	0	0	0	6	2	2	1	1	2	2	0	0	0	0	0	0	0	0	0	0	0	2	7	7	0	0	0	0	5	5	5
SS1T_00513	0	0	1	0	0	1	1	1	0	0	1	1	1	0	0	4	0	1	1	1	0	4	3	3	3	3	3	3	0	0	0	0	0	0	0	0	0	0	0	2	0	0	0	0	0	0	0	0	0
SS1T_00514	0	0	0	0	0	0	0	0	0	0	0	0	0	4	4	0	0	0	0	0	0	0	1	1	1	1	1	1	0	0	0	0	0	0	0	0	0	0	0	0	0	0	0	0	0	0	0	0	0
SS1T_00534	0	0	0	0	0	0	0	0	0	0	0	0	0	0	0	0	0	0	0	0	0	0	0	0	1	1	0	0	0	0	0	0	0	0	0	0	0	0	0	0	0	0	0	0	0	0	0	0	0
SS1T_00546	0	0	0	0	0	0	0	0	0	0	0	0	0	0	0	0	0	0	0	0	0	0	0	0	0	0	0	0	0	0	0	0	0	0	0	0	0	0	0	0	0	0	0	0	0	0	0	0	0
SS1T_00564	0	0	0	0	0	0	0	0	0	0	0	0	0	0	0	0	0	1	1	1	0	1	0	0	0	0	0	0	0	0	0	0	0	0	0	0	0	0	0	0	0	0	0	0	0	0	0	0	0
SS1T_00577	1	0	1	1	1	1	1	1	0	1	1	1	1	0	0	1	1	1	1	1	1	1	1	1	1	1	1	1	0	1	1	1	1	1	1	1	1	1	1	1	1	1	1	1	1	1	1	1	1
SS1T_00604	1	0	1	1	1	0	1	0	1	1	1	1	0	0	0	0	1	1	1	1	0	1	0	0	1	1	0	0	0	0	0	0	0	0	0	0	0	0	0	1	1	1	0	1	2	1	1	1	1
SS1T_00624	6	1	4	8	9	7	9	3	9	4	9	9	10	6	9	10	14	4	4	3	5	11	10	10	12	11	10	10	15	12	12	13	7	18	13	7	7	10	13	9	12	12	3	4	3	4	8	9	6
SS1T_00642	6	0	9	4	3	3	5	4	2	2	5	4	4	35	30	0	3	3	3	2	5	6	7	7	6	5	7	7	0	1	1	1	1	1	1	1	1	1	2	0	4	4	2	3	3	4	9	9	10
SS1T_00650	0	0	0	0	0	0	0	0	0	0	0	0	0	0	0	0	0	0	0	0	0	0	0	0	0	0	0	0	0	0	0	0	0	0	0	0	0	0	0	0	0	0	0	0	0	0	0	0	0
SS1T_00656	0	0	0	0	0	0	0	0	0	0	0	0	0	0	0	0	0	0	0	0	0	0	5	5	6	6	5	5	0	0	0	0	0	0	0	0	0	0	0	0	0	0	0	0	0	0	0	0	0
SS1T_00694	0	0	0	0	0	0	0	0	0	0	0	0	0	0	0	0	0	0	0	0	0	0	0	0	0	0	0	0	0	0	0	0	0	0	0	0	0	0	0	0	0	0	0	0	0	0	0	0	0
SS1T_00730	12	2	22	17	33	11	23	27	31	22	23	31	23	0	0	14	40	6	7	6	1	44	31	31	27	28	31	31	1	0	0	0	0	0	0	0	0	0	0	20	21	21	5	4	4	4	31	31	27
SS1T_00735	0	0	0	0	0	0	0	0	0	0	0	0	0	0	0	0	0	0	0	0	0	0	0	0	0	0	0	0	0	0	0	0	0	0	0	0	0	0	0	0	0	0	0	0	0	0	0	0	0
SS1T_00743	0	0	0	0	0	0	0	0	0	0	0	0	0	0	0	0	0	0	0	0	0	0	0	0	0	0	0	0	0	0	0	0	0	0	0	0	0	0	0	0	0	0	0	0	0	0	0	0	0
SS1T_00744	0	0	0	0	0	0	0	0	0	0	0	0	0	0	0	0	0	0	0	0	0	0	1	1	1	1	1	1	0	0	0	0	0	0	0	0	0	0	0	0	0	0	0	0	0	0	0	0	0
SS1T_00746	4	0	6	6	2	4	6	1	2	4	6	5	7	1	1	4	15	0	0	0	0	4	4	4	7	7	4	4	0	0	0	0	0	0	0	0	0	0	0	0	6	6	0	0	0	0	3	3	4
SS1T_00762	1	0	3	1	2	1	1	2	2	2	1	2	3	0	0	1	0	1	1	1	0	6	2	2	2	2	2	2	0	0	0	0	0	0	0	0	0	0	0	1	0	0	1	1	1	1	4	4	4
SS1T_00768	0	0	0	0	0	0	0	0	0	0	0	0	0	0	0	0	0	0	0	0	0	0	1	1	1	1	1	1	0	0	0	0	0	0	0	0	0	0	0	0	0	0	0	0	0	0	0	0	0
SS1T_00772	7	0	2	5	5	5	14	5	5	11	14	5	2	0	0	0	2	2	2	2	0	3	1	1	1	1	1	1	0	0	0	0	0	0	0	0	0	0	0	1	8	8	1	1	1	1	10	10	8
SS1T_00773	18	23	14	21	49	29	30	17	44	45	30	18	9	5	2	6	9	11	11	10	9	34	14	14	14	14	14	14	51	2	3	2	3	2	2	2	1	2	2	9	39	39	10	16	12	16	22	28	24
SS1T_00781	0	0	0	0	0	0	0	0	0	0	0	0	0	0	0	0	0	0	0	0	0	0	1	1	1	1	1	1	0	0	0	0	0	0	0	0	0	0	0	0	0	0	0	0	0	0	0	0	0
SS1T_00784	0	0	0	0	0	0	0	0	0	0	0	0	0	0	0	0	0	0	0	0	0	0	0	0	0	0	0	0	0	0	0	0	0	0	0	0	0	0	0	0	0	0	0	0	0	0	0	0	0
SS1T_00809	4	0	7	1	2	3	1	0	1	2	1	0	2	0	0	1	9	4	4	4	2	6	8	8	8	6	8	8	0	0	0	0	0	0	0	0	0	0	0	0	3	3	4	4	4	5	11	12	8
SS1T_00811	2	0	0	2	1	0	1	3	1	2	1	3	4	0	0	2	7	0	0	0	0	6	3	3	2	4	3	3	0	0	0	0	0	0	0	0	0	0	0	1	0	0	0	0	0	0	4	4	3
SS1T_00813	0	0	0	0	0	0	0	0	0	0	0	0	0	0	1	0	0	0	0	0	0	0	2	2	0	0	2	2	0	0	0	0	0	0	0	0	0	0	0	0	0	0	0	0	0	0	1	1	1
SS1T_00830	0	0	0	0	0	0	0	0	0	0	0	0	0	0	0	0	0	0	0	0	0	0	0	0	0	0	0	0	0	0	0	0	0	0	0	0	0	0	0	0	0	0	0	0	0	0	0	0	0
SS1T_00833	0	0	0	0	0	0	0	0	0	0	0	0	0	0	0	0	0	0	0	0	0	1	2	2	2	2	2	2	0	0	0	0	0	0	0	0	0	0	0	0	1	1	0	0	0	0	0	0	0
SS1T_00849	0	0	0	0	0	0	0	0	0	0	0	0	0	0	0	0	0	0	0	0	0	0	2	2	2	2	2	2	0	0	0	0	0	0	0	0	0	0	0	0	1	1	0	0	0	0	0	0	0
SS1T_00861	2	1	4	5	5	3	4	2	4	5	4	5	4	1	1	4	4	3	3	3	1	6	4	4	3	3	4	4	2	3	3	5	3	3	4	4	2	3	1	4	0	0	3	3	3	4	5	5	5
SS1T_00872	1	0	0	0	0	0	0	0	0	0	0	0	1	0	0	1	0	0	0	0	0	0	1	1	1	1	1	1	0	0	0	0	0	0	0	0	0	0	0	0	0	0	0	0	0	0	0	0	0
SS1T_00877	2	1	25	11	31	16	21	41	32	24	21	44	28	2	2	19	15	3	3	3	7	45	35	35	33	34	35	35	54	0	0	0	0	0	0	1	0	0	0	16	19	19	5	5	5	5	26	27	28
SS1T_00886	1	0	1	1	0	1	1	1	0	0	1	1	1	0	0	1	1	1	1	1	1	1	1	1	1	1	1	1	0	1	1	0	0	0	0	0	1	1	0	1	0	0	1	1	1	1	1	1	1
SS1T_00891	3	0	4	9	3	10	2	0	2	9	2	6	8	1	1	4	17	0	0	0	0	9	6	6	8	8	6	6	0	0	0	0	0	0	0	0	0	0	0	4	9	9	0	0	0	0	4	4	3
SS1T_00892	8	1	4	6	1	2	2	1	1	5	2	5	6	0	0	3	15	0	0	0	0	4	3	3	6	6	3	3	0	0	0	0	0	0	0	0	0	0	0	1	8	8	0	0	0	0	4	4	5
SS1T_00902	0	0	1	1	1	1	1	0	0	0	1	0	1	0	0	0	0	1	1	0	1	0	1	1	0	0	1	1	0	1	1	1	1	1	1	1	1	1	1	1	1	1	1	1	1	1	1	1	1
SS1T_00945	1	0	1	1	1	1	1	2	1	1	1	2	0	0	0	0	0	1	1	1	0	1	1	1	1	1	1	1	0	0	0	0	0	0	0	0	0	0	0	0	1	1	2	1	2	2	1	1	1
SS1T_00974	4	3	7	5	11	6	8	14	9	9	8	15	10	3	3	10	2	3	3	3	2	21	13	13	13	12	13	13	2	5	4	3	4	3	3	3	3	5	3	13	8	8	3	3	4	3	10	11	10
SS1T_00978	10	0	13	2	3	5	5	1	3	1	4	2	12	0	0	6	9	2	2	2	2	10	10	10	10	10	10	10	0	0	0	0	0	0	0	0	0	0	0	6	26	26	3	3	3	3	11	12	13
SS1T_00979	0	0	0	0	0	0	0	0	0	0	0	0	0	0	0	0	0	0	0	0	0	0	0	0	0	0	0	0	0	0	0	0	0	0	0	0	0	0	0	0	0	0	0	0	0	0	0	0	0
SS1T_01003	0	0	0	0	0	0	0	0	0	0	0	0	0	0	0	0	0	0	0	0	0	0	0	0	0	0	0	0	0	0	0	0	0	0	0	0	0	0	0	0	0	0	0	0	0	0	0	0	0
SS1T_01005	6	1	8	5	7	6	10	2	9	10	10	5	9	2	2	6	5	3	3	3	1	9	6	6	5	5	6	6	6	3	3	2	2	1	2	3	1	3	1	8	6	6	1	2	2	2	9	9	9
SS1T_01006	38	3	58	62	104	55	82	106	113	82	83	119	41	5	6	38	147	24	22	22	7	197	72	72	67	74	72	72	72	6	7	6	7	11	9	8	8	7	1	66	52	52	23	29	21	31	101	105	82
SS1T_01009	0	3	4	1	8	7	8	9	7	5	8	11	8	0	0	3	2	0	0	0	0	5	10	10	10	10	10	10	0	0	0	0	0	0	0	0	0	0	0	2	1	1	0	0	0	0	3	5	4
SS1T_01020	37	3	67	74	120	59	91	112	125	93	92	127	44	6	7	43	162	25	23	23	7	220	88	88	76	83	88	88	79	7	7	7	6	11	10	8	8	8	2	75	60	60	28	33	30	35	119	125	104
SS1T_01032	0	0	0	0	0	0	0	0	0	0	0	0	0	0	0	0	0	0	0	0	0	0	2	2	0	0	2	2	0	0	0	0	0	0	0	0	0	0	0	0	0	0	0	0	0	0	0	0	0
SS1T_01038	0	0	0	0	0	0	0	0	0	0	0	0	0	0	0	0	0	0	0	0	0	0	0	0	0	0	0	0	0	0	0	0	0	0	0	0	0	0	0	0	0	0	0	0	0	0	0	0	0
SS1T_01049	1	0	1	1	1	1	1	1	0	1	1	1	1	0	0	1	0	1	1	1	0	0	1	1	1	1	1	1	0	0	0	0	0	0	0	0	0	0	0	0	0	0	1	1	1	1	1	1	1
SS1T_01073	1	0	1	1	1	1	1	1	1	1	1	1	1	0	0	1	1	0	0	1	1	1	1	1	1	1	1	1	0	1	1	0	0	0	0	0	0	1	0	1	0	0	0	0	0	0	1	1	1
SS1T_01081	2	2	4	5	6	4	4	6	6	4	4	9	7	2	3	5	3	3	3	4	2	4	7	7	7	7	7	7	3	1	1	2	2	4	1	2	1	1	1	5	3	3	2	2	2	2	4	4	4
SS1T_01083	6	1	8	5	8	6	10	3	9	11	10	6	9	2	2	6	5	3	3	3	1	10	5	5	5	5	5	5	6	3	3	2	2	1	2	3	1	3	1	7	6	6	1	2	2	2	9	9	9
SS1T_01085	0	0	0	0	0	0	0	0	0	0	0	0	0	0	0	0	0	0	0	0	0	0	0	0	0	0	0	0	0	0	0	0	0	0	0	0	0	0	0	0	0	0	0	0	0	0	0	0	0
SS1T_01086	0	0	0	0	0	0	0	0	0	0	0	0	0	0	0	0	0	0	0	0	0	0	2	2	1	1	2	2	0	0	0	0	0	0	0	0	0	0	0	0	0	0	0	0	0	0	0	0	0
SS1T_01092	1	1	1	1	1	1	1	1	1	1	1	1	1	1	1	1	1	1	1	1	1	1	1	1	1	1	1	1	1	1	1	1	1	1	1	1	1	1	1	1	1	1	2	2	2	2	1	1	1
SS1T_01107	0	0	0	0	0	0	0	0	0	0	0	0	0	0	0	0	0	0	0	0	0	0	1	1	1	1	1	1	0	0	0	0	0	0	0	0	0	0	0	0	0	0	0	0	0	0	0	0	0
SS1T_01109	13	2	11	16	14	17	18	12	11	14	17	18	15	15	12	15	11	15	12	11	11	15	10	10	12	12	10	10	40	13	13	7	11	11	11	11	11	17	14	10	10	10	9	11	9	16	17	17	17
SS1T_01113	1	0	0	0	1	0	0	0	2	0	0	0	1	1	1	1	4	0	0	0	0	1	1	1	1	1	1	1	0	0	0	3	0	0	0	0	0	0	0	1	1	1	0	0	0	0	0	0	0
SS1T_01116	13	0	20	13	35	22	27	27	32	27	27	30	3	0	0	2	7	4	3	4	0	30	22	22	22	24	22	22	0	0	0	0	0	0	0	0	0	0	0	10	23	23	7	8	6	8	27	28	24
SS1T_01181	0	0	0	0	0	0	0	0	0	0	0	0	0	0	0	0	0	0	0	0	0	0	0	0	0	0	0	0	0	0	0	0	0	0	0	0	0	0	0	0	0	0	0	0	0	0	0	0	0
SS1T_01212	1	0	1	1	1	1	1	1	1	1	1	1	0	0	0	0	0	1	1	1	1	0	1	1	1	1	1	1	0	0	0	0	0	0	0	0	0	0	0	0	1	1	1	1	1	1	1	1	1
SS1T_01214	1	0	2	0	0	0	0	0	0	1	0	0	1	0	0	0	0	0	0	0	0	1	1	1	1	1	1	1	0	0	0	0	0	0	0	0	0	0	0	4	0	0	0	0	0	0	2	2	2
SS1T_01226	2	0	2	2	2	2	2	1	1	0	2	2	2	0	0	2	0	1	2	2	2	2	3	3	3	3	3	3	0	0	0	0	0	0	0	0	0	0	0	2	0	0	1	1	1	1	2	2	2
SS1T_01235	0	0	0	0	0	0	0	0	0	0	0	0	0	0	0	0	0	0	0	0	0	0	1	1	1	1	1	1	0	0	0	0	0	0	0	0	0	0	0	0	0	0	0	0	0	0	0	0	0
SS1T_01236	1	0	2	1	7	1	5	5	7	6	5	5	3	0	0	1	16	0	0	0	0	4	3	3	4	4	3	3	0	0	0	0	0	0	0	0	0	0	0	3	9	9	0	0	0	0	3	3	4
SS1T_01241	0	0	0	0	0	0	0	0	0	0	0	0	0	0	0	0	0	0	0	0	0	0	6	6	5	5	6	6	0	0	0	0	0	0	0	0	0	0	0	0	0	0	0	0	0	0	0	0	0
SS1T_01251	2	0	0	3	7	7	5	6	7	10	5	8	5	0	0	6	5	0	0	0	0	8	5	5	5	6	5	5	0	0	0	0	0	0	0	0	0	0	0	5	5	5	2	2	2	2	9	9	6
SS1T_01262	2	0	5	1	1	2	2	1	1	1	2	2	4	0	0	3	5	1	1	1	2	2	4	4	4	4	4	4	0	0	0	0	0	0	0	0	0	0	0	4	3	3	1	1	1	1	5	5	5
SS1T_01287	0	0	0	0	0	0	0	0	0	0	0	0	0	0	0	0	0	0	0	0	0	0	1	1	1	1	1	1	0	0	0	0	0	0	0	0	0	0	0	0	0	0	0	0	0	0	0	0	0
SS1T_01297	7	0	1	1	2	2	2	3	1	2	2	3	8	0	0	5	10	0	0	0	1	6	10	10	10	10	10	10	0	0	0	0	0	0	0	0	0	0	0	5	8	8	3	3	3	3	7	7	6
SS1T_01298	32	3	58	60	96	44	77	93	103	77	77	106	34	4	5	37	111	21	20	20	5	183	67	67	55	62	67	67	70	6	6	6	3	9	7	3	4	8	1	60	43	43	22	27	23	28	88	90	74
SS1T_01312	0	0	0	0	0	0	0	0	0	0	0	0	0	0	0	0	0	0	0	0	0	0	0	0	0	0	0	0	0	0	0	0	0	0	0	0	0	0	0	0	0	0	0	0	0	0	0	0	0
SS1T_01325	0	0	0	0	0	0	0	0	0	0	0	0	0	0	0	0	0	0	0	0	0	0	0	0	0	0	0	0	0	0	0	0	0	0	0	0	0	0	0	0	0	0	0	0	0	0	0	0	0
SS1T_01329	1	0	1	1	0	0	1	1	1	1	1	1	1	0	0	0	0	1	1	1	1	1	1	1	1	1	1	1	0	0	0	0	0	0	0	0	0	0	0	0	1	1	1	1	1	1	1	1	1
SS1T_01342	1	0	3	1	1	1	1	1	1	1	1	1	1	2	1	1	1	1	1	1	1	1	1	1	1	1	1	1	1	1	1	1	2	1	1	0	1	1	1	1	1	1	2	1	2	1	1	1	1
SS1T_01373	1	0	1	2	1	2	0	0	1	3	0	1	2	0	0	0	12	0	0	0	0	2	3	3	4	4	3	3	0	0	0	0	0	0	0	0	0	0	0	0	5	5	0	0	0	0	2	2	2
SS1T_01378	9	0	13	2	4	5	4	1	3	2	3	2	12	0	0	6	9	2	2	2	2	9	10	10	10	10	10	10	0	0	0	0	0	0	0	0	0	0	0	7	27	27	3	3	3	3	13	13	13
SS1T_01384	0	0	3	0	1	0	1	1	1	1	1	1	1	0	0	0	0	0	0	0	0	2	1	1	1	1	1	1	0	0	0	0	0	0	0	0	0	0	0	0	0	0	0	0	0	0	1	1	1
SS1T_01389	0	0	0	0	1	0	0	0	1	0	0	0	0	0	0	0	0	0	0	0	0	0	1	1	1	1	1	1	0	0	0	0	0	0	0	0	0	0	0	0	0	0	0	0	0	0	0	0	0
SS1T_01426	0	0	0	0	0	0	0	0	0	0	0	0	0	0	0	0	0	0	0	0	0	0	1	1	0	0	1	1	0	0	0	0	0	0	0	0	0	0	0	0	0	0	0	0	0	0	0	0	0
SS1T_01427	0	0	0	0	0	0	0	0	0	1	0	0	0	0	0	0	0	0	0	0	0	0	1	1	2	2	1	1	0	0	0	0	0	0	0	0	0	0	0	0	1	1	2	2	1	2	0	0	0
SS1T_01428	0	0	0	0	0	0	0	0	0	0	0	0	1	0	0	1	0	0	0	0	0	0	1	1	1	1	1	1	0	0	0	0	0	0	0	0	0	0	0	1	1	1	2	2	2	2	0	0	0
SS1T_01472	2	0	25	13	31	17	23	41	33	25	23	44	28	2	2	19	15	3	3	3	7	47	34	34	33	34	34	34	54	0	0	0	0	0	0	1	0	0	0	16	18	18	5	5	5	5	25	26	27
SS1T_01476	0	0	0	0	0	0	0	0	0	0	0	0	0	0	0	0	0	0	0	0	0	0	0	0	0	0	0	0	0	0	0	0	0	0	0	0	0	0	0	0	0	0	0	0	0	0	0	0	0
SS1T_01485	1	0	3	1	1	1	2	1	1	0	2	1	8	0	0	2	0	2	2	2	1	4	3	3	3	3	3	3	0	0	0	0	0	0	0	0	0	0	0	3	3	3	2	2	2	2	2	2	2
SS1T_01495	0	0	0	0	0	0	0	0	0	0	0	0	0	0	0	0	0	1	1	1	0	0	1	1	1	1	1	1	0	0	0	0	0	0	0	0	0	0	0	0	0	0	0	0	0	0	0	0	0
SS1T_01525	1	0	1	1	1	1	1	1	1	1	1	1	1	1	1	1	1	1	1	1	1	1	1	1	1	1	1	1	6	1	1	1	1	1	1	1	1	1	0	1	1	1	2	1	1	1	1	1	1
SS1T_01529	1	0	1	1	1	1	1	1	1	0	1	1	1	1	1	1	1	1	1	1	2	1	1	1	1	1	1	1	1	0	0	1	0	0	0	1	0	0	1	1	1	1	1	1	1	1	2	1	1
SS1T_01572	1	1	5	3	7	4	3	4	6	4	3	5	3	1	0	2	4	1	1	1	0	3	5	5	4	4	5	5	2	0	0	0	0	0	0	0	0	0	0	1	2	2	0	0	0	0	3	3	3
SS1T_01576	1	0	4	0	4	1	2	1	4	1	2	2	1	6	4	2	6	5	4	4	3	3	4	4	3	3	4	4	0	0	0	0	0	0	0	0	0	0	0	5	3	3	1	1	1	1	3	3	3
SS1T_01587	0	0	0	0	0	0	0	0	0	0	0	0	2	0	0	0	0	0	0	0	0	0	1	1	1	1	1	1	0	0	0	0	0	0	0	0	0	0	0	0	0	0	0	0	0	0	0	0	0
SS1T_01593	1	0	1	2	1	1	2	0	1	1	2	0	1	0	0	1	0	2	2	2	1	0	2	2	1	1	2	2	0	0	0	0	0	0	0	0	1	1	1	1	1	1	1	1	1	1	1	1	1
SS1T_01607	0	0	0	0	0	0	0	0	0	0	0	0	0	0	0	0	0	0	0	0	0	0	1	1	1	1	1	1	0	0	0	0	0	0	0	0	0	0	0	0	0	0	0	0	0	0	0	0	0
SS1T_01618	1	0	1	1	1	1	1	1	1	1	1	1	1	0	0	1	0	1	1	1	1	1	1	1	1	1	1	1	0	0	0	0	0	0	0	0	0	0	0	1	1	1	1	1	0	1	1	1	1
SS1T_01662	1	1	4	4	3	5	3	3	3	3	3	3	7	0	0	3	2	1	1	1	0	6	5	5	4	3	5	5	2	0	0	1	0	0	0	0	0	0	0	3	1	1	0	0	0	0	3	3	3
SS1T_01734	0	0	0	0	0	0	0	0	0	0	0	0	0	0	0	0	0	0	0	0	0	0	0	0	0	0	0	0	0	0	0	0	0	0	0	0	0	0	0	0	0	0	0	0	0	0	0	0	0
SS1T_01747	1	0	1	1	1	1	1	1	1	1	1	1	1	0	0	1	0	1	1	1	1	1	1	1	1	1	1	1	0	0	0	0	0	0	0	0	0	0	0	1	1	1	1	1	1	1	1	1	1
SS1T_01749	0	0	0	0	0	0	0	0	0	0	0	0	0	0	0	0	0	0	0	0	0	0	0	0	1	1	0	0	0	0	0	0	0	0	0	0	0	0	0	0	0	0	0	0	0	0	0	0	0
SS1T_01754	0	0	0	0	0	0	0	0	0	0	0	0	1	0	0	0	0	0	0	0	0	0	2	2	1	1	2	2	0	0	0	0	0	0	0	0	0	0	0	0	1	1	0	0	0	0	0	0	0
SS1T_01757	39	3	71	75	128	57	97	110	133	95	95	126	44	4	7	46	159	26	26	26	9	226	93	93	85	93	93	93	78	7	7	7	7	14	12	9	10	10	3	77	57	57	30	35	30	35	121	128	97
SS1T_01776	1	0	1	6	3	5	6	3	4	5	6	5	3	0	0	2	2	2	2	2	0	2	5	5	4	4	5	5	0	0	0	0	0	0	0	0	0	0	0	4	2	2	1	1	0	1	1	1	1
SS1T_01778	1	1	1	1	1	1	1	1	1	1	1	1	1	1	1	1	1	1	1	1	1	1	1	1	1	1	1	1	1	1	1	1	1	1	1	1	1	1	1	1	1	1	1	1	1	1	1	1	1
SS1T_01810	0	0	0	0	0	0	0	0	0	0	0	0	0	0	0	0	0	0	0	0	0	0	0	0	0	0	0	0	0	0	0	0	0	0	0	0	0	0	0	0	0	0	0	0	0	0	0	0	0
SS1T_01811	12	2	19	16	34	10	23	28	29	21	23	32	24	0	0	14	38	6	7	6	1	44	31	31	27	29	31	31	1	0	0	0	0	0	0	0	0	0	0	20	21	21	4	4	4	4	29	29	25
SS1T_01817	0	0	0	0	0	0	0	0	0	0	0	0	0	0	0	0	0	0	0	0	0	0	0	0	0	0	0	0	0	0	0	0	0	0	0	0	0	0	0	0	0	0	0	0	0	0	0	0	0
SS1T_01828	2	0	3	1	0	5	2	0	0	4	2	2	1	0	0	0	8	0	0	0	0	2	2	2	2	2	2	2	0	0	0	0	0	0	0	0	0	0	0	0	2	2	0	0	0	0	3	3	3
SS1T_01838	20	0	20	7	7	7	10	3	8	12	10	7	6	0	0	1	26	1	1	1	1	14	9	9	10	10	9	9	0	0	0	0	0	0	0	0	0	0	0	3	36	36	0	0	0	0	23	24	22
SS1T_01843	34	3	62	69	115	56	85	105	118	86	88	121	40	4	6	42	121	28	26	26	9	202	86	86	81	90	86	86	68	7	8	7	7	13	11	9	9	9	2	68	56	56	27	32	24	32	108	113	91
SS1T_01851	1	0	0	0	0	0	0	0	0	0	0	0	1	0	0	0	0	0	0	0	1	1	1	1	0	0	1	1	0	0	0	0	0	0	0	0	0	0	0	1	1	1	0	1	0	1	0	0	0
SS1T_01866	7	9	4	8	4	8	7	5	6	5	7	6	6	6	9	6	5	7	7	7	4	7	5	5	5	4	5	5	6	2	2	2	2	2	2	1	2	2	0	6	6	6	7	7	4	7	8	8	8
SS1T_01867	1	0	1	1	0	1	1	1	1	1	1	1	0	0	0	1	1	1	1	1	1	0	1	1	1	1	1	1	0	1	1	1	1	1	1	0	1	1	0	1	0	0	1	1	1	1	1	1	1
SS1T_01886	0	0	0	0	0	0	0	0	0	0	0	0	0	0	0	0	0	0	0	0	0	0	0	0	0	0	0	0	0	0	0	0	0	0	0	0	0	0	0	0	0	0	0	0	0	0	0	0	0
SS1T_01936	0	0	0	0	0	0	0	0	0	0	0	0	0	0	0	0	0	0	0	0	0	0	0	0	0	0	0	0	0	0	0	0	0	0	0	0	0	0	0	0	0	0	0	0	0	0	0	0	0
SS1T_01950	0	0	0	0	0	0	0	0	0	0	0	0	0	0	0	0	0	0	0	0	0	0	0	0	0	0	0	0	0	0	0	0	0	0	0	0	0	0	0	0	0	0	0	0	0	0	0	0	0
SS1T_01966	0	0	0	0	0	0	0	0	0	0	0	0	0	0	0	0	0	0	0	0	0	0	1	1	1	1	1	1	0	0	0	0	0	0	0	0	0	0	0	0	0	0	0	0	0	0	0	0	0
SS1T_01974	0	0	0	0	0	0	0	0	0	0	0	0	0	0	0	0	0	0	0	0	0	0	1	1	0	0	1	1	0	0	0	0	0	0	0	0	0	0	0	0	0	0	0	0	0	0	0	0	1
SS1T_01990	0	0	0	0	0	0	0	0	0	0	0	0	0	0	0	0	0	0	0	0	0	0	0	0	0	0	0	0	0	0	0	0	0	0	0	0	0	0	0	0	0	0	0	0	0	0	0	0	0
SS1T_02003	0	0	0	0	0	0	0	0	0	0	0	0	0	0	0	0	0	0	0	0	0	0	1	1	1	1	1	1	5	0	0	0	0	0	0	0	0	0	0	1	0	0	0	0	0	0	0	0	0
SS1T_02005	2	0	0	1	1	2	3	6	3	2	3	8	0	0	0	2	0	0	0	0	2	1	12	12	16	14	12	12	0	0	0	0	0	0	0	0	0	0	0	1	3	3	0	0	0	0	2	2	2
SS1T_02014	5	0	4	3	5	3	2	1	5	3	2	2	3	0	0	4	0	5	5	5	2	6	4	4	4	4	4	4	0	0	0	0	0	0	0	0	0	0	0	5	6	6	3	3	3	3	9	13	9
SS1T_02022	1	0	4	3	6	4	5	4	8	6	5	5	1	0	1	3	3	1	0	0	2	6	5	5	5	5	5	5	0	1	1	1	0	1	1	0	1	1	0	6	2	2	3	3	2	1	5	7	4
SS1T_02025	0	0	1	0	0	0	0	0	0	0	0	0	1	0	0	0	0	0	0	0	0	1	1	1	1	1	1	1	0	0	0	0	0	0	0	0	0	0	0	0	0	0	0	0	0	0	1	1	1
SS1T_02038	0	0	0	2	3	2	2	4	3	2	2	5	3	0	0	1	0	0	0	0	1	2	3	3	3	3	3	3	0	0	0	0	0	0	0	0	0	0	0	0	3	3	0	0	0	0	3	3	1
SS1T_02046	0	0	0	0	0	0	0	0	0	0	0	0	0	0	0	0	0	0	0	0	0	0	1	1	0	0	1	1	0	0	0	0	0	0	0	0	0	0	0	0	0	0	0	0	0	0	0	0	0
SS1T_02047	0	0	0	0	0	0	0	0	0	0	0	0	0	0	0	0	0	0	0	0	0	0	1	1	1	1	1	1	0	0	0	0	0	0	0	0	0	0	0	0	0	0	0	0	0	0	0	0	0
SS1T_02068	0	0	0	0	0	0	0	0	0	0	0	0	0	0	0	0	0	0	0	0	0	0	1	1	1	1	1	1	0	0	0	0	0	0	0	0	0	0	0	0	0	0	0	0	0	0	0	0	0
SS1T_02119	12	0	26	14	38	24	29	31	38	31	29	33	4	0	0	3	5	7	7	9	0	35	23	23	21	22	23	23	0	0	0	0	0	0	0	0	0	0	0	12	26	26	7	8	6	8	31	33	28
SS1T_02126	0	0	1	1	1	0	0	3	1	1	0	2	1	0	0	1	0	0	0	0	0	2	4	4	4	4	4	4	0	0	0	0	0	0	0	0	0	0	0	4	1	1	1	1	0	1	4	5	2
SS1T_02131	0	0	0	0	0	0	0	0	0	0	0	0	0	0	0	0	0	0	0	0	0	0	1	1	1	1	1	1	0	0	0	0	0	0	0	0	0	0	0	0	0	0	0	0	0	0	0	0	0
SS1T_02137	0	0	0	0	0	0	0	0	0	0	0	0	0	0	0	0	0	0	0	0	0	0	0	0	0	0	0	0	0	0	0	0	0	0	0	0	0	0	0	0	0	0	0	0	0	0	0	0	0
SS1T_02155	3	0	3	0	1	1	1	0	1	1	1	0	2	0	0	0	4	4	4	3	2	3	5	5	6	5	5	5	0	0	0	0	0	0	0	0	0	0	0	0	2	2	4	4	4	4	5	5	5
SS1T_02170	0	0	0	0	0	0	0	0	0	0	0	0	0	0	0	0	0	0	0	0	0	0	0	0	0	0	0	0	0	0	0	0	0	0	0	0	0	0	0	0	0	0	0	0	0	0	0	0	0
SS1T_02212	11	0	22	14	35	22	28	30	35	31	28	31	4	0	0	4	6	9	8	8	0	32	20	20	17	18	20	20	0	0	0	0	0	0	0	0	0	0	0	7	24	24	7	8	6	8	32	34	29
SS1T_02247	6	0	2	8	14	11	14	13	11	10	14	14	10	0	0	6	0	4	4	4	1	17	9	9	13	15	9	9	0	0	0	0	0	0	0	0	1	0	0	5	6	6	6	5	5	5	7	7	10
SS1T_02250	0	0	0	1	0	1	0	0	0	0	0	0	0	0	0	0	0	0	0	0	0	0	1	1	2	2	1	1	0	0	0	0	0	0	0	0	0	0	0	0	0	0	0	0	0	0	0	0	0
SS1T_02290	0	0	0	0	0	0	0	0	0	0	0	0	0	0	0	0	0	0	0	0	0	0	0	0	0	0	0	0	0	0	0	0	0	0	0	0	0	0	0	0	0	0	0	0	0	0	0	0	0
SS1T_02294	0	0	0	0	0	0	0	0	0	0	0	0	0	0	0	0	0	0	0	0	0	0	0	0	0	0	0	0	0	0	0	0	0	0	0	0	0	0	0	0	0	0	0	0	0	0	0	0	0
SS1T_02306	0	0	0	0	0	0	0	0	0	0	0	0	0	0	0	0	0	0	0	0	0	0	0	0	0	0	0	0	0	0	0	0	0	0	0	0	0	0	0	0	0	0	0	0	0	0	0	0	0
SS1T_02332	0	0	0	0	0	0	0	0	0	0	0	0	0	0	0	0	0	0	0	0	0	0	1	1	1	1	1	1	0	0	0	0	0	0	0	0	0	0	0	0	0	0	0	0	0	0	0	0	0
SS1T_02334	4	1	6	4	3	4	3	0	3	4	3	2	1	0	0	2	6	0	0	0	0	3	3	3	3	3	3	3	0	0	0	0	0	0	0	0	0	0	0	1	11	11	0	0	0	0	6	6	6
SS1T_02341	0	0	0	0	0	0	0	0	0	0	0	0	0	0	0	0	0	0	0	0	0	0	0	0	0	0	0	0	0	0	0	0	0	0	0	0	0	0	0	0	0	0	0	0	0	0	0	0	0
SS1T_02344	0	0	0	0	0	0	0	0	0	0	0	0	0	0	0	0	0	0	0	0	0	0	0	0	1	1	0	0	0	0	0	0	0	0	0	0	0	0	0	0	0	0	0	0	0	0	0	0	0
SS1T_02345	0	0	0	0	0	0	0	0	0	0	0	0	0	0	0	0	0	0	0	0	0	0	1	1	2	2	1	1	0	0	0	0	0	0	0	0	0	0	0	0	0	0	0	0	0	0	0	0	0
SS1T_02347	0	0	0	3	10	8	5	4	8	7	5	7	2	0	0	1	3	1	1	1	0	7	9	9	8	9	9	9	0	0	0	0	0	0	0	0	0	0	0	1	2	2	1	1	1	0	1	1	1
SS1T_02369	3	0	1	3	5	3	1	1	4	4	1	3	3	0	0	1	2	0	0	0	0	3	4	4	4	4	4	4	0	0	0	0	0	0	0	0	0	0	0	2	3	3	0	0	0	0	3	4	3
SS1T_02370	3	6	5	6	8	7	5	4	7	6	5	8	6	0	0	4	1	4	4	4	3	5	6	6	6	6	6	6	0	5	5	4	5	5	5	3	2	5	6	7	5	5	4	4	5	4	7	8	7
SS1T_02399	0	0	1	0	7	2	2	8	7	1	2	8	3	0	0	1	0	0	0	0	0	3	4	4	4	4	4	4	0	0	0	0	0	0	0	0	0	0	0	0	0	0	0	0	0	0	0	0	0
SS1T_02486	1	0	1	1	1	1	1	1	1	1	1	1	1	0	0	1	1	1	1	1	1	1	1	1	1	1	1	1	0	1	1	1	1	1	1	1	1	1	1	1	1	1	1	1	1	1	1	1	1
SS1T_02495	3	0	2	2	2	2	2	1	2	2	2	2	0	2	1	0	1	2	2	1	2	6	4	4	3	4	4	4	0	0	0	1	0	1	0	1	0	1	0	1	3	3	2	2	1	2	3	3	3
SS1T_02501	5	0	5	4	7	5	6	4	7	5	6	6	6	7	7	4	2	4	4	4	4	9	4	4	4	4	4	4	0	3	3	4	3	3	3	4	3	3	3	5	4	4	1	3	3	3	5	5	5
SS1T_02522	0	0	0	0	0	0	0	0	0	0	0	0	0	0	0	0	0	0	0	0	1	0	1	1	1	1	1	1	0	0	0	0	0	0	0	0	0	0	0	0	1	1	0	0	0	0	0	0	0
SS1T_02523	0	0	0	0	0	0	0	0	0	0	0	0	0	0	0	0	0	0	0	0	0	0	1	1	1	1	1	1	0	0	0	0	0	0	0	0	0	0	0	0	0	0	0	0	0	0	0	0	0
SS1T_02545	0	0	0	0	0	0	0	0	0	0	0	0	0	0	0	0	0	0	0	0	0	0	0	0	0	0	0	0	0	0	0	0	0	0	0	0	0	0	0	0	0	0	0	0	0	0	0	0	0
SS1T_02553	1	0	3	0	8	4	6	9	8	4	6	9	6	0	0	3	3	0	0	0	0	6	5	5	5	5	5	5	0	0	0	0	0	0	0	0	0	0	0	4	1	1	0	0	0	0	1	2	2
SS1T_02570	6	2	4	6	10	5	8	3	10	3	8	9	10	4	6	10	17	3	3	2	5	16	9	9	10	9	9	9	14	12	12	12	6	19	13	5	5	9	12	5	14	14	4	4	3	4	6	7	6
SS1T_02580	0	0	0	0	0	0	0	0	0	0	0	0	0	0	0	0	0	0	0	0	0	0	3	3	3	3	3	3	0	0	0	0	0	0	0	0	0	0	0	0	1	1	0	0	0	0	0	0	0
SS1T_02599	0	0	0	0	0	0	0	0	0	0	0	0	0	0	0	0	0	0	0	0	0	0	1	1	0	0	1	1	0	0	0	0	0	0	0	0	0	0	0	0	0	0	0	0	0	0	0	0	0
SS1T_02600	0	0	0	0	0	0	0	0	0	0	0	0	0	0	0	0	0	0	0	0	0	0	0	0	1	1	0	0	0	0	0	0	0	0	0	0	0	0	0	0	0	0	0	0	0	0	0	0	0
SS1T_02612	1	0	1	0	4	0	1	3	5	3	1	3	4	0	0	1	6	0	0	0	0	7	2	2	2	2	2	2	0	0	0	0	0	0	0	0	0	0	0	3	4	4	0	0	0	0	3	4	3
SS1T_02620	1	0	1	0	5	0	1	3	5	3	1	3	4	0	0	1	7	0	0	0	0	6	2	2	2	2	2	2	0	0	0	0	0	0	0	0	0	0	0	3	4	4	0	0	0	0	3	4	3
SS1T_02639	0	0	0	0	0	0	0	0	0	0	0	0	0	0	0	0	0	0	0	0	0	0	1	1	0	0	1	1	0	0	0	0	0	0	0	0	0	0	0	0	0	0	0	0	0	0	0	0	0
SS1T_02640	0	0	0	0	0	0	0	0	0	0	0	0	0	0	0	0	0	0	0	0	0	0	1	1	0	1	1	1	0	0	0	0	0	0	0	0	0	0	0	0	0	0	0	0	0	0	0	0	0
SS1T_02655	4	1	3	6	8	6	6	5	7	5	6	8	5	2	3	4	5	4	4	3	2	4	1	1	3	3	1	1	3	3	3	2	3	4	4	2	3	5	2	8	3	3	4	4	4	5	6	6	6
SS1T_02681	0	0	0	0	0	0	0	0	0	0	0	0	0	0	0	0	0	0	0	0	0	0	0	0	0	0	0	0	0	0	0	0	0	0	0	0	0	0	0	0	0	0	0	0	0	0	0	0	0
SS1T_02689	0	0	0	0	0	0	0	0	0	0	0	0	0	0	0	0	0	0	0	0	0	0	0	0	0	0	0	0	0	0	0	0	0	0	0	0	0	0	0	0	0	0	0	0	0	0	0	0	0
SS1T_02690	0	0	0	0	0	0	0	0	0	0	0	0	0	0	0	0	0	0	0	0	0	0	1	1	1	1	1	1	0	0	0	0	0	0	0	0	0	0	0	0	0	0	0	0	0	0	0	0	0
SS1T_02692	0	0	0	0	0	0	0	0	0	0	0	0	0	0	0	0	0	0	0	0	0	0	1	1	1	1	1	1	0	0	0	0	0	0	0	0	0	0	0	0	0	0	0	0	0	0	0	0	0
SS1T_02703	0	0	2	1	1	1	0	0	0	2	0	0	1	1	1	0	0	0	0	0	0	0	3	3	3	3	3	3	1	0	0	0	0	0	0	0	0	0	0	1	1	1	0	0	0	0	2	2	2
SS1T_02704	0	0	0	0	0	0	0	0	0	0	0	0	0	0	0	0	0	0	0	0	0	0	1	1	1	1	1	1	0	0	0	0	0	0	0	0	0	0	0	0	0	0	0	0	0	0	0	0	0
SS1T_02708	1	0	3	3	3	4	3	1	3	3	3	2	3	0	0	2	14	2	1	1	1	3	7	7	7	7	7	7	0	0	0	0	0	0	0	0	0	0	0	2	2	2	0	0	0	0	2	3	3
SS1T_02714	0	0	0	0	0	0	0	0	0	0	0	0	0	0	0	0	0	0	0	0	0	0	1	1	1	1	1	1	0	0	0	0	0	0	0	0	0	0	0	0	0	0	0	0	0	0	0	0	0
SS1T_02760	3	2	3	1	0	2	1	3	1	2	1	3	3	0	0	2	0	1	1	1	0	6	5	5	4	4	5	5	0	0	0	0	0	0	0	0	0	0	0	5	2	2	1	1	1	1	7	8	7
SS1T_02781	1	1	5	3	7	4	3	4	6	3	3	5	3	1	0	2	4	1	1	1	0	3	5	5	4	4	5	5	2	0	0	0	0	0	0	0	0	0	0	1	2	2	0	0	0	0	3	3	3
SS1T_02790	2	0	6	6	9	5	4	6	7	6	4	7	8	0	0	4	5	1	1	1	5	6	6	6	6	6	6	6	0	3	3	1	1	2	4	3	2	3	0	3	2	2	2	2	2	2	7	7	7
SS1T_02800	0	0	0	0	0	0	0	0	0	0	0	0	0	0	0	0	0	0	0	0	0	0	1	1	0	0	1	1	0	0	0	0	0	0	0	0	0	0	0	0	0	0	0	0	0	0	0	0	0
SS1T_02803	0	4	1	4	4	3	2	3	4	4	2	3	5	5	4	3	0	4	4	4	0	0	4	4	4	4	4	4	0	8	8	6	3	6	7	6	4	8	11	2	4	4	3	3	3	3	1	1	1
SS1T_02804	0	0	0	0	0	0	0	0	0	0	0	0	0	0	0	0	0	0	0	0	0	0	1	1	0	0	1	1	0	0	0	0	0	0	0	0	0	0	0	0	0	0	0	0	0	0	0	0	0
SS1T_02808	0	0	0	0	0	0	0	0	0	0	0	0	0	0	0	0	0	0	0	0	0	0	0	0	0	0	0	0	0	0	0	0	0	0	0	0	0	0	0	0	0	0	0	0	0	0	0	0	0
SS1T_02812	0	0	0	0	0	0	0	0	0	0	0	0	0	0	0	0	0	0	0	0	0	0	0	0	0	0	0	0	0	0	0	0	0	0	0	0	0	0	0	0	0	0	0	0	0	0	0	0	0
SS1T_02821	0	0	0	0	0	0	0	0	0	0	0	0	0	0	0	0	0	0	0	0	0	0	0	0	0	0	0	0	0	0	0	0	0	0	0	0	0	0	0	0	0	0	0	0	0	0	0	0	0
SS1T_02828	0	0	0	0	0	0	0	0	0	0	0	0	2	0	0	0	0	0	0	0	0	1	0	0	0	0	0	0	0	0	0	0	0	0	0	0	0	0	0	2	1	1	0	0	0	0	1	1	1
SS1T_02831	0	0	0	0	0	0	0	0	0	0	0	0	0	0	0	0	0	0	0	0	0	0	1	1	0	0	1	1	0	0	0	0	0	0	0	0	0	0	0	0	0	0	0	0	0	0	1	1	1
SS1T_02845	1	0	1	1	1	1	1	1	1	2	1	1	1	0	0	1	0	0	1	1	1	1	1	1	1	1	1	1	0	3	3	3	2	2	2	2	1	3	0	1	2	2	1	1	1	1	2	2	2
SS1T_02847	0	0	0	0	0	0	0	0	0	0	0	0	0	0	0	0	0	0	0	0	0	0	1	1	1	1	1	1	0	0	0	0	0	0	0	0	0	0	0	0	0	0	0	0	0	0	0	0	0
SS1T_02857	1	2	5	5	5	4	3	5	5	3	3	7	6	0	0	7	4	4	4	4	1	6	11	11	9	9	11	11	0	0	0	0	0	0	0	0	0	0	0	8	7	7	3	3	4	3	4	5	5
SS1T_02863	0	0	0	0	0	0	0	0	0	0	0	0	0	0	0	0	0	0	0	0	0	0	5	5	6	6	5	5	0	0	0	0	0	0	0	0	0	0	0	0	0	0	0	0	0	0	0	0	0
SS1T_02879	0	0	0	0	0	0	0	0	0	0	0	0	0	0	0	0	0	0	0	0	0	0	0	0	0	0	0	0	0	0	0	0	0	0	0	0	0	0	0	0	0	0	0	0	0	0	0	0	0
SS1T_02880	0	0	0	0	0	0	0	0	0	0	0	0	0	0	0	0	0	0	0	0	0	0	0	0	0	0	0	0	0	0	0	0	0	0	0	0	0	0	0	0	0	0	0	0	0	0	0	0	0
SS1T_02904	0	0	0	0	0	0	0	0	0	0	0	0	0	0	0	0	0	0	0	0	0	0	1	1	1	1	1	1	0	0	0	0	0	0	0	0	0	0	0	0	0	0	0	0	0	0	0	0	0
SS1T_02920	0	0	1	0	0	0	0	0	0	0	0	0	0	0	0	0	0	1	1	1	0	1	1	1	1	1	1	1	0	0	0	0	0	0	0	0	0	0	0	0	0	0	0	1	0	1	1	1	1
SS1T_03000	0	0	0	0	0	0	0	0	0	0	0	0	0	0	0	0	0	0	0	0	0	0	0	0	0	0	0	0	0	0	0	0	0	0	0	0	0	0	0	0	0	0	0	0	0	0	0	0	0
SS1T_03029	14	0	30	15	39	23	36	33	38	33	36	37	5	0	0	5	6	9	10	10	0	45	20	20	21	21	20	20	0	0	0	0	0	0	0	0	0	0	0	17	26	26	8	8	8	8	36	38	33
SS1T_03041	17	0	19	7	7	7	10	3	8	11	10	7	6	0	0	1	25	1	1	1	1	13	9	9	10	10	9	9	0	0	0	0	0	0	0	0	0	0	0	3	33	33	0	0	0	0	22	23	22
SS1T_03045	0	0	1	1	2	1	0	1	2	2	0	1	0	0	0	1	0	1	1	1	0	4	2	2	1	1	2	2	0	0	0	0	0	0	0	0	0	0	0	0	0	0	1	1	0	1	2	2	2
SS1T_03057	1	2	1	1	0	1	1	0	1	0	1	1	1	0	1	1	1	1	1	1	2	1	1	1	1	1	1	1	1	1	1	1	1	1	1	1	1	1	1	1	0	0	1	1	1	1	1	1	1
SS1T_03080	1	0	2	1	3	2	1	1	2	2	1	1	0	0	0	0	0	0	0	0	0	6	2	2	2	2	2	2	0	0	0	0	0	0	0	0	0	0	0	1	1	1	0	0	0	0	1	1	2
SS1T_03084	0	0	0	1	1	1	1	0	1	1	1	1	0	0	0	0	0	0	0	0	0	1	2	2	2	2	2	2	0	0	0	0	0	0	0	0	0	0	0	1	0	0	0	1	1	0	0	0	0
SS1T_03110	1	0	2	2	0	0	1	1	0	0	1	1	3	0	0	1	3	1	1	1	3	2	2	2	3	3	2	2	0	0	0	0	0	0	0	1	0	0	0	2	1	1	1	1	1	1	3	3	2
SS1T_03131	0	0	0	0	0	0	0	0	0	0	0	0	0	0	0	0	0	0	0	0	0	0	0	0	0	0	0	0	0	0	0	0	0	0	0	0	0	0	0	0	0	0	0	0	0	0	0	0	0
SS1T_03138	1	1	1	2	3	1	3	2	2	1	3	2	1	1	1	2	0	1	1	1	0	1	3	3	3	3	3	3	4	1	1	1	2	1	1	1	1	1	2	1	1	1	1	1	1	1	1	1	1
SS1T_03146	1	0	1	0	1	1	0	0	1	1	0	0	1	0	0	1	0	1	1	1	1	1	1	1	1	1	1	1	0	0	0	0	0	0	0	0	0	0	0	1	1	1	0	1	0	1	1	1	1
SS1T_03160	1	0	2	1	1	1	1	1	0	1	1	1	2	1	1	1	3	1	1	1	1	1	1	1	2	2	1	1	0	1	1	1	1	1	1	1	1	1	1	1	1	1	1	1	1	1	2	2	2
SS1T_03181	4	2	7	6	7	6	5	3	7	5	5	9	7	5	8	9	19	5	5	4	4	12	9	9	10	9	9	9	16	3	3	2	1	3	4	1	4	4	2	7	8	8	3	3	3	3	9	10	8
SS1T_03211	1	0	1	1	1	1	1	1	1	1	1	1	1	1	1	1	1	1	1	1	1	1	1	1	0	0	1	1	0	1	1	1	1	1	1	1	1	1	0	1	1	1	0	1	1	1	1	1	1
SS1T_03214	0	0	0	0	0	0	0	0	0	0	0	0	0	0	0	0	0	0	0	0	0	0	1	1	1	1	1	1	0	0	0	0	0	0	0	0	0	0	0	1	0	0	0	0	0	0	0	0	0
SS1T_03221	1	1	1	1	1	1	1	0	1	1	1	1	1	1	1	1	1	1	1	1	1	1	1	1	1	1	1	1	1	1	1	1	1	1	1	1	1	1	1	1	1	1	1	1	1	1	1	1	1
SS1T_03227	0	0	0	0	0	0	0	0	0	0	0	0	0	0	0	0	0	0	0	0	0	0	0	0	0	0	0	0	0	0	0	0	0	0	0	0	0	0	0	0	0	0	0	0	0	0	0	0	0
SS1T_03229	0	0	2	0	0	0	0	0	0	0	0	0	0	0	0	1	0	0	0	0	1	1	1	1	1	1	1	1	0	0	0	0	0	0	0	0	0	0	0	0	1	1	0	0	0	0	1	1	1
SS1T_03230	0	0	0	2	1	1	2	1	2	1	2	2	0	0	0	0	0	0	0	0	0	0	1	1	0	0	1	1	0	0	0	0	0	0	0	0	0	0	0	0	1	1	1	1	1	1	0	0	0
SS1T_03240	0	0	0	0	0	0	0	0	0	0	0	0	0	0	0	0	0	0	0	0	0	0	0	0	0	0	0	0	0	0	0	0	0	0	0	0	0	0	0	0	0	0	0	0	0	0	0	0	0
SS1T_03260	0	0	0	0	0	0	0	0	0	0	0	0	0	0	0	0	0	0	0	0	0	0	0	0	0	0	0	0	0	0	0	0	0	0	0	0	0	0	0	0	0	0	0	0	0	0	0	0	0
SS1T_03268	1	0	1	1	1	1	1	1	0	1	1	1	1	0	0	1	0	1	1	1	0	1	1	1	1	1	1	1	0	0	0	0	0	0	0	0	0	0	0	1	1	1	1	1	1	1	1	1	1
SS1T_03276	0	0	1	0	0	0	0	0	0	1	0	0	0	0	0	0	0	1	1	1	0	2	1	1	1	1	1	1	1	0	0	0	0	0	0	0	0	0	0	1	1	1	0	0	0	0	0	0	0
SS1T_03282	5	2	5	2	2	3	2	0	2	2	2	2	2	1	3	2	1	2	2	2	3	7	2	2	2	2	2	2	0	4	4	3	3	4	4	3	3	4	4	7	5	5	14	15	14	15	8	8	7
SS1T_03286	0	0	4	2	5	4	3	3	4	1	3	3	5	0	0	1	2	0	0	0	0	3	5	5	4	4	5	5	0	0	0	0	0	0	0	0	0	0	0	1	2	2	0	0	0	0	3	3	3
SS1T_03293	0	0	3	3	4	4	2	3	3	4	2	3	0	0	0	2	0	1	1	1	0	5	2	2	2	2	2	2	0	0	0	0	0	0	0	0	0	0	0	5	1	1	1	1	1	1	1	1	1
SS1T_03304	0	0	0	0	0	0	0	0	0	0	0	0	0	0	0	0	0	0	0	0	0	0	0	0	0	0	0	0	0	0	0	0	0	0	0	0	0	0	0	0	0	0	0	0	0	0	0	0	0
SS1T_03310	2	0	2	2	2	2	2	1	1	2	2	2	1	0	0	2	2	2	2	2	0	3	3	3	3	3	3	3	0	1	1	0	1	1	1	1	1	1	1	2	2	2	2	2	1	2	2	2	3
SS1T_03325	0	0	0	0	0	0	0	0	0	0	0	0	0	0	0	0	0	0	0	0	0	0	0	0	0	0	0	0	0	0	0	0	0	0	0	0	0	0	0	0	0	0	0	0	0	0	0	0	0
SS1T_03326	1	0	2	2	2	2	2	0	1	1	2	1	2	2	1	1	5	2	2	2	0	5	2	2	2	2	2	2	0	5	5	4	3	3	2	5	5	5	2	6	1	1	2	2	2	2	0	0	0
SS1T_03341	1	0	1	1	1	1	1	1	1	1	1	1	1	1	0	1	0	1	1	1	1	1	1	1	1	1	1	1	0	1	1	1	1	1	1	1	1	1	1	1	1	1	1	1	1	1	1	1	1
SS1T_03361	1	2	3	3	4	3	2	2	3	2	2	3	2	0	0	2	10	1	1	1	2	3	4	4	2	2	4	4	13	0	0	0	0	0	0	0	0	0	0	4	3	3	2	3	3	3	3	3	6
SS1T_03375	1	0	1	1	1	1	1	1	1	1	1	1	1	1	1	1	1	1	1	1	2	1	2	2	1	1	2	2	1	2	2	2	2	2	3	2	2	2	2	1	1	1	3	1	2	1	1	1	1
SS1T_03382	0	0	0	0	0	0	0	0	0	0	0	0	0	0	0	0	0	0	0	0	0	0	1	1	1	1	1	1	0	0	0	0	0	0	0	0	0	0	0	0	0	0	0	0	0	0	0	0	0
SS1T_03385	2	0	2	14	11	13	9	9	12	10	9	12	12	0	0	3	7	3	3	3	2	5	7	7	6	6	7	7	1	2	2	3	1	2	5	2	1	2	0	8	4	4	1	1	0	2	3	3	3
SS1T_03387	4	0	5	8	3	9	1	0	3	10	1	5	7	0	0	2	17	0	0	0	0	5	6	6	9	9	6	6	0	0	0	0	0	0	0	0	0	0	0	1	8	8	0	0	0	0	2	2	3
SS1T_03414	0	0	0	0	0	0	0	0	0	0	0	0	0	0	0	0	0	0	0	0	0	0	0	0	0	0	0	0	0	0	0	0	0	0	0	0	0	0	0	0	0	0	0	0	0	0	0	0	0
SS1T_03420	1	0	1	1	2	1	1	0	2	1	1	1	1	0	0	2	0	1	1	1	1	1	2	2	2	2	2	2	0	0	0	0	0	0	0	0	0	0	0	3	0	0	2	1	1	1	1	1	1
SS1T_03451	0	0	0	0	0	0	0	0	0	0	0	0	0	0	0	0	0	0	0	0	0	0	0	0	0	0	0	0	0	0	0	0	0	0	0	0	0	0	0	0	0	0	0	0	0	0	0	0	0
SS1T_03452	0	0	0	0	0	0	0	0	0	0	0	0	0	0	0	0	0	0	0	0	0	0	0	0	0	0	0	0	0	0	0	0	0	0	0	0	0	0	0	0	0	0	0	0	0	0	0	0	0
SS1T_03514	0	0	0	0	0	0	0	0	0	0	0	0	0	0	0	0	0	0	0	0	0	0	0	0	0	0	0	0	0	0	0	0	0	0	0	0	0	0	0	0	0	0	0	0	0	0	0	0	0
SS1T_03517	0	1	1	1	2	2	3	2	1	1	3	2	1	0	0	0	1	0	0	0	0	2	2	2	2	2	2	2	0	0	0	0	0	0	0	0	0	0	0	0	2	2	0	0	0	0	1	2	1
SS1T_03518	1	2	4	5	5	5	3	5	5	3	3	7	6	0	0	7	4	4	4	4	1	6	11	11	9	9	11	11	0	0	0	0	0	0	0	0	0	0	0	8	7	7	3	3	4	3	4	5	5
SS1T_03523	0	0	0	1	1	2	0	2	1	0	0	2	0	0	0	0	0	0	0	0	0	0	2	2	2	2	2	2	0	0	0	0	0	0	0	0	0	0	0	2	0	0	0	0	0	0	0	0	0
SS1T_03535	0	0	0	0	2	0	1	5	1	0	1	5	2	0	0	0	0	0	0	0	0	4	1	1	1	1	1	1	0	0	0	0	0	0	0	0	0	0	0	1	0	0	0	0	0	0	0	0	0
SS1T_03537	0	0	0	0	0	0	0	0	0	0	0	0	0	0	0	0	0	0	0	0	0	0	0	0	0	0	0	0	0	0	0	0	0	0	0	0	0	0	0	0	0	0	0	0	0	0	0	0	0
SS1T_03540	1	0	4	2	16	9	7	15	14	6	7	15	11	0	0	6	5	0	0	0	0	8	11	11	11	11	11	11	0	0	0	0	0	0	0	0	0	0	0	5	1	1	0	0	0	0	2	4	3
SS1T_03551	0	0	0	0	0	0	0	0	0	0	0	0	0	0	0	0	0	0	0	0	0	0	1	1	1	1	1	1	0	0	0	0	0	0	0	0	0	0	0	0	0	0	0	0	0	0	0	0	0
SS1T_03576	4	2	3	2	2	1	2	2	2	3	2	4	2	5	8	1	15	1	1	1	2	4	3	3	4	4	3	3	18	1	1	1	1	1	1	1	1	1	1	2	3	3	1	1	1	1	3	4	3
SS1T_03602	1	0	1	2	4	1	2	2	3	4	1	4	3	0	0	3	1	0	0	0	0	2	2	2	2	2	2	2	0	0	0	0	0	0	0	0	0	0	0	2	1	1	0	0	0	0	1	1	1
SS1T_03606	4	3	5	4	3	4	4	3	4	4	4	5	5	0	0	4	1	4	4	3	8	6	4	4	4	4	4	4	0	4	4	2	3	5	4	4	3	5	5	7	1	1	3	3	2	3	7	7	6
SS1T_03607	0	0	0	0	0	0	0	0	0	0	0	0	0	0	0	0	0	0	0	0	0	0	0	0	0	0	0	0	0	0	0	0	0	0	0	0	0	0	0	0	0	0	0	0	0	0	0	0	0
SS1T_03610	1	0	3	3	3	4	2	1	3	3	2	1	3	0	0	1	9	1	1	1	1	3	7	7	7	7	7	7	0	0	0	0	0	0	0	0	0	0	0	1	2	2	0	0	0	0	1	1	2
SS1T_03611	0	0	0	0	0	0	0	0	0	0	0	0	0	0	0	0	0	0	0	0	0	0	1	1	0	0	1	1	0	0	0	0	0	0	0	0	0	0	0	0	0	0	0	0	0	0	0	0	0
SS1T_03617	0	0	0	0	0	0	0	0	0	0	0	0	0	0	0	0	0	0	0	0	0	0	1	1	0	0	1	1	0	0	0	0	0	0	0	0	0	0	0	0	0	0	0	0	0	0	0	0	0
SS1T_03618	11	0	4	4	4	3	2	2	4	2	2	3	3	0	0	2	0	0	0	0	0	1	2	2	3	3	2	2	0	0	0	0	0	0	0	0	0	0	0	2	15	15	0	0	0	0	5	5	5
SS1T_03629	6	1	6	8	8	7	6	2	9	6	6	8	7	6	8	10	21	4	4	4	5	11	9	9	10	9	9	9	16	1	1	3	1	2	3	2	3	5	2	7	11	11	4	4	3	4	9	13	9
SS1T_03647	1	1	5	3	7	4	3	4	6	4	3	5	3	1	0	2	4	1	1	1	0	3	5	5	4	4	5	5	2	0	0	0	0	0	0	0	0	0	0	1	2	2	0	0	0	0	3	3	3
SS1T_03653	3	0	2	0	0	0	0	0	0	0	0	0	0	0	0	0	2	2	1	1	3	2	3	3	3	3	3	3	0	0	0	0	0	0	0	0	0	0	0	0	2	2	0	0	0	0	3	3	3
SS1T_03656	2	0	1	1	1	1	1	0	1	1	1	0	1	0	0	0	1	1	1	1	0	1	1	1	1	1	1	1	0	0	0	0	0	0	0	0	0	0	0	1	1	1	1	1	1	1	1	1	0
SS1T_03687	2	0	0	2	1	0	1	3	1	2	1	3	4	0	0	2	7	0	0	0	0	3	1	1	2	4	1	1	0	0	0	0	0	0	0	0	0	0	0	0	0	0	0	0	0	0	4	4	3
SS1T_03709	1	0	0	1	1	1	1	0	1	0	1	0	1	0	0	0	0	1	1	1	0	1	1	1	1	1	1	1	0	0	0	0	0	0	0	0	0	0	0	1	1	1	0	0	0	0	0	0	1
SS1T_03711	0	0	0	0	0	0	0	0	0	0	0	0	0	0	0	0	0	0	0	0	0	0	0	0	0	0	0	0	0	0	0	0	0	0	0	0	0	0	0	0	0	0	0	0	0	0	0	0	0
SS1T_03721	0	0	1	0	0	0	0	0	0	0	0	0	0	0	0	0	0	0	0	0	0	4	1	1	1	1	1	1	0	0	0	0	0	0	0	0	0	0	0	0	0	0	0	0	0	0	3	3	3
SS1T_03744	1	0	1	1	1	1	1	0	1	1	1	1	1	0	0	1	0	0	0	0	1	1	1	1	1	1	1	1	0	0	0	0	0	0	0	0	0	0	0	1	1	1	1	1	1	1	1	1	1
SS1T_03795	1	0	2	2	2	2	2	1	2	2	2	2	3	0	0	3	2	1	1	1	1	3	3	3	2	2	3	3	0	3	3	1	2	2	3	1	3	3	1	2	0	0	1	1	1	1	2	3	2
SS1T_03803	2	0	1	2	2	4	1	1	3	2	1	1	2	1	1	2	11	2	2	2	1	4	3	3	3	3	3	3	0	1	1	0	1	1	1	1	2	1	0	1	1	1	1	2	2	2	1	1	1
SS1T_03821	5	0	9	13	17	13	12	15	12	23	12	17	7	0	0	16	6	6	6	5	3	24	12	12	14	14	12	12	9	0	0	1	1	0	0	1	0	0	0	23	10	10	5	6	5	7	9	9	8
SS1T_03830	0	0	0	0	0	0	0	0	0	0	0	0	0	0	0	0	0	0	0	0	0	0	0	0	0	0	0	0	0	0	0	0	0	0	0	0	0	0	0	0	0	0	0	0	0	0	0	0	0
SS1T_03848	0	0	0	0	0	0	0	0	0	0	0	0	0	0	0	0	0	0	0	0	0	0	0	0	0	0	0	0	0	0	0	0	0	0	0	0	0	0	0	0	0	0	0	0	0	0	0	0	0
SS1T_03849	0	0	0	0	0	0	0	0	0	0	0	0	0	0	0	0	0	0	0	0	0	0	0	0	0	0	0	0	0	0	0	0	0	0	0	0	0	0	0	0	0	0	0	0	0	0	0	0	0
SS1T_03878	0	0	0	0	0	0	0	0	0	0	0	0	0	0	0	0	0	0	0	0	0	0	0	0	0	0	0	0	0	0	0	0	0	0	0	0	0	0	0	0	0	0	0	0	0	0	0	0	0
SS1T_03885	0	0	0	0	0	0	0	0	0	0	0	0	0	0	0	0	0	0	0	0	0	1	2	2	2	2	2	2	0	0	0	0	0	0	0	0	0	0	0	0	0	0	0	0	0	0	0	0	0
SS1T_03897	0	0	0	0	0	0	0	0	0	0	0	0	0	0	0	0	0	0	0	0	0	0	1	1	1	1	1	1	0	0	0	0	0	0	0	0	0	0	0	0	0	0	0	0	0	0	0	0	0
SS1T_03899	0	0	0	0	0	0	0	0	0	0	0	0	0	0	0	0	0	0	0	0	0	0	0	0	0	0	0	0	0	0	0	0	0	0	0	0	0	0	0	0	0	0	0	0	0	0	0	0	0
SS1T_03900	0	0	1	1	3	2	2	2	3	3	2	3	1	2	2	1	1	0	0	0	1	1	3	3	3	3	3	3	0	0	0	0	0	0	0	1	0	0	0	1	1	1	0	0	0	0	1	2	1
SS1T_03907	0	0	0	0	0	0	0	0	0	0	0	0	0	0	0	0	0	0	0	0	0	0	0	0	0	0	0	0	0	0	0	0	0	0	0	0	0	0	0	0	0	0	0	0	0	0	0	0	0
SS1T_03909	0	0	0	0	0	0	0	0	0	0	0	0	0	0	0	0	0	0	0	0	0	0	0	0	0	0	0	0	0	0	0	0	0	0	0	0	0	0	0	0	0	0	0	0	0	0	0	0	0
SS1T_03917	0	0	0	1	1	1	1	1	1	1	1	1	3	0	0	1	3	0	0	0	1	1	3	3	2	2	3	3	0	2	2	2	1	1	2	0	1	2	0	1	0	0	0	0	0	0	0	0	0
SS1T_03933	1	3	0	1	0	1	1	1	0	0	1	1	1	1	1	1	1	1	1	1	1	1	1	1	1	1	1	1	0	1	1	0	1	1	1	0	1	1	0	1	1	1	1	1	1	1	1	1	1
SS1T_03941	3	2	3	3	5	3	3	1	5	3	3	5	3	5	7	3	22	3	3	3	3	3	8	8	9	8	8	8	17	9	9	7	3	6	3	1	3	8	5	5	6	6	3	3	3	3	3	4	3
SS1T_03949	0	0	0	0	1	0	0	0	0	0	0	0	0	0	0	0	0	0	0	0	0	1	4	4	6	5	4	4	0	0	0	0	0	0	0	0	0	0	0	0	0	0	0	0	0	0	1	1	1
SS1T_03966	0	0	0	0	0	0	0	0	0	0	0	0	0	0	0	0	0	0	0	0	0	0	0	0	0	0	0	0	0	0	0	0	0	0	0	0	0	0	0	0	0	0	0	0	0	0	0	0	0
SS1T_03967	0	0	0	0	0	0	0	0	0	0	0	0	0	0	0	0	0	0	0	0	0	0	0	0	0	0	0	0	0	0	0	0	0	0	0	0	0	0	0	0	0	0	0	0	0	0	0	0	0
SS1T_04008	1	0	1	1	1	1	1	1	1	1	1	1	1	1	1	1	1	1	1	1	1	1	1	1	0	0	1	1	2	1	1	1	1	1	1	0	1	1	1	1	1	1	1	1	1	1	1	1	1
SS1T_04030	2	0	2	3	4	4	3	5	4	3	3	7	3	0	0	3	4	2	1	2	3	3	4	4	4	4	4	4	0	6	6	2	4	10	9	4	3	6	4	4	2	2	2	2	2	2	2	2	2
SS1T_04052	0	0	0	0	0	0	0	0	0	0	0	0	0	0	0	0	0	0	0	0	0	0	0	0	0	0	0	0	0	0	0	0	0	0	0	0	0	0	0	0	0	0	0	0	0	0	0	0	0
SS1T_04085	0	5	1	1	1	1	1	0	1	1	1	1	2	0	0	0	3	0	0	0	1	3	3	3	3	3	3	3	0	0	0	0	0	1	1	1	1	1	0	3	0	0	0	0	0	0	2	2	2
SS1T_04088	2	0	2	5	11	3	4	6	9	7	4	7	2	0	0	6	12	3	3	3	1	17	9	9	10	11	9	9	0	0	0	0	0	0	0	0	0	1	0	3	6	6	2	2	2	2	7	7	8
SS1T_04095	0	0	2	1	3	2	1	1	2	1	1	1	1	0	0	0	1	0	0	0	0	2	2	2	2	2	2	2	0	0	0	0	0	0	0	0	0	0	0	1	1	1	0	0	0	0	1	1	1
SS1T_04116	0	0	0	1	1	1	1	1	1	1	1	1	3	0	0	1	3	0	0	0	2	1	3	3	2	2	3	3	0	2	2	2	1	1	2	0	1	2	0	1	0	0	0	0	0	0	0	0	0
SS1T_04142	1	0	0	1	0	1	1	1	1	1	1	1	0	0	0	0	0	1	1	1	1	1	1	1	1	1	1	1	0	0	0	0	0	0	0	0	0	0	0	0	1	1	0	0	1	1	0	0	0
SS1T_04155	1	0	0	0	0	0	0	0	0	0	0	0	0	0	0	0	0	0	0	0	0	0	1	1	1	1	1	1	0	0	0	0	0	0	0	0	0	0	0	0	0	0	0	0	0	0	0	0	0
SS1T_04156	0	0	0	0	0	0	0	0	0	0	0	0	0	0	0	0	0	0	0	0	0	0	0	0	0	0	0	0	0	0	0	0	0	0	0	0	0	0	0	0	0	0	0	0	0	0	0	0	0
SS1T_04158	0	0	0	1	0	0	1	0	0	0	1	1	1	0	0	1	0	1	1	1	1	0	1	1	1	1	1	1	0	0	0	0	0	0	0	0	0	0	0	1	0	0	1	1	1	1	0	0	0
SS1T_04171	0	0	0	0	0	0	0	0	0	0	0	0	0	0	0	0	0	0	0	0	0	0	1	1	1	1	1	1	0	0	0	0	0	0	0	0	0	0	0	0	0	0	0	0	0	0	0	0	0
SS1T_04177	0	3	5	1	11	8	8	12	9	6	8	14	9	0	0	4	3	0	0	0	0	6	11	11	11	11	11	11	0	0	0	0	0	0	0	0	0	0	0	2	0	0	0	0	0	0	3	5	4
SS1T_04186	2	0	0	3	5	3	4	3	4	2	4	3	0	0	0	1	0	1	0	1	3	0	3	3	3	3	3	3	0	0	0	0	0	0	0	0	0	0	0	2	2	2	1	1	1	1	0	0	0
SS1T_04196	4	4	6	5	11	5	8	13	9	9	8	14	10	3	3	10	2	3	3	3	2	20	14	14	13	12	14	14	1	5	4	3	4	3	3	3	3	5	3	13	8	8	3	3	4	3	10	11	9
SS1T_04200	1	0	4	3	6	4	5	4	8	6	5	5	1	0	0	3	3	1	0	0	2	6	5	5	5	5	5	5	0	1	1	1	0	1	1	0	1	1	0	6	2	2	2	2	2	1	5	7	4
SS1T_04207	1	2	7	3	20	12	10	20	19	8	10	21	14	0	0	5	6	0	0	0	0	10	16	16	16	16	16	16	0	0	0	0	0	0	0	0	0	0	0	5	1	1	0	0	0	0	3	5	4
SS1T_04213	0	0	0	0	0	0	1	0	0	0	1	0	0	0	0	0	0	0	0	0	1	0	2	2	1	1	2	2	0	0	0	0	0	0	0	0	0	0	0	0	0	0	0	0	0	0	0	0	0
SS1T_04247	0	0	0	0	0	0	0	0	0	0	0	0	0	0	0	0	0	0	0	0	0	0	1	1	1	1	1	1	0	0	0	0	0	0	0	0	0	0	0	0	0	0	0	0	0	0	0	0	0
SS1T_04272	0	0	0	0	0	0	0	0	0	0	0	0	0	0	0	0	0	0	0	0	0	0	1	1	1	1	1	1	0	0	0	0	0	0	0	0	0	0	0	0	0	0	0	0	0	0	0	0	0
SS1T_04281	1	1	2	3	4	2	2	1	4	4	2	2	3	0	1	1	1	2	2	2	0	1	2	2	2	2	2	2	2	0	0	1	1	0	0	1	0	0	0	2	1	1	1	2	2	2	2	2	2
SS1T_04308	0	0	0	0	0	0	0	0	0	0	0	0	0	0	0	0	0	0	0	0	0	0	0	0	0	0	0	0	0	0	0	0	0	0	0	0	0	0	0	0	0	0	0	0	0	0	0	0	0
SS1T_04312	0	0	0	0	0	0	0	0	0	0	0	0	0	0	0	0	0	0	0	0	0	0	2	2	2	2	2	2	0	0	0	0	0	0	0	0	0	0	0	0	0	0	0	0	0	0	0	0	0
SS1T_04318	0	0	1	0	0	0	0	0	0	0	0	0	0	0	0	0	4	0	0	0	0	0	1	1	2	2	1	1	7	0	0	0	0	0	0	0	0	0	0	0	0	0	1	1	1	1	1	1	1
SS1T_04343	0	0	1	0	1	1	1	1	1	0	1	1	1	0	0	0	0	0	0	0	0	1	1	1	0	0	1	1	0	0	0	0	0	0	0	0	0	0	0	0	0	0	0	0	0	0	1	1	1
SS1T_04370	0	0	0	0	0	0	0	0	0	0	0	0	0	0	0	0	0	0	0	0	0	0	1	1	0	0	1	1	0	0	0	0	0	0	0	0	0	0	0	0	0	0	0	0	0	0	0	0	0
SS1T_04382	0	0	0	2	1	2	0	0	1	1	0	0	0	0	0	0	0	1	1	1	0	0	1	1	1	1	1	1	0	0	0	0	0	0	0	0	0	0	0	0	0	0	1	1	1	1	0	0	0
SS1T_04393	0	0	0	0	0	0	0	0	0	0	0	0	0	0	0	0	0	0	0	0	0	0	0	0	0	0	0	0	0	0	0	0	0	0	0	0	0	0	0	0	0	0	0	0	0	0	0	0	0
SS1T_04401	0	0	0	0	0	0	0	0	0	0	0	0	0	0	0	0	0	0	0	0	0	0	0	0	0	0	0	0	0	0	0	0	0	0	0	0	0	0	0	0	0	0	0	0	0	0	0	0	0
SS1T_04425	1	0	2	0	1	0	1	0	1	0	1	0	0	0	0	0	0	0	0	0	1	1	1	1	1	1	1	1	0	0	0	0	0	0	0	0	0	0	0	0	1	1	0	1	1	1	0	0	0
SS1T_04429	0	0	0	0	0	0	0	0	0	0	0	0	0	0	0	0	0	0	0	0	0	0	1	1	1	1	1	1	0	0	0	0	0	0	0	0	0	0	0	0	0	0	0	0	0	0	0	0	0
SS1T_04442	1	0	1	1	1	1	1	1	1	1	1	1	1	0	0	0	0	1	1	1	1	1	1	1	1	1	1	1	0	0	0	0	0	0	0	0	0	0	0	0	1	1	0	0	1	1	1	1	1
SS1T_04445	1	0	1	1	1	1	1	1	1	1	1	1	1	1	1	1	1	1	1	1	1	1	1	1	1	1	1	1	0	1	1	1	1	1	2	1	0	1	1	1	1	1	1	1	1	1	1	1	1
SS1T_04448	0	0	0	0	0	0	0	0	0	0	0	0	0	0	0	0	0	0	0	0	0	0	0	0	0	0	0	0	0	0	0	0	0	0	0	0	0	0	0	0	0	0	0	0	0	0	0	0	0
SS1T_04461	21	68	17	17	21	19	20	14	18	16	20	21	24	21	28	15	24	18	15	15	17	19	21	21	21	21	21	21	65	21	19	17	23	30	21	22	17	25	28	23	12	12	14	18	15	18	20	21	21
SS1T_04465	3	0	2	7	4	5	11	8	6	12	11	12	5	1	1	6	16	4	4	4	1	11	9	9	9	10	9	9	9	1	1	4	2	0	1	1	1	1	1	7	8	8	1	2	2	2	4	4	6
SS1T_04468	6	2	9	5	6	5	7	4	5	6	7	7	7	4	4	9	6	8	8	8	4	11	9	9	8	7	9	9	9	2	2	2	2	2	2	2	2	2	2	9	10	10	6	6	6	6	11	11	10
SS1T_04473	0	0	2	1	1	1	1	0	1	1	1	1	1	0	0	0	0	0	0	0	1	0	1	1	0	0	1	1	0	0	0	0	0	0	0	0	0	0	0	1	0	0	0	0	0	0	1	1	1
SS1T_04490	2	2	3	2	7	3	3	2	7	4	3	4	1	7	8	1	5	1	1	1	1	5	1	1	1	1	1	1	10	2	2	1	2	2	2	3	2	2	1	1	2	2	1	1	1	1	4	4	4
SS1T_04497	5	0	5	4	7	5	6	4	7	5	6	7	7	6	6	4	2	4	4	4	4	8	4	4	4	4	4	4	0	3	3	4	3	3	3	4	3	3	3	5	4	4	2	3	3	3	5	5	5
SS1T_04503	0	0	0	0	0	0	0	0	0	0	0	0	0	0	0	0	0	0	0	0	0	0	0	0	0	0	0	0	0	0	0	0	0	0	0	0	0	0	0	0	0	0	0	0	0	0	0	0	0
SS1T_04519	0	0	0	1	1	1	1	1	1	0	1	1	0	0	0	0	0	0	0	0	0	0	0	0	1	1	0	0	0	0	0	0	0	0	0	0	0	0	0	0	0	0	0	0	0	0	0	0	0
SS1T_04530	2	0	2	3	4	4	3	5	4	2	3	7	3	0	0	2	3	1	0	1	3	2	3	3	4	4	3	3	0	6	6	2	4	10	9	4	3	6	4	4	2	2	2	2	2	2	2	2	2
SS1T_04541	0	0	1	0	6	5	8	8	6	3	8	8	6	0	0	2	2	0	0	0	1	6	5	5	7	7	5	5	0	0	0	1	1	0	0	1	0	0	0	2	1	1	0	0	0	0	3	3	4
SS1T_04551	0	0	4	2	5	4	3	3	4	1	3	3	5	0	0	1	2	0	0	0	0	3	5	5	4	4	5	5	0	0	0	0	0	0	0	0	0	0	0	1	2	2	0	0	0	0	3	3	3
SS1T_04552	1	1	7	2	17	10	10	18	16	6	9	19	12	0	0	5	6	0	0	0	0	9	15	15	16	16	15	15	0	0	0	0	0	0	0	0	0	0	0	4	1	1	0	0	0	0	3	5	4
SS1T_04567	1	0	1	1	1	0	1	0	1	0	1	1	1	0	0	1	2	1	1	1	1	1	1	1	0	0	1	1	0	1	0	0	0	0	0	2	1	2	1	1	1	1	1	1	0	1	1	1	1
SS1T_04588	1	1	1	1	1	1	1	0	1	1	1	1	1	0	0	1	2	1	1	1	1	1	1	1	1	1	1	1	0	0	0	0	0	0	0	0	0	0	0	1	1	1	1	1	1	1	1	1	1
SS1T_04592	1	0	3	3	2	3	4	1	2	3	4	2	4	0	0	1	12	1	1	1	1	4	7	7	7	7	7	7	0	0	0	0	0	0	0	0	0	0	0	2	2	2	0	0	0	0	2	3	2
SS1T_04611	0	0	0	0	0	0	0	0	0	0	0	0	0	0	0	0	0	0	0	0	0	0	0	0	0	0	0	0	0	0	0	0	0	0	0	0	0	0	0	0	0	0	0	0	0	0	0	0	0
SS1T_04618	0	0	0	0	0	0	0	0	0	0	0	0	0	0	0	0	0	0	0	0	0	0	0	0	1	1	0	0	0	0	0	0	0	0	0	0	0	0	0	0	0	0	0	0	0	0	0	0	0
SS1T_04633	0	0	0	0	0	0	0	0	0	0	0	0	0	0	0	0	0	0	0	0	0	0	1	1	1	1	1	1	0	0	0	0	0	0	0	0	0	0	0	0	0	0	0	0	0	0	0	0	0
SS1T_04639	2	0	3	0	0	0	0	0	0	0	0	0	0	0	0	1	1	0	0	0	0	0	0	0	0	0	0	0	0	0	0	0	0	0	0	0	0	0	0	1	4	4	1	1	1	1	3	3	3
SS1T_04662	1	0	5	3	3	5	3	4	3	5	3	5	3	0	0	1	3	0	0	0	0	5	4	4	4	4	4	4	1	0	0	2	0	0	0	1	0	0	0	2	3	3	0	0	0	0	4	4	4
SS1T_04664	0	0	2	2	4	3	3	1	3	1	3	3	2	0	0	0	2	0	0	0	1	1	3	3	1	1	3	3	0	0	0	0	0	0	0	0	0	0	0	1	1	1	0	0	0	0	2	2	1
SS1T_04725	1	0	5	0	4	1	3	2	4	1	3	3	1	7	5	2	6	4	4	4	3	3	4	4	3	3	4	4	0	0	0	0	0	0	0	0	0	0	0	5	4	4	1	1	1	1	3	3	3
SS1T_04761	0	0	0	0	0	0	0	0	0	0	0	0	0	0	0	0	0	0	0	0	0	0	0	0	0	0	0	0	0	0	0	0	0	0	0	0	0	0	0	0	0	0	0	0	0	0	0	0	0
SS1T_04766	0	0	2	0	0	0	1	0	0	0	1	0	0	0	0	1	1	0	0	0	0	3	1	1	1	1	1	1	0	0	0	0	0	0	0	0	0	0	0	2	0	0	0	0	0	0	2	2	2
SS1T_04780	42	3	67	77	121	64	95	109	130	93	97	125	47	5	7	44	160	26	25	24	10	219	90	90	86	95	90	90	76	8	8	8	7	14	11	9	10	10	3	73	57	57	28	35	26	36	114	120	99
SS1T_04786	6	0	9	5	5	4	4	2	5	3	4	3	7	0	0	4	0	5	5	5	2	9	5	5	5	5	5	5	0	0	0	0	0	0	0	0	0	0	0	5	8	8	3	4	4	4	13	17	13
SS1T_04790	3	0	5	7	9	5	4	7	8	6	4	8	8	0	0	4	4	1	1	1	5	6	5	5	5	5	5	5	0	3	3	1	1	2	4	5	3	3	0	3	2	2	0	1	2	1	6	6	6
SS1T_04812	0	0	0	0	0	0	0	0	0	0	0	0	0	0	0	0	0	0	0	0	0	0	0	0	0	0	0	0	0	0	0	0	0	0	0	0	0	0	0	0	0	0	0	0	0	0	0	0	0
SS1T_04823	47	191	47	58	54	59	54	32	56	52	53	55	57	74	89	50	78	55	48	52	47	56	47	47	52	52	47	47	261	52	52	44	53	51	46	48	44	61	64	51	45	45	53	53	47	63	50	54	51
SS1T_04850	5	0	8	8	10	7	5	10	10	9	5	10	7	4	3	6	0	4	3	3	3	10	6	6	7	7	6	6	0	2	2	2	2	2	2	2	2	2	2	7	9	9	2	2	2	2	8	8	7
SS1T_04852	2	1	5	2	2	2	1	1	2	1	1	2	5	0	0	3	0	1	1	1	7	4	3	3	3	3	3	3	0	1	2	1	2	2	1	1	1	1	3	4	2	2	1	1	0	1	4	4	5
SS1T_04857	0	0	0	0	0	0	0	0	0	0	0	0	0	0	0	0	0	0	0	0	0	0	1	1	0	0	1	1	0	0	0	0	0	0	0	0	0	0	0	0	0	0	0	0	0	0	0	0	0
SS1T_04871	0	0	1	0	0	0	0	0	0	0	0	0	0	0	0	0	0	0	0	0	1	0	1	1	1	1	1	1	0	0	0	0	0	0	0	0	0	0	0	0	0	0	0	0	0	0	1	1	1
SS1T_04874	0	0	0	0	0	0	0	0	0	0	0	0	0	0	0	0	0	0	0	0	0	0	0	0	0	0	0	0	0	0	0	0	0	0	0	0	0	0	0	0	0	0	0	0	0	0	0	0	0
SS1T_04875	0	0	0	0	0	0	0	0	0	0	0	0	0	0	0	0	0	0	0	0	0	0	0	0	0	0	0	0	0	0	0	0	0	0	0	0	0	0	0	0	0	0	0	0	0	0	0	0	0
SS1T_04881	0	0	1	0	1	0	0	0	1	0	0	0	1	0	0	0	0	0	0	0	0	3	1	1	1	1	1	1	0	0	0	0	0	0	0	0	0	0	0	2	0	0	0	0	0	0	2	2	2
SS1T_04885	0	0	2	3	6	2	4	2	6	2	4	3	1	0	0	1	0	0	0	0	0	2	1	1	1	1	1	1	0	0	0	0	0	0	0	0	0	0	0	2	4	4	2	4	3	4	4	4	4
SS1T_04898	6	0	6	3	3	2	4	4	2	2	4	4	2	17	16	0	3	2	2	2	2	4	4	4	3	2	4	4	0	1	1	1	1	1	1	1	1	1	1	0	4	4	1	1	1	1	7	7	7
SS1T_04909	0	0	0	0	0	0	0	0	0	0	0	0	0	0	0	0	0	0	0	0	0	0	0	0	0	0	0	0	0	0	0	0	0	0	0	0	0	0	0	0	0	0	0	0	0	0	0	0	0
SS1T_04922	0	0	0	0	0	0	0	0	0	0	0	1	1	0	0	0	0	0	0	0	0	0	2	2	0	0	2	2	0	0	0	0	0	0	0	0	0	0	0	0	0	0	0	0	0	0	0	0	0
SS1T_04923	0	0	5	0	0	0	0	0	0	0	0	0	28	0	0	2	0	0	0	0	0	12	5	5	4	4	5	5	0	0	0	0	0	0	0	0	0	0	0	2	0	0	0	0	0	0	6	6	5
SS1T_04934	2	0	3	0	1	1	0	0	1	0	0	0	0	0	0	0	0	0	0	0	13	3	5	5	5	5	5	5	0	0	0	0	0	0	0	0	0	0	0	0	3	3	2	2	2	2	4	4	4
SS1T_04945	4	1	5	4	3	4	3	0	3	4	3	2	1	0	0	2	5	0	0	0	0	2	3	3	4	4	3	3	0	0	0	0	0	0	0	0	0	0	0	1	8	8	0	0	0	0	6	6	6
SS1T_04946	0	0	2	1	3	2	1	0	1	1	1	1	1	0	0	0	2	0	0	0	0	2	1	1	1	1	1	1	0	0	0	0	0	0	0	0	0	0	0	1	3	3	0	0	0	0	2	2	2
SS1T_04958	1	2	4	3	5	5	3	5	5	3	3	7	6	0	0	7	4	4	4	4	1	6	11	11	9	9	11	11	0	0	0	0	0	0	0	0	0	0	0	8	7	7	3	3	4	3	4	5	3
SS1T_04971	0	0	0	0	0	0	0	0	0	0	0	0	0	0	0	0	0	0	0	0	0	0	0	0	0	0	0	0	0	0	0	0	0	0	0	0	0	0	0	0	0	0	0	0	0	0	0	0	0
SS1T_04982	0	0	0	0	0	0	0	0	0	0	0	0	0	0	0	0	0	0	0	0	0	0	0	0	0	0	0	0	0	0	0	0	0	0	0	0	0	0	0	0	0	0	0	0	0	0	0	0	0
SS1T_04993	0	0	0	0	0	0	0	0	0	0	0	0	0	0	0	0	0	0	0	0	0	0	0	0	0	0	0	0	0	0	0	0	0	0	0	0	0	0	0	0	0	0	0	0	0	0	0	0	0
SS1T_05013	0	0	0	0	0	0	0	0	0	0	0	0	0	0	0	0	0	0	0	0	0	0	1	1	1	1	1	1	0	0	0	0	0	0	0	0	0	0	0	0	0	0	0	0	0	0	0	0	0
SS1T_05020	0	0	0	0	0	0	0	0	0	0	0	0	0	0	0	0	0	0	0	0	0	0	0	0	0	0	0	0	0	0	0	0	0	0	0	0	0	0	0	0	0	0	0	0	0	0	0	0	0
SS1T_05034	0	0	0	0	0	0	0	0	0	0	0	0	0	0	0	0	0	0	0	0	0	0	0	0	0	0	0	0	0	0	0	0	0	0	0	0	0	0	0	0	0	0	0	0	0	0	0	0	0
SS1T_05037	1	0	1	1	0	1	1	1	1	1	1	1	1	0	0	1	1	1	1	1	0	1	1	1	1	1	1	1	0	0	0	1	1	1	1	1	1	0	0	1	1	1	1	1	1	1	1	1	1
SS1T_05049	2	0	3	1	1	1	1	2	1	1	1	2	2	1	2	2	2	1	1	1	0	3	2	2	2	2	2	2	2	0	0	0	0	0	0	0	0	0	0	3	3	3	1	1	1	1	2	2	2
SS1T_05058	1	1	1	1	1	1	1	0	1	1	1	1	1	1	1	1	1	1	0	1	1	1	1	1	1	1	1	1	1	1	1	1	1	1	1	1	1	1	1	1	1	1	1	1	1	1	1	1	1
SS1T_05073	1	1	3	3	3	3	2	2	3	3	2	4	2	0	0	3	2	2	2	2	2	2	2	2	3	3	2	2	0	0	0	0	0	0	0	0	0	0	0	3	1	1	2	2	2	2	2	3	2
SS1T_05075	0	0	0	0	0	0	0	0	0	0	0	0	0	0	0	0	0	0	0	0	0	1	1	1	1	1	1	1	0	0	0	0	0	0	0	0	0	0	0	0	0	0	0	0	0	0	1	1	1
SS1T_05102	0	0	1	0	1	0	1	1	1	1	1	1	1	0	0	0	0	0	0	0	3	4	1	1	1	1	1	1	0	0	0	0	0	0	0	0	0	0	0	0	0	0	0	0	0	0	1	1	1
SS1T_05103	0	0	1	0	1	0	1	1	1	1	1	1	1	0	0	0	0	0	0	0	0	1	1	1	1	1	1	1	0	0	0	0	0	0	0	0	0	0	0	0	0	0	0	0	0	0	1	1	1
SS1T_05117	0	0	0	0	0	0	0	0	0	0	0	0	0	0	0	0	0	0	0	0	0	0	0	0	0	0	0	0	0	0	0	0	0	0	0	0	0	0	0	0	0	0	0	0	0	0	0	0	0
SS1T_05152	0	0	0	0	0	0	0	0	0	0	0	0	0	0	0	0	0	0	0	0	0	0	1	1	1	1	1	1	0	0	0	0	0	0	0	0	0	0	0	0	0	0	0	0	0	0	0	0	0
SS1T_05172	0	0	0	0	0	0	0	0	0	0	0	0	0	0	0	0	0	0	0	0	0	0	0	0	0	0	0	0	0	0	0	0	0	0	0	0	0	0	0	0	0	0	0	0	0	0	0	0	0
SS1T_05192	0	0	1	1	1	1	1	0	1	1	1	1	1	0	0	1	0	1	1	1	0	1	4	4	3	2	4	4	0	1	1	1	1	1	1	1	1	1	1	1	0	0	1	1	1	1	1	1	1
SS1T_05257	2	0	0	1	2	1	1	0	2	1	1	1	0	0	0	0	0	1	1	1	1	0	3	3	3	3	3	3	0	0	0	0	0	0	0	0	0	0	0	0	1	1	1	1	1	1	0	0	0
SS1T_05278	0	0	0	0	0	0	0	0	0	0	0	0	0	0	0	0	0	0	0	0	0	0	1	1	1	1	1	1	0	0	0	0	0	0	0	0	0	0	0	0	0	0	0	0	0	0	0	0	0
SS1T_05299	0	0	0	0	0	0	0	0	0	0	0	0	0	0	0	0	0	0	0	0	0	0	0	0	0	0	0	0	0	0	0	0	0	0	0	0	0	0	0	0	0	0	0	0	0	0	0	0	0
SS1T_05300	1	2	1	1	1	1	1	0	1	1	1	1	1	1	1	1	1	1	1	1	2	1	1	1	1	1	1	1	1	1	1	1	1	1	1	1	1	1	1	1	1	1	2	2	1	2	1	1	1
SS1T_05315	1	0	1	2	2	1	2	1	2	2	2	2	2	0	0	1	1	2	2	2	2	2	2	2	2	2	2	2	0	1	1	1	1	1	1	1	1	1	1	1	1	1	2	2	2	2	2	2	2
SS1T_05325	0	0	0	0	0	0	0	0	0	0	0	0	0	0	0	0	0	0	0	0	1	0	1	1	1	1	1	1	0	0	0	0	0	0	0	0	0	0	0	0	0	0	0	0	0	0	0	0	0
SS1T_05326	0	0	0	0	0	0	0	0	0	0	0	0	1	0	0	0	0	0	0	0	0	0	1	1	1	1	1	1	0	0	0	0	0	0	0	0	0	0	0	0	0	0	0	0	0	0	0	0	0
SS1T_05334	0	0	0	0	0	0	0	0	0	0	0	0	0	0	0	0	0	0	0	0	0	0	1	1	1	1	1	1	0	0	0	0	0	0	0	0	0	0	0	0	0	0	0	0	0	0	0	1	0
SS1T_05337	1	0	3	1	2	2	2	2	1	2	2	2	2	0	0	2	4	1	1	1	1	2	2	2	2	2	2	2	0	0	0	0	0	0	0	0	0	0	0	2	2	2	2	2	2	2	4	4	3
SS1T_05363	2	0	9	12	34	20	27	32	30	30	26	34	16	0	0	23	20	5	5	5	0	41	21	21	22	21	21	21	3	0	0	2	1	2	2	1	1	0	0	21	13	13	9	9	9	9	21	22	20
SS1T_05368	11	4	12	11	24	18	18	12	22	19	18	17	21	0	1	9	8	4	4	4	1	21	17	17	14	12	17	17	0	2	2	6	3	1	3	3	0	2	0	15	12	12	4	4	5	4	17	17	14
SS1T_05402	2	0	2	0	2	0	0	0	2	1	0	0	0	0	0	1	0	1	1	1	0	10	3	3	4	4	3	3	0	0	0	0	0	0	0	0	0	0	0	0	3	3	0	0	0	0	4	5	3
SS1T_05434	0	0	0	1	1	1	2	1	1	3	2	1	1	0	0	0	1	0	0	0	0	1	1	1	1	1	1	1	0	0	0	0	0	0	0	0	0	0	0	0	1	1	0	0	0	0	0	0	0
SS1T_05435	1	0	1	1	1	1	1	1	0	1	1	1	1	0	0	1	0	1	1	1	0	1	1	1	1	1	1	1	0	0	0	0	0	0	0	0	0	0	0	1	1	1	1	1	1	1	1	1	1
SS1T_05449	4	6	10	10	11	11	5	8	12	11	5	12	11	4	3	6	31	8	6	7	7	17	11	11	9	9	11	11	8	4	4	3	3	7	4	2	5	4	2	9	6	6	8	9	9	9	12	13	11
SS1T_05454	13	2	8	9	12	12	16	8	13	18	16	11	3	1	0	1	11	5	5	5	7	10	5	5	4	5	5	5	34	2	2	2	1	1	1	3	1	1	1	6	15	15	3	6	5	6	15	15	17
SS1T_05457	0	0	1	1	2	1	1	0	2	1	1	1	4	0	0	2	0	1	1	1	1	4	2	2	2	2	2	2	0	0	0	0	0	0	0	0	0	0	0	2	0	0	1	1	1	1	1	1	1
SS1T_05461	3	0	1	3	5	3	3	3	5	2	3	3	1	0	0	1	2	1	1	1	2	1	2	2	3	4	2	2	0	1	1	1	1	1	1	1	1	1	1	1	1	1	1	1	2	1	1	1	1
SS1T_05493	1	0	3	1	11	5	6	22	11	6	6	24	12	0	0	6	0	0	0	0	0	16	14	14	15	15	14	14	0	0	0	0	0	0	0	1	0	0	0	6	6	6	0	0	0	0	6	6	6
SS1T_05494	6	0	2	1	0	2	0	1	0	0	0	1	8	0	0	4	7	0	0	0	0	5	9	9	8	8	9	9	0	0	0	0	1	0	0	0	0	0	0	4	6	6	2	2	2	2	4	4	5
SS1T_05512	0	0	0	0	0	0	0	0	0	0	0	0	0	0	0	0	0	0	0	0	0	0	0	0	0	0	0	0	0	0	0	0	0	0	0	0	0	0	0	0	0	0	0	0	0	0	0	0	0
SS1T_05523	0	0	0	0	0	0	0	0	0	0	0	0	0	0	0	0	0	0	0	0	0	0	0	0	0	0	0	0	0	0	0	0	0	0	0	0	0	0	0	0	0	0	0	0	0	0	0	0	0
SS1T_05551	0	0	0	0	0	0	0	0	0	0	0	0	0	0	0	0	0	0	0	0	0	0	4	4	3	3	4	4	0	0	0	0	0	0	0	0	0	0	0	0	0	0	0	0	0	0	0	0	0
SS1T_05569	1	0	0	0	0	0	0	0	0	0	0	0	0	0	0	0	0	0	0	0	0	0	3	3	3	3	3	3	0	0	0	0	0	0	0	0	0	0	0	0	0	0	0	0	0	0	0	0	0
SS1T_05609	1	3	1	1	1	1	1	1	1	0	1	1	1	3	3	2	1	1	2	2	1	1	1	1	1	2	1	1	4	0	0	1	0	0	0	0	0	0	0	1	1	1	1	2	1	2	1	1	2
SS1T_05612	0	0	0	0	3	1	0	0	2	0	0	0	1	0	0	0	0	0	0	0	0	3	3	3	3	3	3	3	0	0	0	0	0	0	0	0	0	0	0	0	0	0	0	0	0	0	1	1	1
SS1T_05618	0	0	0	0	0	0	0	0	0	0	0	0	3	0	0	1	0	1	1	0	0	1	0	0	1	1	0	0	2	0	0	0	0	0	0	0	0	0	0	2	0	0	0	1	0	1	2	2	3
SS1T_05659	1	3	1	1	1	1	1	0	1	1	1	1	1	1	1	1	1	1	1	1	1	1	1	1	1	1	1	1	2	1	1	1	1	1	1	1	1	1	1	1	1	1	1	1	1	1	1	1	1
SS1T_05665	0	0	0	0	0	0	0	0	0	0	0	0	0	0	0	0	0	0	0	0	0	0	0	0	0	0	0	0	0	0	0	0	0	0	0	0	0	0	0	0	0	0	0	0	0	0	0	0	0
SS1T_05668	1	0	1	1	1	1	2	0	1	2	2	1	1	0	0	1	0	1	1	1	0	1	1	1	1	1	1	1	0	0	0	0	0	0	0	0	0	0	0	1	1	1	1	1	1	1	1	1	1
SS1T_05677	11	2	19	14	33	10	22	27	29	21	23	31	23	0	0	14	37	6	7	6	1	42	30	30	26	28	30	30	1	0	0	0	0	0	0	0	0	0	0	20	20	20	4	4	4	4	30	30	26
SS1T_05679	18	0	32	20	52	28	43	47	50	46	43	51	10	0	0	15	22	11	11	10	0	61	35	35	32	35	35	35	0	0	0	0	0	0	0	1	0	0	0	24	33	33	12	13	13	13	45	47	38
SS1T_05703	0	0	0	0	0	0	0	0	0	0	0	0	0	0	0	0	0	0	0	0	0	0	0	0	0	0	0	0	0	0	0	0	0	0	0	0	0	0	0	0	0	0	0	0	0	0	0	0	0
SS1T_05766	0	0	0	0	0	0	0	0	0	0	0	0	0	0	0	0	0	0	0	0	0	0	0	0	0	0	0	0	0	0	0	0	0	0	0	0	0	0	0	0	0	0	0	0	0	0	0	0	0
SS1T_05775	1	10	5	3	6	4	4	2	4	6	4	4	15	0	0	8	10	2	2	2	3	8	8	8	6	6	8	8	0	4	4	3	3	4	4	4	3	4	4	4	1	1	1	1	1	1	6	6	5
SS1T_05780	0	0	0	0	0	0	0	0	0	0	0	0	0	0	0	0	0	0	0	0	0	0	0	0	0	0	0	0	0	0	0	0	0	0	0	0	0	0	0	0	0	0	0	0	0	0	0	0	0
SS1T_05782	2	0	3	2	2	2	2	1	2	2	2	1	2	0	0	1	2	2	2	2	2	2	1	1	2	2	1	1	0	0	0	0	0	0	0	0	0	0	0	3	2	2	2	2	2	2	2	2	2
SS1T_05784	0	0	0	4	9	8	5	4	8	7	5	7	2	0	0	1	3	1	1	1	0	8	8	8	7	8	8	8	0	0	0	0	0	0	0	0	0	0	0	1	3	3	0	0	0	0	1	1	1
SS1T_05794	0	0	1	1	2	2	1	2	3	1	1	2	2	0	0	1	0	0	0	0	0	6	5	5	5	5	5	5	0	0	0	0	0	0	0	0	0	0	0	0	3	3	0	0	0	0	0	0	0
SS1T_05802	1	1	1	1	1	1	1	0	1	1	1	1	1	0	1	1	1	1	1	1	1	1	1	1	1	1	1	1	1	0	0	0	0	0	0	0	0	1	1	1	0	0	0	1	0	1	1	1	1
SS1T_05827	0	0	1	0	0	0	1	1	0	0	1	1	1	0	0	4	0	0	0	0	0	2	3	3	3	3	3	3	0	0	0	0	0	0	0	0	0	0	0	2	0	0	0	0	0	0	0	0	0
SS1T_05829	0	0	0	0	1	1	1	8	1	1	1	8	3	0	0	0	0	0	0	0	0	3	3	3	3	3	3	3	0	0	0	0	0	0	0	0	0	0	0	0	0	0	0	0	0	0	0	0	0
SS1T_05832	1	2	7	3	19	12	10	20	19	7	10	21	14	0	0	5	6	0	0	0	0	10	16	16	15	15	16	16	0	0	0	0	0	0	0	0	0	0	0	5	1	1	0	0	0	0	3	5	4
SS1T_05876	0	0	0	0	0	0	0	0	0	0	0	0	1	0	0	0	0	0	0	0	0	1	3	3	3	3	3	3	0	0	0	0	0	0	0	0	0	0	0	0	2	2	0	0	0	0	0	0	0
SS1T_05890	0	0	0	0	0	0	0	0	0	0	0	0	0	0	0	0	0	0	0	0	0	0	0	0	0	0	0	0	0	0	0	0	0	0	0	0	0	0	0	0	0	0	0	0	0	0	0	0	0
SS1T_05892	0	0	0	0	0	0	0	0	0	0	0	0	0	0	0	0	0	0	0	0	0	0	0	0	0	0	0	0	0	0	0	0	0	0	0	0	0	0	0	0	0	0	0	0	0	0	0	0	0
SS1T_05917	0	0	4	0	0	0	0	0	0	0	0	0	27	0	0	2	0	0	0	0	0	12	5	5	4	4	5	5	0	0	0	0	0	0	0	0	0	0	0	2	0	0	0	0	0	0	6	6	5
SS1T_05925	0	0	5	0	2	2	2	2	2	3	2	4	4	0	0	6	2	3	2	2	0	9	6	6	6	6	6	6	0	0	0	0	0	0	0	0	0	0	0	16	2	2	0	0	0	0	8	10	8
SS1T_05938	0	0	0	0	0	0	0	0	0	0	0	0	0	0	0	0	0	1	1	1	0	0	0	0	0	0	0	0	0	0	0	0	0	0	0	0	0	0	0	0	0	0	1	1	1	1	0	0	0
SS1T_05939	0	0	0	0	0	0	0	0	0	0	0	0	0	0	0	0	0	0	0	0	0	0	0	0	0	0	0	0	0	0	0	0	0	0	0	0	0	0	0	0	0	0	0	0	0	0	0	0	0
SS1T_05996	1	2	1	0	1	0	0	1	1	2	0	1	1	1	1	0	0	1	1	1	1	2	1	1	1	1	1	1	1	0	0	0	0	0	0	0	0	0	0	3	1	1	1	1	0	1	1	1	1
SS1T_06009	1	0	2	1	1	1	1	1	1	1	1	1	1	0	0	1	0	1	1	1	1	2	1	1	1	1	1	1	0	0	0	0	0	0	0	0	0	0	0	1	1	1	0	1	1	1	3	3	1
SS1T_06037	1	10	5	3	6	4	4	2	4	6	4	4	17	0	0	9	10	2	2	2	3	9	8	8	6	6	8	8	0	4	4	3	3	4	4	5	3	4	4	5	1	1	1	1	1	1	6	6	6
SS1T_06047	0	0	0	0	0	0	0	0	0	0	0	0	0	0	0	0	0	0	0	0	0	0	0	0	0	0	0	0	0	0	0	0	0	0	0	0	0	0	0	0	0	0	0	0	0	0	0	0	0
SS1T_06049	0	0	1	5	8	4	5	1	3	5	5	1	2	0	0	3	0	0	0	0	0	3	1	1	0	0	1	1	0	0	0	0	0	0	0	0	0	0	0	1	1	1	0	0	0	0	2	2	2
SS1T_06054	1	0	6	7	26	10	22	26	25	21	22	27	12	0	0	17	13	3	3	3	0	26	12	12	14	14	12	12	0	0	0	1	0	2	1	1	1	1	0	15	9	9	4	5	5	5	16	17	16
SS1T_06067	0	0	0	0	0	0	0	0	0	0	0	0	0	0	0	0	0	0	0	0	0	0	0	0	0	0	0	0	0	0	0	0	0	0	0	0	0	0	0	0	0	0	0	0	0	0	0	0	0
SS1T_06068	0	0	1	0	1	0	0	0	1	0	0	0	0	0	0	0	0	0	0	0	0	0	1	1	1	1	1	1	0	0	0	0	0	0	0	0	0	0	0	0	0	0	0	0	0	0	2	2	2
SS1T_06075	1	0	0	0	0	0	0	0	0	0	0	0	0	0	0	1	0	0	0	0	0	1	1	1	1	1	1	1	0	0	0	0	0	0	0	0	0	0	0	1	1	1	0	0	0	0	1	1	0
SS1T_06100	0	0	0	0	0	0	0	0	0	0	0	0	0	0	0	0	0	0	0	0	0	0	1	1	1	1	1	1	0	0	0	0	0	0	0	0	0	0	0	0	0	0	0	0	0	0	0	0	0
SS1T_06101	30	3	46	60	83	46	71	91	93	62	72	106	34	4	6	34	108	21	21	20	5	168	74	74	66	71	74	74	40	8	7	6	5	12	10	9	7	8	3	57	40	40	21	23	18	24	73	74	60
SS1T_06119	0	0	0	0	0	0	0	0	0	0	0	0	0	0	0	1	0	0	0	0	0	2	1	1	1	1	1	1	0	0	0	0	0	0	0	0	0	0	0	1	1	1	0	0	0	0	0	0	0
SS1T_06120	0	0	0	0	0	0	0	0	0	0	0	0	0	0	0	0	0	0	0	0	0	0	0	0	0	0	0	0	0	0	0	0	0	0	0	0	0	0	0	0	0	0	0	0	0	0	0	0	0
SS1T_06125	0	0	0	0	0	0	0	0	0	0	0	0	0	0	0	0	0	0	0	0	0	0	0	0	0	0	0	0	0	0	0	0	0	0	0	0	0	0	0	0	0	0	0	0	0	0	0	0	0
SS1T_06142	1	0	2	2	1	1	1	1	1	1	1	1	1	1	1	1	1	1	1	1	0	1	1	1	1	1	1	1	0	1	1	1	1	1	1	1	1	1	0	1	1	1	1	1	1	1	1	1	1
SS1T_06211	39	3	68	74	121	58	90	112	124	93	91	128	45	4	6	43	161	27	26	25	7	219	85	85	77	85	85	85	77	7	8	9	7	14	11	9	9	10	3	71	57	57	27	31	24	32	117	120	98
SS1T_06213	0	0	0	0	0	0	0	0	0	0	0	0	0	0	0	0	0	0	0	0	0	0	0	0	0	0	0	0	0	0	0	0	0	0	0	0	0	0	0	0	1	1	0	0	0	0	0	0	0
SS1T_06218	1	0	1	1	1	1	1	1	1	1	1	1	1	0	0	2	1	1	1	1	1	1	1	1	1	1	1	1	0	0	0	1	0	0	0	0	0	0	1	1	1	1	1	1	1	1	1	1	1
SS1T_06226	0	0	0	0	0	0	0	0	0	0	0	0	0	0	0	0	0	0	0	0	0	0	0	0	0	0	0	0	0	0	0	0	0	0	0	0	0	0	0	0	0	0	0	0	0	0	0	0	0
SS1T_06230	0	0	1	0	0	1	1	0	0	0	1	0	0	0	0	0	0	1	1	1	0	0	0	0	0	0	0	0	0	0	0	0	0	0	0	1	0	0	0	0	0	0	0	0	0	0	1	1	1
SS1T_06235	0	0	1	0	6	2	1	6	6	1	1	6	2	0	0	1	0	0	0	0	0	2	4	4	4	4	4	4	0	0	0	0	0	0	0	0	0	0	0	0	0	0	0	0	0	0	0	0	1
SS1T_06236	0	0	0	0	0	0	0	0	0	0	0	0	0	0	0	0	0	0	0	0	0	0	0	0	0	0	0	0	0	0	0	0	0	0	0	0	0	0	0	0	0	0	0	0	0	0	0	0	0
SS1T_06238	0	0	0	0	0	0	0	0	0	0	0	0	0	0	0	0	0	0	0	0	0	0	0	0	0	0	0	0	0	0	0	0	0	0	0	0	0	0	0	0	0	0	0	0	0	0	0	0	0
SS1T_06264	7	2	9	7	10	6	11	11	11	11	11	11	10	0	0	6	16	3	2	2	0	14	8	8	6	8	8	8	1	0	0	0	0	0	0	0	0	0	0	8	9	9	2	2	2	3	12	12	12
SS1T_06293	2	0	2	2	2	2	2	1	1	0	2	2	2	0	0	2	0	1	2	2	2	2	3	3	3	3	3	3	0	0	0	0	0	0	0	0	0	0	0	2	1	1	1	1	1	1	2	2	2
SS1T_06325	0	0	0	0	0	0	0	0	0	0	0	0	0	0	0	0	0	0	0	0	0	0	0	0	0	0	0	0	0	0	0	0	0	0	0	0	0	0	0	0	0	0	0	0	0	0	0	0	0
SS1T_06333	1	0	7	7	8	4	4	7	8	6	4	8	8	0	0	4	4	1	1	1	5	6	6	6	6	6	6	6	0	3	3	1	1	2	4	5	3	3	0	3	2	2	2	2	2	2	7	7	7
SS1T_06336	1	0	1	0	0	0	0	1	0	0	0	1	2	0	0	1	1	1	1	0	1	3	3	3	3	3	3	3	0	0	0	0	0	0	0	0	0	0	0	1	2	2	1	1	0	1	1	1	1
SS1T_06340	0	0	0	0	0	0	0	0	0	0	0	0	0	0	0	0	0	0	0	0	0	0	0	0	0	0	0	0	0	0	0	0	0	0	0	0	0	0	0	0	0	0	0	0	0	0	0	0	0
SS1T_06349	0	0	0	0	1	0	0	0	1	1	0	0	1	0	0	0	0	0	0	0	0	1	1	1	1	1	1	1	1	0	0	0	0	0	1	1	0	0	0	1	0	0	0	0	0	0	0	0	0
SS1T_06365	4	4	6	5	11	6	8	14	9	9	8	15	9	3	3	10	2	3	3	3	2	20	13	13	13	12	13	13	1	5	4	3	4	3	3	3	3	5	3	13	8	8	3	3	4	3	10	11	9
SS1T_06371	0	0	0	0	0	0	0	0	0	0	0	0	0	0	0	0	0	0	0	0	0	0	0	0	0	0	0	0	0	0	0	0	0	0	0	0	0	0	0	0	0	0	0	0	0	0	0	0	0
SS1T_06373	0	0	0	0	1	0	0	0	1	0	0	0	0	0	0	0	0	0	0	0	0	0	0	0	0	0	0	0	0	0	0	0	0	0	0	0	0	0	0	0	0	0	0	0	0	0	0	0	0
SS1T_06412	0	0	0	0	0	0	0	0	0	0	0	0	0	0	0	0	0	0	0	0	0	0	0	0	0	0	0	0	0	0	0	0	0	0	0	0	0	0	0	0	0	0	0	0	0	0	0	0	0
SS1T_06426	0	0	0	0	1	1	1	1	1	1	1	1	1	0	0	0	1	0	0	0	0	1	1	1	1	1	1	1	0	0	0	0	0	0	0	0	0	0	0	0	0	0	0	0	0	0	0	0	0
SS1T_06504	0	0	0	0	0	0	0	0	0	0	0	0	0	0	0	0	0	0	0	0	0	0	0	0	0	0	0	0	0	0	0	0	0	0	0	0	0	0	0	0	0	0	0	0	0	0	0	0	0
SS1T_06506	0	0	0	0	0	0	0	0	0	0	0	0	0	0	0	0	0	0	0	0	0	0	1	1	1	1	1	1	0	0	0	0	0	0	0	0	0	0	0	0	0	0	0	0	0	0	0	0	0
SS1T_06513	1	0	0	0	0	0	0	0	0	0	0	0	0	0	0	0	0	0	0	0	0	0	3	3	3	3	3	3	0	0	0	0	0	0	0	0	0	0	0	0	0	0	0	0	0	0	0	0	0
SS1T_06534	0	0	3	1	3	0	1	0	1	1	1	0	0	0	0	0	0	0	0	0	0	0	1	1	1	1	1	1	3	0	0	0	0	0	0	0	0	0	0	2	0	0	0	0	0	0	2	1	1
SS1T_06539	0	0	0	0	0	0	0	0	0	0	0	0	0	0	0	0	0	0	0	0	0	0	0	0	0	0	0	0	0	0	0	0	0	0	0	0	0	0	0	0	0	0	0	0	0	0	0	0	0
SS1T_06653	0	0	1	1	1	1	1	0	1	1	1	1	1	0	0	1	0	1	1	1	0	1	2	2	2	2	2	2	0	1	1	1	1	1	1	1	1	1	1	1	0	0	1	1	1	1	1	1	1
SS1T_06677	1	0	2	3	3	2	2	2	4	4	2	4	4	0	0	1	0	3	3	3	1	7	3	3	4	4	3	3	0	0	0	0	0	0	0	0	0	0	0	2	7	7	4	3	4	4	4	4	7
SS1T_06695	2	0	5	5	12	5	9	11	12	7	9	11	10	0	0	3	1	4	4	3	0	10	3	3	3	3	3	3	0	0	0	4	0	0	0	4	0	0	0	4	1	1	1	1	1	1	6	6	5
SS1T_06697	0	0	0	0	0	0	0	0	0	0	0	0	0	0	0	0	0	0	0	0	0	0	0	0	0	0	0	0	0	0	0	0	0	0	0	0	0	0	0	0	0	0	0	0	0	0	0	0	0
SS1T_06713	0	0	0	0	0	0	0	0	0	0	0	0	0	0	0	0	0	0	0	0	0	0	1	1	1	1	1	1	0	0	0	0	0	0	0	0	0	0	0	0	0	0	0	0	0	0	0	0	0
SS1T_06742	1	0	3	2	2	2	2	0	1	1	2	2	2	9	9	1	6	2	2	2	1	5	3	3	2	2	3	3	4	4	5	4	3	3	3	5	5	5	2	6	1	1	2	2	2	2	1	1	1
SS1T_06747	0	0	0	0	0	0	0	0	0	0	0	0	0	0	0	0	0	0	0	0	0	0	1	1	1	1	1	1	0	0	0	0	0	0	0	0	0	0	0	0	0	0	0	0	0	0	0	0	0
SS1T_06763	0	0	0	0	0	0	0	0	0	0	0	0	0	0	0	0	0	0	0	0	0	0	1	1	1	1	1	1	0	0	0	0	0	0	0	0	0	0	0	0	0	0	0	0	0	0	0	0	0
SS1T_06765	1	0	1	1	1	1	1	0	1	1	1	1	1	0	0	1	1	1	1	1	1	1	1	1	1	1	1	1	0	1	1	1	0	1	1	1	1	1	1	1	1	1	1	1	1	1	1	1	1
SS1T_06771	0	0	0	0	0	0	0	0	0	0	0	0	0	0	0	0	0	0	0	0	0	0	0	0	0	0	0	0	0	0	0	0	0	0	0	0	0	0	0	0	0	0	0	0	0	0	0	0	0
SS1T_06774	0	0	1	1	1	1	1	0	1	0	1	0	1	0	0	1	1	0	0	0	0	1	2	2	2	2	2	2	0	0	0	0	0	0	0	0	0	0	0	0	0	0	0	0	0	0	1	1	1
SS1T_06781	1	0	1	1	0	1	0	0	0	1	0	0	1	0	0	1	0	1	1	1	1	1	1	1	1	1	1	1	0	0	0	0	0	0	0	0	0	0	0	1	1	1	1	1	1	1	1	2	1
SS1T_06787	1	0	1	1	0	1	0	1	0	0	0	1	1	0	0	1	0	1	1	1	1	1	2	2	1	1	2	2	0	0	0	0	0	0	0	0	0	0	0	1	1	1	0	0	0	0	1	2	1
SS1T_06788	1	0	0	0	0	0	0	0	1	0	0	0	1	0	0	2	0	0	0	0	0	1	3	3	2	2	3	3	0	0	0	0	0	0	0	0	0	0	0	1	1	1	0	0	0	0	0	0	0
SS1T_06817	0	0	0	0	0	0	0	0	0	0	0	0	0	0	0	0	0	0	0	0	0	0	0	0	1	1	0	0	0	0	0	0	0	0	0	0	0	0	0	0	0	0	0	0	0	0	0	0	0
SS1T_06849	22	12	17	21	19	25	19	20	22	23	19	22	28	11	12	23	26	21	19	21	14	27	29	29	31	31	29	29	18	11	12	12	12	11	10	11	12	16	14	24	29	29	20	21	15	22	26	26	23
SS1T_06860	0	0	0	0	0	0	0	0	0	0	0	0	0	0	0	0	0	0	0	0	0	0	0	0	0	0	0	0	0	0	0	0	0	0	0	0	0	0	0	0	0	0	0	0	0	0	0	0	0
SS1T_06868	0	0	0	0	0	0	0	0	0	0	0	0	0	0	0	0	0	0	0	0	0	0	0	0	0	0	0	0	0	0	0	0	0	0	0	0	0	0	0	0	0	0	0	0	0	0	0	0	0
SS1T_06880	0	0	0	0	0	0	0	0	0	0	0	0	0	0	0	0	0	0	0	0	0	0	0	0	0	0	0	0	0	0	0	0	0	0	0	0	0	0	0	0	0	0	0	0	0	0	0	0	0
SS1T_06890	0	0	0	0	0	0	0	0	0	0	0	0	0	0	0	0	0	0	0	0	0	0	1	1	1	1	1	1	0	0	0	0	0	0	0	0	0	0	0	0	0	0	0	0	0	0	0	0	0
SS1T_06895	0	0	0	0	0	0	0	0	0	0	0	0	0	0	0	0	0	0	0	0	0	0	0	0	0	0	0	0	0	0	0	0	0	0	0	0	0	0	0	0	0	0	0	0	0	0	0	0	0
SS1T_06942	0	0	0	0	0	1	0	0	0	0	0	0	0	0	0	0	2	0	0	1	0	1	3	3	4	4	3	3	0	0	0	0	0	0	0	0	0	0	0	0	0	0	1	1	1	2	2	2	1
SS1T_07015	1	0	3	2	2	2	2	2	1	2	2	2	2	0	0	2	4	1	1	1	1	2	2	2	2	2	2	2	0	0	0	0	0	0	0	0	0	0	0	2	2	2	2	2	2	2	4	4	3
SS1T_07018	0	0	0	0	0	0	0	0	0	0	0	0	0	0	0	0	0	0	0	0	0	0	0	0	0	0	0	0	0	0	0	0	0	0	0	0	0	0	0	0	0	0	0	0	0	0	0	0	0
SS1T_07022	1	1	6	7	9	5	4	7	8	6	4	8	8	0	0	4	5	1	1	1	5	6	6	6	6	6	6	6	0	3	3	1	1	2	4	3	2	3	0	3	2	2	2	2	2	2	7	7	7
SS1T_07027	0	0	0	0	0	0	0	0	0	0	0	0	0	0	0	0	0	0	0	0	0	0	1	1	1	1	1	1	0	0	0	0	0	0	0	0	0	0	0	0	0	0	0	0	0	0	0	0	0
SS1T_07034	0	0	0	0	0	0	0	0	0	0	0	0	0	0	0	0	0	0	0	0	0	0	0	0	0	0	0	0	0	0	0	0	0	0	0	0	0	0	0	0	0	0	0	0	0	0	0	0	0
SS1T_07039	0	0	3	0	10	4	5	10	9	2	5	10	6	0	0	3	0	0	0	0	0	5	8	8	9	9	8	8	0	0	0	0	0	0	0	0	0	0	0	1	0	0	0	0	0	0	2	3	3
SS1T_07076	0	0	0	0	0	0	0	0	0	0	0	0	0	0	0	0	0	0	0	0	0	0	0	0	0	0	0	0	0	0	0	0	0	0	0	0	0	0	0	0	0	0	0	0	0	0	0	0	0
SS1T_07088	0	0	0	0	0	0	0	0	0	0	0	0	0	0	0	0	0	0	0	0	0	0	0	0	0	0	0	0	0	0	0	0	0	0	0	0	0	0	0	0	0	0	0	0	0	0	0	0	0
SS1T_07093	2	0	1	1	1	0	1	2	1	2	1	2	2	0	0	5	3	0	0	0	2	2	3	3	3	3	3	3	0	0	0	0	0	0	0	0	0	0	0	3	3	3	0	0	0	0	1	1	1
SS1T_07162	10	4	14	11	25	19	19	13	23	20	19	18	21	0	1	9	9	4	4	4	1	22	17	17	14	13	17	17	0	3	2	7	4	2	4	4	0	3	0	14	12	12	5	5	6	5	17	17	14
SS1T_07183	0	0	0	0	0	0	0	0	0	0	0	0	0	0	0	0	0	0	0	0	0	0	1	1	1	1	1	1	0	0	0	0	0	0	0	0	0	0	0	0	0	0	0	0	0	0	0	0	0
SS1T_07184	0	2	1	1	3	4	2	1	3	5	2	4	5	0	0	2	0	0	0	0	0	3	2	2	1	2	2	2	0	0	0	1	0	0	0	1	0	0	0	3	3	3	0	0	0	0	3	3	5
SS1T_07187	1	1	1	1	1	1	1	0	0	1	1	1	1	1	1	1	1	1	1	1	1	1	1	1	1	1	1	1	1	2	1	2	2	2	2	2	2	2	2	1	1	1	1	1	1	1	1	1	1
SS1T_07199	1	0	2	1	1	1	1	1	1	0	1	2	3	0	0	1	0	0	0	0	0	3	3	3	2	2	3	3	0	1	1	1	0	1	0	1	1	1	1	3	2	2	0	1	1	1	2	2	2
SS1T_07200	0	0	0	0	0	0	0	0	0	0	0	0	0	0	0	0	0	0	0	0	0	0	0	0	0	0	0	0	0	0	0	0	0	0	0	0	0	0	0	0	0	0	0	0	0	0	0	0	0
SS1T_07224	0	0	0	0	0	0	0	0	0	0	0	0	0	0	0	0	0	0	0	0	0	0	1	1	1	1	1	1	0	0	0	0	0	0	0	0	0	0	0	0	0	0	0	0	0	0	0	0	0
SS1T_07230	0	0	0	0	0	0	0	0	0	0	0	0	0	0	0	0	0	0	0	0	0	0	0	0	0	0	0	0	0	0	0	0	0	0	0	0	0	0	0	0	0	0	0	0	0	0	0	0	0
SS1T_07268	1	2	5	5	5	5	3	5	5	3	3	7	6	0	0	7	4	4	4	4	1	6	11	11	9	9	11	11	0	0	0	0	0	0	0	0	0	0	0	8	7	7	3	3	3	3	4	5	5
SS1T_07280	1	0	6	6	9	5	4	7	8	5	4	8	8	0	0	4	4	1	1	1	5	6	6	6	6	6	6	6	0	3	3	1	1	2	4	4	2	3	0	3	2	2	2	2	2	2	7	7	7
SS1T_07289	0	0	0	0	0	0	0	0	0	0	0	0	0	0	0	0	0	0	0	0	0	0	1	1	1	1	1	1	0	0	0	0	0	0	0	0	0	0	0	0	0	0	0	0	0	0	0	0	0
SS1T_07290	0	0	0	0	0	0	0	0	0	0	0	0	0	0	0	0	0	0	0	0	0	0	0	0	0	0	0	0	0	0	0	0	0	0	0	0	0	0	0	0	0	0	0	0	0	0	0	0	0
SS1T_07295	0	0	0	0	0	0	0	0	0	0	0	0	0	0	0	0	0	0	0	0	0	0	3	3	3	3	3	3	0	0	0	0	0	0	0	0	0	0	0	1	0	0	0	0	0	0	0	0	0
SS1T_07296	0	0	0	0	0	0	0	0	0	0	0	0	0	0	0	0	0	0	0	0	0	0	0	0	0	0	0	0	0	0	0	0	0	0	0	0	0	0	0	0	0	0	0	0	0	0	0	0	0
SS1T_07320	7	25	6	7	7	7	7	5	7	8	7	7	7	9	9	7	7	7	7	7	8	7	7	7	5	4	7	7	15	7	6	8	7	6	7	7	6	7	6	7	7	7	7	7	7	7	7	7	7
SS1T_07325	3	1	6	5	11	6	8	6	9	5	8	7	12	0	4	7	5	2	2	2	0	10	4	4	5	5	4	4	0	0	0	1	0	0	0	1	0	0	0	10	3	3	2	2	2	2	6	6	6
SS1T_07354	0	0	0	0	0	0	0	0	0	0	0	0	0	0	0	0	0	0	0	0	0	0	0	0	0	0	0	0	0	0	0	0	0	0	0	0	0	0	0	0	0	0	0	0	0	0	0	0	0
SS1T_07393	4	0	4	4	3	7	7	2	3	4	6	3	2	0	0	3	3	3	3	3	1	4	4	4	4	4	4	4	0	0	0	0	0	0	0	0	0	0	0	4	10	10	4	2	2	1	3	3	3
SS1T_07404	0	0	0	0	0	0	0	0	0	0	0	0	0	0	0	0	0	0	0	0	0	0	1	1	1	1	1	1	0	0	0	0	0	0	0	0	0	0	0	0	0	0	0	0	0	0	0	0	0
SS1T_07416	0	0	1	0	2	0	1	0	2	0	1	0	0	0	0	0	0	0	0	0	0	0	2	2	2	2	2	2	0	0	0	0	0	0	0	0	0	0	0	0	0	0	0	0	0	0	0	0	0
SS1T_07431	0	0	0	0	0	0	0	0	0	0	0	0	0	0	0	0	0	0	0	0	0	0	0	0	0	0	0	0	0	0	0	0	0	0	0	0	0	0	0	0	0	0	0	0	0	0	0	0	0
SS1T_07491	0	0	1	0	1	1	1	1	0	0	1	1	1	0	0	0	0	0	0	0	0	4	1	1	1	1	1	1	0	0	0	0	0	0	0	0	0	0	0	1	0	0	0	0	0	0	1	1	1
SS1T_07496	0	0	2	3	3	3	3	2	3	3	3	4	4	0	0	2	4	1	1	1	2	5	5	5	4	4	5	5	0	0	0	0	0	0	0	0	0	0	0	3	2	2	1	1	1	1	2	2	2
SS1T_07498	12	2	18	17	34	12	23	27	31	21	23	31	22	0	0	14	39	7	8	6	1	43	30	30	26	27	30	30	1	0	0	0	0	0	0	0	0	0	0	19	20	20	5	4	4	4	28	28	25
SS1T_07526	0	0	1	2	1	1	1	0	1	1	1	0	1	0	0	2	0	0	0	0	0	2	1	1	1	1	1	1	0	0	0	0	0	0	0	0	0	0	0	1	1	1	0	0	0	0	0	0	0
SS1T_07532	0	0	2	0	0	0	0	0	0	0	0	0	1	0	0	0	0	0	0	0	0	1	1	1	1	1	1	1	0	0	0	0	0	0	0	0	0	0	0	1	0	0	0	0	0	0	2	2	2
SS1T_07543	0	0	0	0	0	0	0	0	0	0	0	0	0	0	0	0	0	0	0	0	0	0	0	0	0	0	0	0	0	0	0	0	0	0	0	0	0	0	0	0	0	0	0	0	0	0	0	0	0
SS1T_07552	8	1	12	14	29	13	25	19	32	25	26	24	12	1	1	13	10	6	6	6	1	28	12	12	13	15	12	12	6	3	3	2	1	6	1	2	1	2	0	35	8	8	12	14	9	13	18	20	19
SS1T_07554	1	0	4	5	4	2	2	1	3	4	2	3	7	0	0	2	14	0	0	0	0	2	7	7	9	9	7	7	0	0	0	0	0	0	0	0	0	0	0	0	5	5	0	0	0	0	4	5	4
SS1T_07571	0	0	0	0	0	0	0	0	0	0	0	0	0	0	0	0	0	0	0	0	0	0	1	1	1	1	1	1	0	0	0	0	0	0	0	0	0	0	0	0	0	0	0	0	0	0	0	0	0
SS1T_07575	0	0	0	0	0	0	0	0	0	0	0	0	0	0	0	0	0	0	0	0	0	0	1	1	1	0	1	1	0	0	0	0	0	0	0	0	0	0	0	0	0	0	0	0	0	0	0	0	0
SS1T_07579	14	0	26	12	38	22	29	32	36	31	29	33	5	0	0	4	7	9	8	8	0	35	23	23	21	22	23	23	0	0	0	0	0	0	0	0	0	0	0	12	26	26	7	8	6	8	32	34	30
SS1T_07593	4	0	11	14	46	22	35	42	42	42	35	44	21	1	1	25	24	5	4	5	1	57	19	19	23	22	19	19	0	0	0	2	2	2	2	1	1	1	0	25	15	15	7	8	8	8	24	25	23
SS1T_07613	1	0	1	1	1	1	1	0	1	0	1	1	1	1	1	1	1	1	1	1	1	1	1	1	1	1	1	1	0	1	1	1	1	1	2	1	1	1	1	1	1	1	1	1	1	1	1	1	1
SS1T_07620	0	0	0	0	0	0	0	0	0	0	0	0	0	0	0	0	0	0	0	0	0	0	0	0	0	0	0	0	0	0	0	0	0	0	0	0	0	0	0	0	0	0	0	0	0	0	0	0	0
SS1T_07639	0	0	1	1	3	2	2	2	3	3	2	3	1	2	2	1	1	0	0	0	1	1	3	3	3	3	3	3	0	0	0	0	0	0	0	1	0	0	0	1	1	1	0	0	0	0	1	2	1
SS1T_07655	1	2	4	3	5	5	3	5	5	3	3	7	6	0	0	7	4	4	4	4	1	6	11	11	9	9	11	11	0	0	0	0	0	0	0	0	0	0	0	8	7	7	3	3	4	3	4	5	3
SS1T_07656	18	0	21	7	7	7	10	3	8	11	10	7	6	0	0	1	27	1	1	1	1	15	9	9	10	10	9	9	0	0	0	0	0	0	0	0	0	0	0	3	39	39	0	0	0	0	23	24	23
SS1T_07661	5	3	6	2	5	4	4	3	5	8	4	3	5	0	0	1	0	2	2	2	2	13	7	7	6	6	7	7	0	0	0	0	0	0	0	0	0	0	0	5	5	5	0	0	0	0	8	9	9
SS1T_07669	1	0	0	0	0	0	0	0	0	0	0	0	0	0	0	0	0	0	0	0	0	0	3	3	3	3	3	3	0	0	0	0	0	0	0	0	0	0	0	0	0	0	0	0	0	0	0	0	0
SS1T_07675	1	1	1	1	1	1	1	1	1	1	1	1	1	1	1	1	1	1	1	1	1	1	1	1	1	1	1	1	2	1	1	1	1	1	0	1	1	0	0	1	1	1	0	1	1	1	1	1	1
SS1T_07678	0	0	0	0	0	0	0	0	0	0	0	0	0	0	0	0	0	0	0	0	0	0	0	0	0	0	0	0	0	0	0	0	0	0	0	0	0	0	0	0	0	0	0	0	0	0	0	0	0
SS1T_07723	0	0	0	0	0	0	0	0	0	0	0	0	0	0	0	0	0	0	0	0	0	0	1	1	1	1	1	1	0	0	0	0	0	0	0	0	0	0	0	0	0	0	0	0	0	0	0	0	0
SS1T_07725	1	0	1	1	1	1	1	1	1	1	1	1	1	1	1	1	1	1	1	1	1	1	1	1	1	1	1	1	0	1	1	0	0	0	0	1	0	1	0	1	1	1	1	1	1	1	1	1	1
SS1T_07749	6	0	4	3	4	3	2	2	4	2	2	3	3	0	0	2	0	0	0	0	0	1	2	2	3	3	2	2	0	0	0	0	0	0	0	0	0	0	0	2	9	9	0	0	0	0	5	5	5
SS1T_07752	0	0	0	1	1	0	2	1	1	2	2	1	2	0	0	1	1	0	0	0	0	1	1	1	1	1	1	1	0	0	0	0	0	0	0	0	0	0	0	2	0	0	0	0	0	1	2	2	1
SS1T_07780	0	0	1	1	1	1	1	1	1	1	1	1	1	0	0	1	0	1	1	1	1	1	1	1	1	1	1	1	0	0	0	0	0	0	0	0	0	0	0	1	1	1	0	1	1	1	2	2	1
SS1T_07784	4	0	7	1	1	2	1	0	1	2	1	0	2	0	0	1	9	4	4	4	2	6	9	9	8	6	9	9	0	0	0	0	0	0	0	0	0	0	0	1	2	2	4	4	3	5	11	12	8
SS1T_07812	1	0	2	2	2	2	2	2	2	2	2	2	1	0	0	1	0	1	1	0	0	2	2	2	2	2	2	2	0	7	6	10	6	8	7	9	8	9	2	1	1	1	2	2	2	2	2	2	2
SS1T_07825	4	1	5	10	22	13	21	12	20	19	22	15	9	0	0	13	10	8	8	8	1	22	7	7	9	8	7	7	0	2	2	2	0	1	2	1	1	4	1	8	9	9	4	4	4	5	13	13	10
SS1T_07836	0	0	1	2	3	2	2	4	3	2	2	5	3	0	0	1	0	0	0	0	1	2	3	3	3	3	3	3	0	0	0	0	0	0	0	0	0	0	0	0	3	3	0	0	0	0	4	4	2
SS1T_07837	0	0	0	0	0	0	0	0	0	0	0	0	0	0	0	0	0	0	0	0	0	0	1	1	0	0	1	1	0	0	0	0	0	0	0	0	0	0	0	0	0	0	0	0	0	0	0	0	0
SS1T_07844	0	0	0	0	0	0	0	0	0	0	0	0	0	0	0	0	0	0	0	0	0	0	1	1	1	1	1	1	0	0	0	0	0	0	0	0	0	0	0	0	0	0	0	0	0	0	0	0	0
SS1T_07847	19	4	15	15	25	26	19	12	22	25	19	19	23	0	1	9	17	4	5	5	1	23	20	20	19	17	20	20	0	2	2	7	4	1	3	3	0	3	0	13	26	26	5	5	6	5	19	19	15
SS1T_07863	6	2	12	10	22	8	17	22	21	17	17	23	14	0	0	12	28	5	4	4	1	25	18	18	17	18	18	18	1	1	1	0	0	0	0	0	0	1	0	9	14	14	2	2	2	3	20	19	20
SS1T_07897	0	4	1	4	4	3	2	3	4	4	2	3	5	5	4	3	0	4	4	4	0	0	4	4	4	4	4	4	0	6	6	6	2	3	6	6	4	7	7	2	4	4	3	3	3	4	1	1	1
SS1T_07901	7	0	6	3	5	3	3	0	5	3	3	3	2	3	3	1	3	2	2	2	0	6	1	1	2	2	1	1	0	1	1	1	1	2	1	2	1	2	2	5	5	5	4	4	4	4	8	9	9
SS1T_07911	0	0	0	0	0	0	0	0	0	0	0	0	0	0	0	0	0	0	0	0	0	0	0	0	0	0	0	0	0	0	0	0	0	0	0	0	0	0	0	0	0	0	0	0	0	0	0	0	0
SS1T_07919	6	2	9	5	6	5	7	4	4	6	7	7	7	4	4	9	6	8	8	8	4	11	9	9	8	7	9	9	9	2	2	2	2	2	2	2	2	2	3	9	10	10	6	6	7	6	11	11	10
SS1T_07921	1	0	1	1	1	1	1	0	0	1	1	1	1	0	0	1	1	1	1	1	0	1	2	2	2	2	2	2	0	0	0	0	0	0	0	0	0	0	0	1	1	1	1	1	1	1	1	1	1
SS1T_07928	1	0	1	2	3	2	2	3	3	2	2	3	3	0	0	1	1	1	1	1	1	1	4	4	3	3	4	4	0	2	2	2	2	1	1	1	3	2	1	2	1	1	1	1	1	1	2	2	1
SS1T_07942	1	0	5	2	10	5	7	4	10	6	7	8	5	0	0	0	1	0	0	0	0	6	6	6	7	7	6	6	0	0	0	0	0	0	0	0	0	0	0	3	6	6	0	0	0	0	4	4	3
SS1T_07947	10	0	14	22	26	11	28	26	23	18	29	25	3	2	2	4	55	7	7	7	2	53	14	14	17	18	14	14	4	1	1	1	0	0	1	0	0	1	0	13	20	20	5	5	2	5	32	34	34
SS1T_07991	0	0	0	0	0	0	0	0	0	0	0	0	0	0	0	0	0	0	0	0	0	0	0	0	0	0	0	0	0	0	0	0	0	0	0	0	0	0	0	0	0	0	0	0	0	0	0	0	0
SS1T_08005	0	0	0	0	0	0	0	0	0	0	0	0	0	0	0	0	0	0	0	0	0	0	0	0	0	0	0	0	0	0	0	0	0	0	0	0	0	0	0	0	0	0	0	0	0	0	0	0	0
SS1T_08012	0	0	0	3	3	5	3	1	3	3	3	2	1	0	0	0	0	1	1	1	0	1	0	0	0	0	0	0	0	0	0	0	0	0	0	0	0	0	0	0	0	0	1	1	1	1	1	1	2
SS1T_08018	2	0	0	0	1	0	0	0	0	0	0	1	1	0	0	0	1	0	0	0	0	0	0	0	1	1	0	0	0	0	0	0	0	0	0	0	0	0	0	0	1	1	0	0	0	0	0	0	0
SS1T_08026	0	0	0	0	0	0	0	0	0	0	0	0	0	0	0	0	0	0	0	0	0	0	1	1	0	0	1	1	0	0	0	0	0	0	0	0	0	0	0	0	0	0	0	0	0	0	1	1	1
SS1T_08088	0	0	0	0	0	0	0	0	0	0	0	0	0	0	0	0	0	0	0	0	0	0	0	0	0	0	0	0	0	0	0	0	0	0	0	0	0	0	0	0	0	0	0	0	0	0	0	0	0
SS1T_08099	1	0	1	1	1	1	1	1	1	0	1	1	3	0	0	3	0	1	1	1	1	2	1	1	1	1	1	1	4	0	0	0	1	0	0	0	0	0	0	4	1	1	1	1	1	1	1	1	1
SS1T_08102	0	0	0	0	0	0	0	0	0	0	0	0	0	0	0	0	0	0	0	0	0	0	0	0	0	0	0	0	0	0	0	0	0	0	0	0	0	0	0	0	0	0	0	0	0	0	0	0	0
SS1T_08104	9	2	3	5	2	8	2	3	2	7	2	7	5	0	0	3	14	1	1	1	0	8	10	10	7	7	10	10	0	0	0	0	0	0	0	0	0	0	0	5	13	13	1	1	1	1	8	9	8
SS1T_08110	0	0	1	4	2	4	1	3	1	2	1	3	3	0	0	1	0	0	0	0	2	4	2	2	2	2	2	2	0	0	0	0	0	0	0	0	0	0	0	1	0	0	0	1	1	1	1	1	1
SS1T_08128	0	0	0	0	0	0	0	0	0	0	0	0	0	0	0	0	0	0	0	0	0	0	1	1	0	0	1	1	0	0	0	0	0	0	0	0	0	0	0	0	0	0	0	0	0	0	0	0	0
SS1T_08137	0	0	0	0	0	0	0	0	0	0	0	0	0	0	0	0	0	0	0	0	0	1	2	2	2	2	2	2	0	0	0	0	0	0	0	0	0	0	0	0	1	1	0	0	0	0	0	0	0
SS1T_08138	0	0	0	0	0	0	0	0	0	0	0	0	0	0	0	0	0	0	0	0	0	0	0	0	0	0	0	0	0	0	0	0	0	0	0	0	0	0	0	0	0	0	0	0	0	0	0	0	0
SS1T_08160	0	0	0	0	0	0	0	0	0	0	0	0	0	0	0	0	0	0	0	0	0	0	0	0	0	0	0	0	0	0	0	0	0	0	0	0	0	0	0	0	0	0	0	0	0	0	0	0	0
SS1T_08163	0	0	0	0	0	0	0	0	0	1	0	0	0	0	0	0	0	0	0	0	0	0	2	2	2	1	2	2	0	0	0	0	0	0	0	0	0	0	0	0	0	0	0	0	0	0	0	0	0
SS1T_08164	0	0	0	0	0	0	0	0	0	0	0	0	0	0	0	0	0	0	0	0	0	0	0	0	0	0	0	0	0	0	0	0	0	0	0	0	0	0	0	0	0	0	0	0	0	0	0	0	0
SS1T_08208	1	0	3	2	2	2	6	1	2	4	6	1	3	2	2	2	2	0	0	0	0	2	2	2	2	2	2	2	0	0	0	0	0	0	0	0	0	0	0	0	2	2	0	0	0	0	2	2	2
SS1T_08213	0	0	1	0	1	0	0	0	0	1	0	0	2	0	0	0	0	1	0	0	0	4	7	7	7	7	7	7	0	0	0	0	0	0	0	0	0	0	0	0	1	1	0	0	0	0	1	1	1
SS1T_08214	0	0	0	0	0	0	0	0	0	0	0	0	0	0	0	0	0	0	0	0	0	0	0	0	0	0	0	0	0	0	0	0	0	0	0	0	0	0	0	0	0	0	0	0	0	0	0	0	0
SS1T_08215	0	0	1	0	1	0	0	0	1	0	0	0	0	0	0	0	0	0	0	0	0	1	2	2	4	3	2	2	0	0	0	0	0	0	0	0	0	0	0	0	0	0	0	0	0	0	1	1	1
SS1T_08229	0	0	2	0	10	6	6	11	10	3	6	11	8	0	0	4	0	0	0	0	0	5	10	10	10	9	10	10	0	0	0	0	0	0	0	0	0	0	0	1	1	1	0	0	0	0	2	3	3
SS1T_08239	0	0	0	0	0	0	0	0	0	0	0	0	0	0	0	0	0	0	0	0	0	0	0	0	0	0	0	0	0	0	0	0	0	0	0	0	0	0	0	0	0	0	0	0	0	0	0	0	0
SS1T_08292	1	0	1	1	1	1	1	1	1	1	1	1	1	0	0	1	1	1	1	1	1	1	1	1	1	1	1	1	0	0	0	0	1	0	0	0	0	0	0	0	1	1	0	1	1	1	1	1	1
SS1T_08294	0	0	0	0	0	0	0	0	0	0	0	0	0	0	0	0	0	0	0	0	0	0	0	0	0	0	0	0	0	0	0	0	0	0	0	0	0	0	0	0	0	0	0	0	0	0	0	0	0
SS1T_08361	1	0	3	1	11	5	6	22	11	6	6	24	12	0	0	6	0	0	0	0	0	16	13	13	15	15	13	13	0	0	0	0	0	0	0	1	0	0	0	6	6	6	0	0	0	0	6	6	6
SS1T_08421	1	0	1	0	1	1	1	1	0	0	1	1	1	0	0	1	0	1	1	1	1	1	1	1	1	1	1	1	0	0	0	0	0	0	0	0	0	0	0	1	1	1	1	1	0	1	1	1	1
SS1T_08473	0	0	0	0	0	0	0	0	0	0	0	0	0	0	0	0	0	0	0	0	0	0	0	0	0	0	0	0	0	0	0	0	0	0	0	0	0	0	0	0	0	0	0	0	0	0	0	0	0
SS1T_08493	20	0	25	9	9	8	12	5	10	13	12	9	10	5	5	2	26	1	1	1	3	17	14	14	13	13	14	14	0	0	0	0	0	0	0	0	0	0	0	5	37	37	1	1	1	1	27	27	28
SS1T_08498	1	0	0	0	1	0	1	0	0	0	1	0	1	0	0	1	0	1	1	1	0	2	2	2	0	1	2	2	0	0	0	0	0	0	0	0	0	0	0	2	0	0	0	0	1	1	0	0	0
SS1T_08503	0	0	0	0	0	0	0	0	0	0	0	0	0	0	0	0	0	0	0	0	0	0	0	0	0	0	0	0	0	0	0	0	0	0	0	0	0	0	0	0	0	0	0	0	0	0	0	0	0
SS1T_08528	1	0	1	1	1	1	1	0	1	1	1	0	1	0	0	0	0	1	1	1	1	1	1	1	1	1	1	1	0	1	1	1	0	0	1	1	0	1	0	1	1	1	1	1	1	1	1	1	1
SS1T_08530	0	0	0	0	0	0	0	0	0	0	0	0	0	0	0	0	0	0	0	0	0	0	0	0	0	0	0	0	0	0	0	0	0	0	0	0	0	0	0	0	0	0	0	0	0	0	0	0	0
SS1T_08542	0	0	1	1	1	1	0	1	1	2	0	1	2	0	0	1	0	1	1	0	1	4	1	1	1	1	1	1	0	0	0	1	0	0	0	1	0	0	0	3	0	0	0	0	0	0	1	1	1
SS1T_08548	0	0	1	1	2	2	1	2	3	1	1	2	2	0	0	1	0	0	0	0	0	6	5	5	5	5	5	5	0	0	0	0	0	0	0	0	0	0	0	0	3	3	0	0	0	0	0	0	0
SS1T_08566	0	0	0	0	0	0	1	1	0	2	1	1	0	0	0	0	0	0	0	0	0	0	2	2	2	2	2	2	0	0	0	0	0	0	0	0	0	0	0	0	1	1	0	0	0	0	0	0	0
SS1T_08595	0	0	0	0	0	0	0	0	0	0	0	0	0	0	0	0	0	0	0	0	0	0	1	1	0	0	1	1	0	0	0	0	0	0	0	0	0	0	0	0	0	0	0	0	0	0	0	0	0
SS1T_08618	7	0	6	3	4	3	2	0	4	2	2	3	2	3	3	2	3	2	2	2	0	6	1	1	2	2	1	1	0	2	2	2	2	2	3	1	2	2	2	5	4	4	4	4	3	4	8	9	7
SS1T_08621	1	0	2	0	1	0	0	1	2	1	0	1	2	4	4	1	1	1	0	0	0	2	2	2	1	1	2	2	0	0	0	0	0	0	0	0	0	0	0	1	1	1	0	0	0	0	1	1	1
SS1T_08634	1	2	7	2	20	11	10	20	20	8	10	21	13	0	0	6	6	0	0	0	0	9	16	16	16	16	16	16	0	0	0	0	0	0	0	0	0	0	0	5	1	1	0	0	0	0	3	5	4
SS1T_08644	0	0	0	1	7	2	2	1	7	5	2	1	2	0	0	1	0	1	1	1	0	2	1	1	1	1	1	1	0	9	10	1	1	4	5	3	4	10	0	2	1	1	1	1	1	1	0	0	0
SS1T_08645	13	0	28	16	38	21	35	30	35	30	36	35	6	0	0	4	7	9	9	9	1	42	24	24	24	26	24	24	0	0	0	0	0	0	0	0	0	0	0	16	25	25	9	10	8	10	37	39	34
SS1T_08659	36	3	63	68	113	59	86	105	119	93	85	122	45	5	6	43	133	25	26	26	7	207	74	74	66	76	74	74	77	8	8	7	6	12	7	9	8	9	2	71	57	57	25	31	28	32	103	106	86
SS1T_08669	0	0	0	0	0	0	0	0	0	0	0	0	0	0	0	0	0	0	0	0	0	0	0	0	1	1	0	0	0	0	0	0	0	0	0	0	0	0	0	0	1	1	0	0	0	0	0	0	0
SS1T_08677	19	2	29	34	35	25	39	39	43	31	39	42	17	3	5	14	56	11	11	11	5	80	25	25	28	30	25	25	25	1	1	0	2	2	1	1	2	2	1	24	30	30	10	13	8	13	55	56	53
SS1T_08695	1	0	3	4	3	5	2	1	3	3	2	2	4	0	0	1	4	1	1	1	1	5	4	4	3	3	4	4	0	3	2	1	1	5	3	2	3	3	1	2	6	6	3	2	2	2	2	3	3
SS1T_08696	14	0	31	18	42	26	38	37	40	35	38	43	5	1	1	4	6	12	13	13	0	44	24	24	21	25	24	24	0	1	1	0	1	1	0	0	0	1	0	16	27	27	9	10	8	10	37	39	36
SS1T_08698	1	0	0	0	0	0	0	0	0	0	0	0	0	0	0	0	0	0	0	0	0	0	0	0	1	1	0	0	0	0	0	0	0	0	0	0	0	0	0	0	1	1	0	0	0	0	0	0	0
SS1T_08706	2	3	1	2	1	3	1	1	2	3	1	1	4	2	2	2	17	2	2	2	2	5	3	3	3	4	3	3	0	1	1	0	1	1	1	1	2	1	0	2	2	2	2	3	3	3	3	3	3
SS1T_08711	3	0	5	5	5	6	7	4	5	7	6	8	5	1	1	4	7	3	2	2	1	5	3	3	5	5	3	3	3	6	5	3	2	7	2	3	4	6	1	6	3	3	0	1	1	1	3	4	4
SS1T_08747	3	1	29	12	34	20	24	44	32	29	24	47	34	2	2	20	17	5	5	5	8	52	37	37	37	38	37	37	54	1	1	1	1	1	1	2	1	1	1	18	19	19	8	8	8	7	28	29	30
SS1T_08756	1	2	1	1	1	1	1	0	1	1	1	1	1	1	1	1	1	1	1	1	1	1	1	1	1	1	1	1	3	0	0	0	0	0	0	0	0	0	0	1	1	1	1	1	1	1	1	1	1
SS1T_08786	0	0	0	0	0	0	0	0	0	0	0	0	0	0	0	0	0	0	0	0	0	0	2	2	1	1	2	2	0	0	0	0	0	0	0	0	0	0	0	0	0	0	0	0	0	0	0	0	0
SS1T_08790	0	0	0	0	0	0	0	0	0	0	0	0	0	0	0	0	0	0	0	0	0	0	1	1	0	0	1	1	0	0	0	0	0	0	0	0	0	0	0	0	0	0	0	0	0	0	0	0	0
SS1T_08814	0	0	1	1	2	1	2	1	2	1	2	2	2	0	0	2	9	0	0	0	0	3	3	3	2	2	3	3	0	0	0	0	0	0	0	0	0	0	0	2	2	2	1	1	1	1	1	1	1
SS1T_08817	0	0	0	0	0	0	0	0	0	0	0	0	0	0	0	0	0	0	0	0	0	0	0	0	0	0	0	0	0	0	0	0	0	0	0	0	0	0	0	0	0	0	0	0	0	0	0	0	0
SS1T_08834	0	0	0	0	0	0	0	0	0	0	0	0	0	0	0	0	0	0	0	0	0	0	1	1	1	0	1	1	0	0	0	0	0	0	0	0	0	0	0	0	0	0	0	0	0	0	0	0	0
SS1T_08858	1	0	0	1	2	2	3	0	2	2	3	0	1	0	0	0	3	2	2	2	0	4	2	2	2	2	2	2	0	0	0	0	0	0	0	0	0	0	0	4	0	0	5	6	6	7	0	0	0
SS1T_08860	0	0	0	0	0	0	0	0	0	0	0	0	0	0	0	0	0	0	0	0	0	0	0	0	0	0	0	0	0	0	0	0	0	0	0	0	0	0	0	0	0	0	0	0	0	0	0	0	0
SS1T_08862	0	0	0	0	0	0	0	0	0	0	0	0	0	0	0	0	0	0	0	0	0	0	0	0	0	0	0	0	0	0	0	0	0	0	0	0	0	0	0	0	0	0	0	0	0	0	0	0	0
SS1T_08889	0	0	2	3	3	3	3	2	3	3	3	4	4	0	0	2	5	1	1	1	2	5	5	5	4	4	5	5	0	0	0	0	0	0	0	0	0	0	0	3	2	2	1	1	1	1	2	2	2
SS1T_08892	0	0	0	0	0	0	0	0	0	0	0	0	0	0	0	0	0	0	0	0	0	0	1	1	1	1	1	1	0	0	0	0	0	0	0	0	0	0	0	0	1	1	0	0	0	0	0	0	0
SS1T_08894	0	0	2	1	2	1	2	1	3	2	2	1	2	0	0	0	0	0	0	0	0	4	1	1	2	2	1	1	0	0	0	0	0	0	0	0	0	0	0	1	0	0	1	1	1	1	2	2	1
SS1T_08907	2	0	1	1	1	2	2	1	1	1	2	2	1	0	0	4	0	2	2	2	1	4	5	5	4	3	5	5	0	0	0	0	0	0	0	0	0	0	0	2	1	1	1	1	1	1	0	0	0
SS1T_08912	2	0	1	2	1	1	1	1	1	1	1	1	1	0	0	1	0	0	0	0	1	2	2	2	2	2	2	2	4	0	0	0	0	0	0	0	0	0	0	2	2	2	0	1	0	1	3	4	2
SS1T_08917	0	0	1	1	1	1	0	1	1	1	0	1	1	0	0	1	0	1	1	0	1	1	1	1	1	1	1	1	0	0	0	0	0	0	0	0	0	0	0	1	0	0	1	1	1	1	1	1	1
SS1T_08933	0	0	0	0	0	0	0	0	0	0	0	0	0	0	0	0	0	0	0	0	0	0	0	0	0	0	0	0	0	0	0	0	0	0	0	0	0	0	0	0	0	0	0	0	0	0	0	0	0
SS1T_08977	1	0	1	1	1	1	1	0	1	1	1	1	1	0	0	1	1	1	1	1	1	1	1	1	1	1	1	1	0	1	1	1	1	1	1	1	1	1	1	1	1	1	1	1	1	1	1	1	1
SS1T_08986	0	0	0	1	1	1	1	1	1	1	1	1	0	0	0	1	0	1	1	1	1	0	0	0	0	0	0	0	0	0	0	0	0	0	0	0	0	0	0	1	0	0	1	1	0	1	1	1	1
SS1T_09000	0	0	4	0	0	0	0	0	0	0	0	0	31	0	0	2	0	0	0	0	0	12	6	6	5	5	6	6	0	0	0	0	0	0	0	0	0	0	0	2	0	0	0	0	0	0	6	6	5
SS1T_09004	0	0	0	0	0	0	0	0	0	0	0	0	0	0	0	0	0	0	0	0	0	0	0	0	0	0	0	0	0	0	0	0	0	0	0	0	0	0	0	0	0	0	0	0	0	0	0	0	0
SS1T_09020	4	1	5	4	3	4	3	0	3	4	3	2	1	0	0	2	5	0	0	0	0	2	3	3	3	3	3	3	0	0	0	0	0	0	0	0	0	0	0	1	8	8	0	0	0	0	6	6	6
SS1T_09050	0	0	0	0	0	0	0	0	0	0	0	0	1	0	0	0	0	0	0	0	0	1	1	1	1	1	1	1	0	0	0	0	0	0	0	0	0	0	0	2	1	1	0	0	0	0	0	0	0
SS1T_09060	2	1	3	0	0	0	0	0	0	1	0	0	2	0	1	1	1	1	1	1	0	5	1	1	1	1	1	1	0	0	0	0	1	0	0	0	0	0	0	3	1	1	1	2	2	3	3	4	3
SS1T_09080	0	0	0	0	0	0	0	0	0	0	0	0	0	0	0	0	0	0	0	0	0	0	0	0	0	0	0	0	0	0	0	0	0	0	0	0	0	0	0	0	0	0	0	0	0	0	0	0	0
SS1T_09091	0	0	0	0	0	0	0	0	0	0	0	0	1	0	0	0	0	0	0	0	0	0	1	1	1	1	1	1	0	0	0	0	0	0	0	0	0	0	0	0	0	0	0	0	0	0	0	0	0
SS1T_09100	0	0	2	0	10	3	8	9	11	3	7	9	3	0	0	0	1	1	1	1	0	11	8	8	6	5	8	8	0	0	0	0	0	0	0	1	0	0	0	2	3	3	0	0	0	0	3	3	2
SS1T_09104	6	2	9	4	4	4	6	3	4	5	6	5	7	4	3	9	6	7	7	7	3	10	7	7	8	7	7	7	9	2	2	2	2	2	2	2	2	2	3	8	10	10	5	5	6	5	11	10	10
SS1T_09107	0	0	0	0	0	0	0	0	0	0	0	0	0	0	0	0	0	0	0	0	0	0	0	0	0	0	0	0	0	0	0	0	0	0	0	0	0	0	0	0	0	0	0	0	0	0	0	0	0
SS1T_09129	1	1	4	3	3	5	3	3	3	3	3	3	7	0	0	3	2	1	1	1	0	6	5	5	4	3	5	5	2	0	0	1	0	0	0	0	0	0	0	3	1	1	0	0	0	0	3	3	3
SS1T_09130	2	0	3	1	2	1	2	2	2	1	2	2	4	0	0	3	3	2	2	2	3	5	3	3	3	3	3	3	0	0	0	0	0	0	0	2	0	0	0	2	3	3	2	3	2	3	3	3	3
SS1T_09143	0	0	2	3	4	3	3	6	4	3	3	8	3	0	2	2	2	0	0	0	0	9	2	2	2	2	2	2	1	0	0	0	0	1	0	0	0	0	0	4	1	1	0	0	0	0	7	7	6
SS1T_09150	0	0	0	0	0	0	0	0	0	0	0	0	0	0	0	0	0	0	0	0	0	0	0	0	0	0	0	0	0	0	0	0	0	0	0	0	0	0	0	0	0	0	0	0	0	0	0	0	0
SS1T_09161	0	0	0	0	0	0	0	0	0	0	0	0	0	0	0	0	0	0	0	0	0	0	0	0	0	0	0	0	0	0	0	0	0	0	0	0	0	0	0	0	0	0	0	0	0	0	0	0	0
SS1T_09163	0	0	2	2	4	3	3	1	2	1	3	3	2	0	0	0	2	0	0	0	1	1	3	3	1	1	3	3	0	0	0	0	0	0	0	0	0	0	0	1	1	1	0	0	0	0	2	2	1
SS1T_09169	0	0	0	0	3	2	2	1	4	3	2	1	0	0	0	0	0	2	2	2	0	3	2	2	2	2	2	2	0	0	0	0	0	0	0	0	0	0	0	1	2	2	2	2	2	2	1	1	1
SS1T_09175	0	0	0	0	0	0	0	0	0	0	0	0	0	0	0	0	0	0	0	0	0	0	1	1	1	1	1	1	0	0	0	0	0	0	0	0	0	0	0	0	0	0	0	0	0	0	0	0	0
SS1T_09193	0	0	1	2	2	1	1	1	2	1	1	1	0	0	0	0	2	0	1	0	0	1	1	1	1	1	1	1	0	0	0	0	0	0	0	0	0	0	0	1	1	1	0	0	0	0	1	1	1
SS1T_09196	0	0	0	0	0	0	0	0	0	0	0	0	0	0	0	0	0	0	0	0	0	0	1	1	1	1	1	1	0	0	0	0	0	0	0	0	0	0	0	0	0	0	0	0	0	0	0	0	0
SS1T_09211	0	0	2	1	6	2	4	2	5	3	4	3	3	0	0	0	0	0	0	0	0	8	2	2	2	2	2	2	0	0	0	0	0	0	0	0	0	0	0	5	3	3	0	0	0	0	2	2	3
SS1T_09216	4	0	4	4	3	7	6	2	3	4	6	3	2	0	0	3	3	3	3	3	1	4	4	4	4	4	4	4	0	0	0	0	0	0	0	0	0	0	0	4	10	10	4	2	2	1	3	3	3
SS1T_09219	0	0	2	0	0	0	0	2	0	0	0	2	3	0	0	3	0	0	0	0	0	2	1	1	2	2	1	1	0	0	0	1	0	0	0	0	0	0	0	3	0	0	0	0	0	0	1	1	1
SS1T_09225	1	2	5	3	5	5	3	5	5	3	3	7	6	0	0	7	4	4	4	4	1	6	11	11	9	9	11	11	0	0	0	0	0	0	0	0	0	0	0	8	7	7	3	3	4	3	4	5	3
SS1T_09232	0	0	2	0	0	0	0	0	0	0	0	0	0	0	0	1	0	0	0	0	1	0	2	2	2	2	2	2	0	0	0	0	0	0	0	0	0	0	0	1	1	1	0	0	0	0	1	1	1
SS1T_09246	0	0	0	0	0	0	0	0	0	0	0	0	0	0	0	0	0	0	0	0	0	0	1	1	1	0	1	1	0	0	0	0	0	0	0	0	0	0	0	0	0	0	0	0	0	0	0	0	0
SS1T_09248	1	0	2	0	0	0	0	0	0	1	0	0	1	0	0	0	0	0	0	0	0	1	2	2	2	2	2	2	0	0	0	0	0	0	0	0	0	0	0	4	0	0	0	0	0	0	2	2	2
SS1T_09250	2	0	2	2	4	3	1	1	3	4	1	3	2	0	0	1	2	0	0	0	0	3	3	3	3	3	3	3	0	0	0	0	0	0	0	0	0	0	0	1	3	3	0	0	0	0	3	4	3
SS1T_09251	20	0	20	9	7	8	10	3	8	12	10	10	8	0	0	3	36	1	1	1	1	15	13	13	14	14	13	13	0	0	0	0	0	0	0	0	0	0	0	3	48	47	0	0	0	0	24	25	26
SS1T_09256	0	0	0	0	0	0	0	0	0	0	0	0	0	0	0	0	0	0	0	0	0	0	1	1	0	0	1	1	0	0	0	0	0	0	0	0	0	0	0	0	0	0	0	0	0	0	0	0	0
SS1T_09268	1	2	4	3	5	5	3	5	5	3	3	7	6	0	0	7	4	4	4	4	1	6	11	11	9	9	11	11	0	0	0	0	0	0	0	0	0	0	0	8	7	7	3	3	4	3	4	5	4
SS1T_09270	0	0	1	0	0	0	0	0	0	0	0	0	2	0	0	0	0	0	0	0	0	1	2	2	2	2	2	2	0	0	0	0	0	0	0	0	0	0	0	3	0	0	0	0	0	0	0	0	0
SS1T_09278	0	0	0	0	0	0	0	0	0	0	0	0	0	0	0	0	0	0	0	0	0	0	1	1	0	0	1	1	0	0	0	0	0	0	0	0	0	0	0	0	0	0	0	0	0	0	0	0	0
SS1T_09288	0	0	0	0	0	0	0	0	0	0	0	0	0	0	0	0	0	0	0	0	0	0	1	1	1	1	1	1	0	0	0	0	0	0	0	0	0	0	0	0	0	0	0	0	0	0	0	0	0
SS1T_09290	0	0	0	0	0	0	0	0	0	0	0	0	0	0	0	0	0	0	0	0	0	0	0	0	0	0	0	0	0	0	0	0	0	0	0	0	0	0	0	0	0	0	0	0	0	0	0	0	0
SS1T_09299	0	0	0	0	0	0	0	0	0	0	0	0	0	0	0	0	0	0	0	0	0	0	1	1	1	1	1	1	0	0	0	0	0	0	0	0	0	0	0	0	0	0	0	0	0	0	0	0	0
SS1T_09308	0	0	0	0	0	0	0	0	0	0	0	0	1	0	0	1	0	0	0	0	0	0	1	1	1	1	1	1	0	0	0	0	0	0	0	0	0	0	0	1	0	0	0	0	0	0	0	0	0
SS1T_09338	6	2	9	5	6	5	7	4	4	6	7	7	7	4	3	9	6	8	8	8	4	11	9	9	8	7	9	9	9	2	2	2	2	2	2	2	2	2	3	9	10	10	6	6	7	6	11	11	10
SS1T_09344	0	0	0	0	0	0	0	0	0	0	0	0	0	0	0	0	0	0	0	0	0	0	0	0	0	0	0	0	0	0	0	0	0	0	0	0	0	0	0	0	0	0	0	0	0	0	0	0	0
SS1T_09363	2	0	1	4	3	2	0	1	2	2	0	1	5	0	0	2	0	0	0	0	1	2	1	1	1	1	1	1	0	0	0	0	0	0	0	0	0	0	0	1	3	3	0	0	0	0	4	4	4
SS1T_09365	1	10	5	3	6	4	4	2	4	6	4	4	13	0	0	9	10	2	2	2	3	9	6	6	5	5	6	6	0	4	4	3	3	4	4	5	3	4	4	5	1	1	1	1	1	1	6	6	6
SS1T_09366	11	4	14	11	23	18	19	13	23	20	19	18	21	0	1	8	9	4	4	4	1	21	17	17	14	12	17	17	0	2	2	7	3	1	2	3	0	2	0	15	13	13	4	4	5	4	18	18	15
SS1T_09371	1	0	1	0	0	0	0	0	0	0	0	0	1	0	0	1	0	1	1	1	1	1	1	1	1	1	1	1	0	0	0	0	0	0	0	0	0	0	0	1	0	0	1	1	1	1	1	1	1
SS1T_09379	0	0	1	0	1	1	1	1	0	1	1	1	1	0	0	1	0	1	1	1	0	0	1	1	1	1	1	1	0	0	0	0	0	0	0	0	0	0	0	1	0	0	1	1	1	1	1	1	1
SS1T_09381	0	0	0	0	0	0	0	0	0	0	0	0	0	0	0	0	0	0	0	0	0	0	0	0	1	1	0	0	0	0	0	0	0	0	0	0	0	0	0	0	0	0	0	0	0	0	0	0	0
SS1T_09392	2	0	2	7	2	3	5	1	2	5	5	2	3	0	0	1	2	0	0	0	0	1	3	3	3	3	3	3	0	0	0	0	0	0	0	0	0	0	0	3	3	3	1	1	1	1	2	2	2
SS1T_09403	0	0	0	1	1	1	0	0	1	0	0	0	0	0	0	1	1	1	1	1	0	0	1	1	1	1	1	1	1	0	0	0	0	0	0	0	0	0	0	0	0	0	0	0	0	0	0	0	0
SS1T_09409	0	0	0	0	0	0	0	0	0	0	0	0	0	0	0	0	0	0	0	0	0	0	0	0	0	0	0	0	0	0	0	0	0	0	0	0	0	0	0	0	0	0	0	0	0	0	0	0	0
SS1T_09420	0	0	0	0	0	0	0	0	0	0	0	0	0	0	0	0	0	0	0	0	0	0	1	1	0	0	1	1	0	0	0	0	0	0	0	0	0	0	0	0	0	0	0	0	0	0	0	0	0
SS1T_09446	18	7	17	28	46	24	42	39	39	37	41	55	18	5	5	10	13	8	8	8	3	38	34	34	25	28	34	34	17	5	4	4	3	5	5	3	3	5	4	20	34	34	16	19	17	15	37	38	28
SS1T_09460	0	0	0	0	0	0	0	0	0	0	0	0	0	0	0	0	0	0	0	0	0	0	0	0	0	0	0	0	0	0	0	0	0	0	0	0	0	0	0	0	0	0	0	0	0	0	0	0	0
SS1T_09475	5	6	10	10	11	11	5	8	12	11	5	12	11	4	3	6	31	8	7	7	7	17	11	11	9	9	11	11	8	4	4	3	3	7	4	2	5	4	2	9	6	6	8	9	9	9	12	13	11
SS1T_09495	0	0	2	1	1	1	0	1	1	1	0	1	1	0	0	0	0	0	0	0	0	4	2	2	2	2	2	2	0	0	0	0	0	0	0	0	0	0	0	0	3	3	0	0	0	0	2	2	2
SS1T_09500	4	0	0	3	4	3	1	1	3	2	1	3	1	0	0	1	1	0	0	0	0	2	3	3	3	4	3	3	0	0	0	0	0	0	0	0	0	0	0	2	4	4	0	0	0	0	0	0	1
SS1T_09529	0	0	0	0	0	0	0	0	0	0	0	0	0	0	0	0	0	0	0	0	0	0	0	0	0	0	0	0	0	0	0	0	0	0	0	0	0	0	0	0	0	0	0	0	0	0	0	0	0
SS1T_09541	1	0	0	1	8	3	6	2	8	8	6	2	1	1	0	0	0	1	1	1	0	2	4	4	5	6	4	4	4	0	0	0	0	0	0	0	0	0	0	0	5	5	1	1	0	2	0	1	0
SS1T_09542	0	0	0	0	0	0	0	0	0	0	0	0	0	0	0	0	0	0	0	0	0	0	0	0	0	0	0	0	0	0	0	0	0	0	0	0	0	0	0	0	0	0	0	0	0	0	0	0	0
SS1T_09576	0	0	2	1	6	2	4	2	5	3	4	3	3	0	0	0	0	0	0	0	0	8	2	2	2	2	2	2	0	0	0	0	0	0	0	0	0	0	0	5	3	3	0	0	0	0	2	2	3
SS1T_09578	2	0	3	2	2	2	1	1	2	1	1	2	2	0	0	2	1	3	3	3	2	3	3	3	2	2	3	3	0	0	0	0	0	0	0	0	0	0	0	0	3	3	3	3	3	3	3	3	3
SS1T_09598	0	0	0	0	0	0	0	0	0	0	0	0	0	0	0	0	0	0	0	0	0	0	0	0	0	0	0	0	0	0	0	0	0	0	0	0	0	0	0	0	0	0	0	0	0	0	0	0	0
SS1T_09638	40	3	67	73	124	58	94	111	124	96	93	124	45	6	7	46	164	25	25	25	8	213	85	85	74	81	85	85	79	7	6	6	7	12	10	8	8	9	2	77	62	62	25	31	27	32	115	119	94
SS1T_09639	0	0	0	0	0	0	0	0	0	0	0	0	0	0	0	0	0	0	0	0	0	0	0	0	0	0	0	0	0	0	0	0	0	0	0	0	0	0	0	0	0	0	0	0	0	0	0	0	0
SS1T_09643	0	0	0	0	0	0	0	0	0	0	0	0	0	0	0	0	0	0	0	0	0	0	0	0	0	0	0	0	0	0	0	0	0	0	0	0	0	0	0	0	0	0	0	0	0	0	0	0	0
SS1T_09671	6	1	9	5	5	5	7	3	4	6	7	6	7	4	4	9	6	8	8	8	4	11	9	9	8	7	9	9	9	2	2	2	2	2	2	2	2	2	3	9	10	10	6	6	7	6	11	11	10
SS1T_09688	0	0	0	0	0	0	0	0	0	0	0	0	0	0	0	0	0	0	0	0	0	0	0	0	0	0	0	0	0	0	0	0	0	0	0	0	0	0	0	0	0	0	0	0	0	0	0	0	0
SS1T_09693	0	0	0	0	0	0	0	0	0	0	0	0	0	0	0	0	0	0	0	0	0	0	1	1	1	1	1	1	0	0	0	0	0	0	0	0	0	0	0	0	0	0	0	0	0	0	0	0	0
SS1T_09719	1	0	3	1	3	3	4	2	3	7	4	3	4	1	2	2	3	1	1	1	1	3	5	5	4	4	5	5	0	3	3	2	1	1	2	2	1	3	0	2	3	3	1	1	1	1	3	3	4
SS1T_09723	0	0	0	0	1	0	0	0	1	0	0	0	0	0	0	0	0	0	0	0	0	0	1	1	1	1	1	1	0	0	0	0	0	0	0	0	0	0	0	0	0	0	0	0	0	0	0	0	0
SS1T_09757	0	0	0	0	0	0	0	0	0	0	0	0	0	0	0	0	0	0	0	0	0	0	0	0	0	0	0	0	0	0	0	0	0	0	0	0	0	0	0	0	0	0	0	0	0	0	0	0	0
SS1T_09766	0	0	0	0	0	0	0	0	0	0	0	0	0	0	0	0	0	0	0	0	0	0	0	0	0	0	0	0	0	0	0	0	0	0	0	0	0	0	0	0	0	0	0	0	0	0	0	0	0
SS1T_09768	0	0	0	0	0	0	0	0	0	0	0	0	0	0	0	0	0	0	0	0	0	0	1	1	1	1	1	1	0	0	0	0	0	0	0	0	0	0	0	0	0	0	0	0	0	0	0	0	0
SS1T_09782	1	0	2	0	1	0	0	1	2	1	0	1	2	4	4	1	1	1	0	0	0	2	2	2	1	1	2	2	0	0	0	0	0	0	0	0	0	0	0	1	1	1	0	0	0	0	1	1	1
SS1T_09795	3	1	2	1	1	2	1	2	1	2	1	2	3	0	0	2	0	1	1	1	0	6	5	5	4	4	5	5	0	0	0	0	0	0	0	0	0	0	0	5	2	2	1	1	1	1	6	7	5
SS1T_09812	0	0	0	0	0	0	0	0	0	0	0	0	0	0	0	0	0	0	0	0	0	0	0	0	0	0	0	0	0	0	0	0	0	0	0	0	0	0	0	0	0	0	0	0	0	0	0	0	0
SS1T_09841	0	0	0	0	0	0	0	0	0	0	0	0	0	0	0	0	0	0	0	0	0	0	1	1	1	1	1	1	0	0	0	0	0	0	0	0	0	0	0	0	0	0	0	0	0	0	0	0	0
SS1T_09844	0	0	0	0	0	0	0	0	0	0	0	0	0	0	0	0	0	0	0	0	0	0	1	1	1	1	1	1	0	0	0	0	0	0	0	0	0	0	0	0	0	0	0	0	0	0	0	0	0
SS1T_09852	0	0	0	0	0	0	0	0	0	0	0	0	1	0	0	1	0	0	0	0	2	0	3	3	4	4	3	3	0	0	0	0	0	0	0	0	0	0	0	2	1	1	0	0	0	0	0	0	0
SS1T_09858	4	0	4	4	3	7	6	2	3	4	6	3	2	0	0	3	3	3	3	3	1	4	4	4	4	4	4	4	0	0	0	0	0	0	0	0	0	0	0	4	9	9	4	2	2	1	3	3	3
SS1T_09861	0	0	1	3	9	9	5	4	8	7	5	7	2	0	0	1	3	1	1	1	0	9	10	10	9	10	10	10	0	0	0	0	0	0	0	0	0	0	0	1	6	6	1	0	1	1	1	1	1
SS1T_09866	1	0	2	0	1	1	1	1	1	1	1	1	2	0	0	2	0	0	0	0	0	1	1	1	0	0	1	1	0	0	0	0	0	0	0	0	0	0	0	3	3	3	0	0	0	0	2	2	2
SS1T_09872	31	3	56	66	107	54	88	100	110	76	90	117	43	6	7	41	136	26	24	23	9	200	80	80	74	80	80	80	58	8	8	7	6	14	10	9	10	9	3	66	49	49	23	31	24	32	104	105	90
SS1T_09882	1	0	1	1	1	0	1	0	1	1	1	1	0	0	0	0	2	0	0	0	0	0	1	1	1	1	1	1	0	0	0	0	0	0	0	0	0	0	0	0	1	1	0	0	0	0	1	1	1
SS1T_09909	1	1	3	2	3	3	2	5	2	3	2	5	1	2	2	2	3	2	2	2	2	2	3	3	2	2	3	3	6	0	0	0	0	0	0	0	1	0	1	2	1	1	2	2	2	2	4	4	3
SS1T_09926	0	0	0	0	0	0	0	0	0	0	0	0	0	0	0	0	0	0	0	0	0	0	1	1	1	1	1	1	0	0	0	0	0	0	0	0	0	0	0	0	0	0	0	0	0	0	0	0	0
SS1T_09931	3	0	5	5	7	4	7	8	7	4	7	9	4	0	0	5	4	0	0	0	1	13	10	10	9	10	10	10	10	0	0	1	2	1	0	1	2	1	0	4	6	6	2	4	3	3	5	5	5
SS1T_09936	0	0	0	0	0	0	0	0	0	0	0	0	0	0	0	0	0	0	0	0	0	0	0	0	0	0	0	0	0	0	0	0	0	0	0	0	0	0	0	0	0	0	0	0	0	0	0	0	0
SS1T_09959	1	0	6	6	9	5	4	7	8	6	4	8	8	0	0	4	5	1	1	1	5	6	6	6	6	6	6	6	0	3	3	1	1	2	4	4	2	3	0	3	2	2	2	2	2	2	7	7	7
SS1T_09965	2	2	1	2	3	2	1	2	3	2	1	2	3	0	0	3	2	1	1	1	2	3	3	3	4	4	3	3	5	4	3	2	3	5	5	2	2	5	0	2	0	0	1	1	0	1	0	0	0
SS1T_09968	0	0	0	0	0	0	0	0	0	0	0	0	0	0	0	0	0	0	0	0	0	0	0	0	0	0	0	0	0	0	0	0	0	0	0	0	0	0	0	0	0	0	0	0	0	0	0	0	0
SS1T_09982	0	0	0	0	0	0	0	0	0	0	0	0	1	0	0	1	0	0	0	0	0	0	0	0	0	0	0	0	0	0	0	0	0	0	0	0	0	0	0	1	0	0	0	0	0	0	0	0	0
SS1T_09985	0	0	0	0	0	0	0	0	0	0	0	0	0	0	0	0	0	0	0	0	0	0	0	0	0	0	0	0	0	0	0	0	0	0	0	0	0	0	0	0	0	0	0	0	0	0	0	0	0
SS1T_09994	0	0	0	0	0	0	0	0	0	0	0	0	0	0	0	0	0	0	0	0	0	0	0	0	0	0	0	0	0	0	0	0	0	0	0	0	0	0	0	0	0	0	0	0	0	0	0	0	0
SS1T_09997	1	0	1	0	1	1	2	2	1	0	2	2	0	0	0	1	0	0	0	0	0	1	1	1	1	1	1	1	6	0	0	0	0	0	0	0	0	1	0	0	1	1	0	0	0	0	1	1	1
SS1T_10011	2	0	1	1	0	0	1	0	0	0	1	0	1	0	1	0	1	1	1	1	1	0	1	1	0	0	1	1	0	1	1	1	1	1	1	1	1	1	1	1	0	0	1	1	1	1	1	1	1
SS1T_10031	0	0	0	0	0	0	0	0	0	0	0	0	0	0	0	0	0	0	0	0	0	0	0	0	0	0	0	0	0	0	0	0	0	0	0	0	0	0	0	0	0	0	0	0	0	0	0	0	0
SS1T_10034	0	0	0	0	0	0	0	0	0	0	0	0	0	0	0	0	0	0	0	0	0	0	0	0	0	0	0	0	0	0	0	0	0	0	0	0	0	0	0	0	0	0	0	0	0	0	0	0	0
SS1T_10038	1	0	3	1	3	2	2	1	2	2	2	3	1	0	0	1	4	3	3	3	1	3	1	1	0	0	1	1	1	1	1	2	1	1	1	1	1	1	0	1	1	1	2	2	2	2	3	4	3
SS1T_10070	2	0	3	5	6	5	4	2	6	5	4	3	4	0	0	4	0	1	1	1	0	5	1	1	1	1	1	1	0	0	0	0	0	0	0	0	0	0	0	5	2	2	1	1	1	1	3	3	3
SS1T_10071	0	0	5	2	9	5	6	3	9	6	6	7	4	0	0	0	1	0	0	0	0	6	7	7	7	7	7	7	0	0	0	0	0	0	0	0	0	0	0	2	1	1	0	0	0	0	2	2	2
SS1T_10078	0	0	5	1	4	2	4	2	3	3	4	4	5	0	0	6	3	3	2	2	0	10	6	6	6	6	6	6	0	0	0	0	0	0	0	0	0	0	0	17	3	3	0	0	0	0	8	10	7
SS1T_10082	0	0	0	0	0	0	0	0	0	0	0	0	0	0	0	0	0	0	0	0	0	0	1	1	1	1	1	1	0	0	0	0	0	0	0	0	0	0	0	0	0	0	0	0	0	0	0	0	0
SS1T_10092	6	0	4	3	4	3	2	2	4	2	2	3	3	0	0	2	0	0	0	0	0	1	2	2	3	3	2	2	0	0	0	0	0	0	0	0	0	0	0	2	9	9	0	0	0	0	5	5	5
SS1T_10096	1	0	1	1	1	1	1	0	1	1	1	1	0	0	0	1	4	1	1	1	1	1	2	2	2	2	2	2	0	0	0	0	0	0	0	0	0	0	0	1	1	1	1	1	1	1	1	1	1
SS1T_10104	0	0	1	0	0	0	0	0	0	0	0	0	0	0	0	0	0	0	0	0	0	5	1	1	1	1	1	1	0	0	0	0	0	0	0	0	0	0	0	0	0	0	0	0	0	0	3	3	3
SS1T_10129	0	0	0	0	0	0	0	0	0	0	0	0	0	0	0	0	0	0	0	0	0	0	0	0	0	0	0	0	0	0	0	0	0	0	0	0	0	0	0	0	0	0	0	0	0	0	0	0	0
SS1T_10161	1	0	1	1	1	2	0	2	1	1	1	2	1	0	0	2	0	1	1	1	1	2	1	1	1	1	1	1	0	0	0	0	0	0	0	0	0	0	0	1	1	1	1	1	1	1	1	1	1
SS1T_10165	0	0	4	2	5	4	3	3	4	1	3	3	5	0	0	1	2	0	0	0	0	3	5	5	4	4	5	5	0	0	0	0	0	0	0	0	0	0	0	1	2	2	0	0	0	0	3	3	3
SS1T_10167	0	3	5	1	8	6	8	11	7	5	8	14	8	0	0	3	3	0	0	0	0	5	8	8	8	8	8	8	0	0	0	0	0	0	0	0	0	0	0	2	0	0	0	0	0	0	3	5	4
SS1T_10172	0	0	1	1	1	1	1	1	1	1	1	1	1	0	0	1	2	1	1	1	0	1	1	1	1	1	1	1	0	0	0	0	0	0	0	0	0	0	0	1	1	1	1	1	1	1	1	1	1
SS1T_10176	0	0	0	0	0	0	0	0	0	0	0	0	0	0	0	0	0	0	0	0	0	0	0	0	0	0	0	0	0	0	0	0	0	0	0	0	0	0	0	0	0	0	0	0	0	0	0	0	0
SS1T_10178	1	0	2	2	2	2	2	3	2	2	2	3	2	0	0	3	4	1	1	1	0	2	1	1	1	1	1	1	0	2	2	2	2	3	2	2	2	3	0	2	1	1	0	1	0	1	2	2	2
SS1T_10237	0	0	0	0	0	0	0	0	0	0	0	0	0	0	0	0	0	0	0	0	0	0	0	0	0	0	0	0	0	0	0	0	0	0	0	0	0	0	0	0	0	0	0	0	0	0	0	0	0
SS1T_10249	1	0	0	0	0	0	0	0	0	0	0	0	0	0	0	0	0	0	0	0	0	0	1	1	0	0	1	1	0	0	0	0	0	0	0	0	0	0	0	0	1	1	0	0	0	0	0	0	0
SS1T_10257	4	4	4	4	3	4	4	2	4	4	4	4	4	3	5	4	4	4	4	4	4	4	3	3	4	4	3	3	7	3	3	3	3	2	3	3	1	3	4	4	4	4	4	5	4	4	4	4	4
SS1T_10266	0	0	0	0	0	0	0	0	0	0	0	0	0	0	0	0	0	0	0	0	0	0	1	1	1	1	1	1	0	0	0	0	0	0	0	0	0	0	0	0	0	0	0	0	0	0	0	0	0
SS1T_10306	0	0	0	0	0	0	0	0	0	0	0	0	0	0	0	0	0	0	0	0	0	0	1	1	1	1	1	1	0	0	0	0	0	0	0	0	0	0	0	0	0	0	0	0	0	0	0	0	0
SS1T_10311	2	0	3	0	1	1	0	0	1	0	0	0	0	0	0	0	0	0	0	0	12	3	4	4	4	4	4	4	0	0	0	0	0	0	0	0	0	0	0	0	2	2	2	1	2	2	4	4	4
SS1T_10353	3	6	5	6	8	7	5	4	7	6	5	8	6	0	0	4	1	4	4	4	3	5	6	6	6	6	6	6	0	5	5	4	4	5	5	3	2	5	6	8	5	5	4	4	4	4	7	8	7
SS1T_10439	0	0	0	0	0	0	0	0	0	0	0	0	0	0	0	0	0	0	0	0	0	0	0	0	0	0	0	0	0	0	0	0	0	0	0	0	0	0	0	0	0	0	0	0	0	0	0	0	0
SS1T_10442	0	0	0	0	0	0	0	0	0	0	0	0	0	0	0	0	0	0	0	0	0	0	0	0	0	0	0	0	0	0	0	0	0	0	0	0	0	0	0	0	0	0	0	0	0	0	0	0	0
SS1T_10451	0	0	0	0	0	0	0	0	0	0	0	0	0	0	0	0	0	0	0	0	0	0	0	0	0	0	0	0	0	0	0	0	0	0	0	0	0	0	0	0	0	0	0	0	0	0	0	0	0
SS1T_10452	0	0	0	0	1	2	0	0	1	0	0	0	1	0	0	0	0	0	0	0	0	0	1	1	1	1	1	1	0	0	0	0	1	0	1	0	0	0	0	0	0	0	0	0	0	0	0	0	0
SS1T_10454	0	0	0	0	0	0	0	0	0	0	0	0	0	0	0	0	0	0	0	0	0	0	1	1	1	1	1	1	0	0	0	0	0	0	0	0	0	0	0	0	0	0	0	0	0	0	0	0	0
SS1T_10467	1	0	1	1	3	2	1	2	3	1	1	2	2	1	1	1	1	2	2	2	1	2	2	2	2	2	2	2	0	1	1	1	1	1	1	1	1	1	0	1	2	2	2	2	2	2	2	2	2
SS1T_10469	0	0	0	0	0	0	0	0	0	0	0	0	0	0	0	0	0	0	0	0	0	0	0	0	0	0	0	0	0	0	0	0	0	0	0	0	0	0	0	0	0	0	0	0	0	0	0	0	0
SS1T_10482	1	0	3	2	3	4	3	1	2	4	3	2	3	0	0	1	13	1	1	1	1	3	7	7	7	7	7	7	0	0	0	0	0	0	0	0	0	0	0	1	1	1	0	0	0	0	2	3	2
SS1T_10483	0	0	0	0	0	0	0	0	0	0	0	0	0	0	0	0	0	0	0	0	0	0	0	0	0	0	0	0	0	0	0	0	0	0	0	0	0	0	0	0	0	0	0	0	0	0	0	0	0
SS1T_10496	1	0	1	1	1	1	1	0	1	1	1	1	1	1	1	1	1	1	1	1	0	1	1	1	1	1	1	1	2	1	1	1	1	1	1	1	1	1	1	1	1	1	1	1	1	1	1	1	1
SS1T_10534	0	0	0	0	0	0	0	0	0	0	0	0	0	0	0	0	0	0	0	0	0	0	1	1	1	1	1	1	0	0	0	0	0	0	0	0	0	0	0	0	0	0	0	0	0	0	0	0	0
SS1T_10572	2	0	1	1	1	1	1	1	1	1	1	1	1	0	0	2	0	1	1	1	1	9	1	1	0	0	1	1	0	3	3	2	3	2	2	3	2	3	4	1	1	1	1	1	0	1	1	1	1
SS1T_10581	0	0	0	0	0	0	0	0	0	0	0	0	0	0	0	0	0	0	0	0	0	0	0	0	0	0	0	0	0	0	0	0	0	0	0	0	0	0	0	0	0	0	0	0	0	0	0	0	0
SS1T_10603	0	0	0	0	0	0	0	0	0	0	0	0	0	0	0	0	0	0	0	0	0	0	1	1	0	0	1	1	0	0	0	0	0	0	0	0	0	0	0	0	0	0	0	0	0	0	0	0	0
SS1T_10634	0	0	0	0	0	0	0	0	0	0	0	0	0	0	0	0	0	0	0	0	0	5	7	7	8	10	7	7	0	0	0	0	0	0	0	0	0	0	0	0	0	0	0	0	0	0	0	0	0
SS1T_10643	0	0	0	0	0	0	0	0	0	0	0	0	0	0	0	0	0	0	0	0	0	0	0	0	0	0	0	0	0	0	0	0	0	0	0	0	0	0	0	0	0	0	0	0	0	0	0	0	0
SS1T_10659	0	0	0	0	0	0	0	0	0	0	0	0	0	0	0	0	0	0	0	0	0	0	0	0	0	0	0	0	0	0	0	0	0	0	0	0	0	0	0	0	0	0	0	0	0	0	0	0	0
SS1T_10668	0	0	0	0	0	0	0	0	0	0	0	0	0	0	0	0	0	0	0	0	0	0	0	0	0	0	0	0	0	0	0	0	0	0	0	0	0	0	0	0	0	0	0	0	0	0	0	0	0
SS1T_10683	3	0	3	3	2	2	2	2	2	3	2	3	2	2	2	2	2	2	2	2	2	2	2	2	2	2	2	2	2	1	1	1	1	1	1	2	1	1	0	2	3	3	1	2	2	2	3	3	3
SS1T_10684	1	0	1	1	1	1	1	1	1	1	1	1	1	0	0	1	0	0	0	0	0	1	1	1	1	1	1	1	0	0	0	0	0	0	0	0	0	0	0	1	1	1	1	1	1	1	1	1	1
SS1T_10698	0	3	5	1	10	8	8	12	9	6	8	14	9	0	0	4	4	0	0	0	0	6	12	12	12	12	12	12	0	0	0	0	0	0	0	0	0	0	0	2	2	2	0	0	0	0	3	5	4
SS1T_10704	1	0	1	1	2	1	1	1	1	1	1	1	1	2	1	1	1	1	1	1	1	1	1	1	1	1	1	1	1	2	2	1	1	1	2	1	1	2	1	1	1	1	1	1	1	1	1	1	1
SS1T_10707	2	0	3	1	1	1	0	0	1	1	0	0	2	2	2	2	1	1	1	1	0	2	1	1	1	1	1	1	0	0	0	0	0	0	0	0	0	0	0	5	4	4	0	1	0	1	3	3	3
SS1T_10728	0	0	0	0	0	0	0	0	0	0	0	0	0	0	0	0	0	0	0	0	0	0	2	2	1	1	2	2	0	0	0	0	0	0	0	0	0	0	0	0	0	0	0	0	0	0	0	0	0
SS1T_10746	0	0	0	0	0	0	0	0	0	0	0	0	0	0	0	0	0	0	0	0	0	0	1	1	1	1	1	1	0	0	0	0	0	0	0	0	0	0	0	0	0	0	0	0	0	0	0	0	0
SS1T_10768	0	0	0	0	0	0	1	0	0	0	1	0	0	0	0	0	1	1	1	1	0	1	1	1	1	1	1	1	0	0	0	0	0	0	0	0	0	0	0	0	2	2	0	0	0	0	1	1	1
SS1T_10796	0	0	1	1	2	1	2	1	2	1	2	2	2	0	0	2	9	0	0	0	0	3	3	3	2	2	3	3	0	0	0	0	0	0	0	0	0	0	0	2	2	2	1	1	1	1	1	1	1
SS1T_10813	1	0	1	0	0	1	0	0	0	1	0	0	1	0	0	1	0	0	0	0	0	1	1	1	1	1	1	1	0	1	1	0	0	1	1	1	0	1	0	1	1	1	0	0	0	0	1	1	1
SS1T_10827	0	0	0	1	0	0	0	0	0	0	0	0	0	0	0	0	0	0	0	0	0	0	1	1	1	1	1	1	0	0	0	0	0	0	0	0	0	0	0	0	0	0	1	1	1	1	0	0	0
SS1T_10836	1	0	0	0	0	0	0	0	0	0	0	0	0	0	0	1	0	0	0	0	1	1	1	1	1	1	1	1	0	0	0	0	0	0	0	0	0	0	0	1	0	0	1	1	1	1	0	0	0
SS1T_10842	1	1	5	3	7	4	3	4	6	3	3	5	3	1	0	2	4	1	1	1	0	3	5	5	4	4	5	5	2	0	0	0	0	0	0	0	0	0	0	1	2	2	0	0	0	0	3	3	3
SS1T_10845	0	0	0	0	1	0	0	0	1	0	0	0	1	0	0	0	0	0	0	0	0	1	2	2	1	1	2	2	0	0	0	0	0	0	0	0	0	0	0	1	1	1	0	0	0	0	0	0	0
SS1T_10867	2	0	5	5	4	3	3	5	3	6	3	5	5	3	1	5	0	2	2	2	6	3	2	2	5	5	2	2	0	0	0	1	0	1	1	0	0	1	2	5	4	4	2	2	2	2	4	3	3
SS1T_10875	2	1	25	9	29	16	21	41	28	23	20	44	28	2	2	19	15	3	3	3	7	46	35	35	33	34	35	35	53	0	0	0	0	0	0	1	0	0	0	16	18	18	5	5	5	5	26	27	26
SS1T_10892	0	0	0	0	0	0	0	0	0	0	0	0	2	0	0	0	0	0	0	0	0	1	2	2	2	2	2	2	0	0	0	0	0	0	0	0	0	0	0	5	0	0	0	0	0	0	0	0	0
SS1T_10905	0	0	0	0	0	0	0	0	0	0	0	0	0	0	0	0	0	0	0	0	0	0	0	0	0	0	0	0	0	0	0	0	0	0	0	0	0	0	0	0	0	0	0	0	0	0	0	0	0
SS1T_10910	0	0	0	0	0	0	0	0	0	0	0	0	1	0	0	0	0	0	0	0	0	1	3	3	3	3	3	3	0	0	0	0	0	0	0	0	0	0	0	0	2	2	0	0	0	0	0	0	0
SS1T_10915	0	0	0	0	0	0	0	0	0	0	0	0	0	0	0	0	0	0	0	0	0	0	0	0	0	0	0	0	0	0	0	0	0	0	0	0	0	0	0	0	0	0	0	0	0	0	0	0	0
SS1T_10934	0	0	0	0	0	0	0	0	0	0	0	0	0	0	0	0	0	0	0	0	0	0	0	0	0	0	0	0	0	0	0	0	0	0	0	0	0	0	0	0	0	0	0	0	0	0	0	0	0
SS1T_10936	1	0	1	2	1	1	1	0	1	0	1	1	1	0	0	1	0	1	1	1	1	1	1	1	1	1	1	1	0	0	0	0	0	0	0	0	0	0	0	1	2	2	2	2	2	2	1	1	1
SS1T_10942	0	0	0	0	0	0	0	0	0	0	0	0	0	0	0	0	0	0	0	0	0	0	0	0	0	0	0	0	0	0	0	0	0	0	0	0	0	0	0	0	0	0	0	0	0	0	0	0	0
SS1T_10949	12	2	17	13	33	10	23	27	29	21	23	31	24	0	0	13	39	6	6	6	1	40	30	30	26	27	30	30	1	0	0	0	0	0	0	0	0	0	0	16	19	19	4	4	4	4	29	29	27
SS1T_10956	2	0	0	0	1	0	0	0	0	0	0	0	1	0	0	0	0	0	0	0	0	0	0	0	1	1	0	0	0	0	0	0	0	0	0	0	0	0	0	0	1	1	0	0	0	0	0	0	0
SS1T_10978	0	0	0	0	0	0	0	0	0	0	0	0	0	0	0	0	0	0	0	0	0	0	2	2	2	2	2	2	0	0	0	0	0	0	0	0	0	0	0	0	0	0	1	1	1	1	0	0	0
SS1T_10996	1	0	0	0	0	0	0	0	0	0	0	0	0	0	0	0	0	0	0	0	0	0	1	1	1	1	1	1	0	0	0	0	0	0	0	0	0	0	0	0	1	1	0	0	0	0	0	0	0
SS1T_11041	1	1	1	1	1	1	1	1	1	0	1	1	1	1	0	1	1	1	1	1	1	1	1	1	1	1	1	1	0	1	1	1	1	1	1	1	1	1	1	1	0	0	0	1	1	1	1	1	1
SS1T_11057	0	3	6	2	12	9	8	16	12	6	8	17	11	0	0	5	5	0	0	0	0	7	13	13	12	12	13	13	0	0	0	0	0	0	0	0	0	0	0	3	1	1	0	0	0	0	3	5	4
SS1T_11065	0	0	0	0	0	0	0	0	0	0	0	0	0	0	0	0	0	0	0	0	0	0	0	0	0	0	0	0	0	0	0	0	0	0	0	0	0	0	0	0	0	0	0	0	0	0	0	0	0
SS1T_11085	0	0	0	0	0	0	0	0	0	0	0	1	0	0	0	0	0	0	0	0	0	2	0	0	1	1	0	0	0	0	0	0	0	0	0	0	0	0	0	0	0	0	0	0	0	0	0	0	0
SS1T_11108	1	0	1	0	0	0	1	0	0	0	1	0	0	4	3	0	2	2	2	2	1	1	2	2	2	2	2	2	0	0	0	0	0	0	0	0	0	0	0	0	3	3	1	1	1	1	1	1	1
SS1T_11111	0	0	0	0	0	0	0	0	0	0	0	0	0	0	0	0	0	0	0	0	0	0	0	0	0	0	0	0	0	0	0	0	0	0	0	0	0	0	0	0	0	0	0	0	0	0	0	0	0
SS1T_11120	0	0	0	0	0	0	0	0	0	0	0	0	0	0	0	0	0	0	0	0	0	0	1	1	1	1	1	1	0	0	0	0	0	0	0	0	0	0	0	0	0	0	0	0	0	0	0	0	0
SS1T_11126	0	0	2	0	0	0	0	2	0	0	0	2	3	0	0	4	0	0	0	0	0	2	3	3	3	3	3	3	0	0	0	1	0	0	0	0	0	0	0	4	0	0	0	0	0	0	2	2	2
SS1T_11151	0	0	0	0	0	0	0	0	0	0	0	0	0	0	0	0	0	0	0	0	0	0	0	1	1	1	1	1	0	0	0	0	0	0	0	0	0	0	0	0	0	0	0	0	0	0	0	0	0
SS1T_11189	5	5	9	1	1	1	1	1	1	1	1	1	1	3	3	1	1	1	1	1	0	2	3	3	3	3	3	3	18	1	1	1	1	1	1	1	1	1	1	3	3	3	3	3	3	3	7	7	7
SS1T_11194	0	0	0	0	0	0	0	0	0	0	0	0	0	0	0	0	0	0	0	0	0	0	0	0	0	0	0	0	0	0	0	0	0	0	0	0	0	0	0	0	0	0	0	0	0	0	0	0	0
SS1T_11197	0	0	0	0	0	0	0	0	0	0	0	0	0	0	0	0	0	0	0	0	0	0	0	0	0	0	0	0	0	0	0	0	0	0	0	0	0	0	0	0	0	0	0	0	0	0	0	0	0
SS1T_11202	0	0	0	0	0	0	0	0	0	0	0	0	0	0	0	0	0	0	0	0	0	0	1	1	1	1	1	1	0	0	0	0	0	0	0	0	0	0	0	0	0	0	0	0	0	0	0	0	0
SS1T_11223	0	0	0	0	0	0	0	0	0	0	0	0	0	0	0	0	0	0	0	0	0	0	1	1	1	1	1	1	0	0	0	0	0	0	0	0	0	0	0	0	0	0	0	0	0	0	0	0	0
SS1T_11236	3	7	2	3	3	3	3	3	3	3	3	3	3	2	2	2	2	2	2	2	2	3	1	1	1	1	1	1	0	1	1	2	2	1	1	3	1	1	1	3	2	2	2	2	3	3	3	3	3
SS1T_11239	10	0	14	3	4	5	5	2	4	3	4	3	12	0	0	6	10	2	2	2	2	9	9	9	10	10	9	9	1	0	0	0	0	0	0	0	0	1	0	6	26	26	3	3	3	3	12	10	13
SS1T_11247	30	3	52	58	87	46	69	90	97	65	72	105	33	5	8	37	116	21	20	20	7	174	69	69	62	66	69	69	58	6	6	7	6	11	9	8	8	7	1	55	37	37	19	25	21	27	92	96	80
SS1T_11256	2	3	3	2	2	2	2	2	2	2	2	2	2	1	1	2	2	2	2	2	2	2	2	2	2	2	2	2	2	2	2	2	2	1	2	1	1	2	2	2	2	2	2	2	1	2	2	2	2
SS1T_11322	0	0	0	0	1	1	1	1	0	1	1	1	1	0	0	0	0	1	1	1	0	1	0	0	0	1	0	0	0	0	0	0	0	0	0	0	0	0	0	1	0	0	0	0	0	0	1	1	1
SS1T_11330	0	0	0	0	0	0	0	0	0	0	0	0	0	0	0	0	0	0	0	0	0	0	0	0	0	0	0	0	0	0	0	0	0	0	0	0	0	0	0	0	0	0	0	0	0	0	0	0	0
SS1T_11366	4	2	4	6	8	4	5	2	8	3	5	8	6	8	9	6	15	3	3	2	3	7	8	8	10	9	8	8	19	9	9	4	2	8	5	2	3	9	7	6	8	8	3	3	3	3	4	5	2
SS1T_11382	5	6	9	10	11	11	5	8	12	10	5	12	11	4	3	6	28	9	9	9	7	17	10	10	9	9	10	10	8	4	4	3	3	7	4	2	5	4	2	9	6	6	10	11	11	10	12	13	11
SS1T_11386	0	0	0	0	0	0	0	0	0	0	0	0	0	0	0	0	0	0	0	0	0	0	0	0	0	0	0	0	0	0	0	0	0	0	0	0	0	0	0	0	0	0	0	0	0	0	0	0	0
SS1T_11394	1	0	6	10	15	11	13	11	12	9	13	13	10	0	0	8	5	2	3	3	0	26	6	6	5	7	6	6	0	0	0	0	0	0	0	0	0	0	0	4	7	7	3	3	3	3	9	9	8
SS1T_11412	0	0	1	0	3	1	2	2	3	2	2	2	2	0	0	1	0	0	0	0	0	3	3	3	2	2	3	3	0	0	0	0	0	0	0	0	0	0	0	0	0	0	0	0	0	0	1	1	0
SS1T_11413	1	0	0	0	0	0	0	0	0	0	0	0	0	0	0	0	1	0	0	0	0	0	1	1	1	1	1	1	0	0	0	0	0	0	0	0	0	0	0	0	0	0	0	0	0	0	0	0	0
SS1T_11461	0	0	0	0	0	0	0	0	0	0	0	0	0	0	0	0	0	0	0	0	0	0	0	0	0	0	0	0	0	0	0	0	0	0	0	0	0	0	0	0	0	0	0	0	0	0	0	0	0
SS1T_11468	2	0	3	0	1	1	0	0	1	0	0	0	0	0	0	0	0	0	0	0	11	3	4	4	4	4	4	4	0	0	0	0	0	0	0	0	0	0	0	0	3	3	2	2	2	2	4	4	4
SS1T_11479	0	0	0	0	0	0	1	1	0	0	1	1	0	0	0	0	0	0	0	0	0	0	1	1	0	0	1	1	0	0	0	0	0	0	0	0	0	0	0	1	0	0	0	0	0	0	0	0	0
SS1T_11480	0	0	0	0	0	0	0	0	0	0	0	0	0	0	0	0	0	0	0	0	0	0	0	0	0	0	0	0	0	0	0	0	0	0	0	0	0	0	0	0	0	0	0	0	0	0	0	0	0
SS1T_11499	1	0	1	0	0	2	3	0	0	0	3	0	1	0	0	0	0	0	0	0	1	1	2	2	2	2	2	2	0	0	0	0	0	0	0	0	0	0	0	1	3	3	1	1	0	1	1	1	1
SS1T_11519	0	0	0	0	0	0	0	0	0	0	0	0	0	0	0	0	0	0	0	0	0	0	0	0	0	0	0	0	0	0	0	0	0	0	0	0	0	0	0	0	0	0	0	0	0	0	0	0	0
SS1T_11535	1	0	1	1	3	2	3	2	3	3	3	2	2	0	0	0	1	0	0	0	0	2	2	2	2	2	2	2	0	0	0	0	0	0	0	0	0	0	0	0	1	1	0	0	0	0	2	2	2
SS1T_11538	0	0	0	0	0	0	0	0	0	0	0	0	0	0	0	0	0	0	0	0	0	0	0	0	0	0	0	0	0	0	0	0	0	0	0	0	0	0	0	0	0	0	0	0	0	0	0	0	0
SS1T_11550	0	0	0	0	0	2	0	0	0	0	16	0	0	0	0	0	0	0	0	0	0	1	1	1	0	0	1	1	0	0	0	0	0	0	0	0	0	0	0	0	5	5	0	0	0	0	0	0	0
SS1T_11551	11	1	14	19	25	16	22	23	25	14	23	23	4	2	2	2	28	4	4	4	2	43	13	13	16	16	13	13	3	0	0	0	0	0	0	0	0	0	1	10	18	18	4	6	5	6	29	28	31
SS1T_11571	0	0	0	0	0	0	0	0	0	0	0	0	0	0	0	0	0	0	0	0	0	0	0	0	0	0	0	0	0	0	0	0	0	0	0	0	0	0	0	0	0	0	0	0	0	0	0	0	0
SS1T_11578	3	0	11	14	42	22	30	40	37	38	30	41	19	0	0	23	25	5	5	5	1	58	21	21	23	23	21	21	0	0	0	3	2	2	2	1	1	0	0	27	15	15	8	8	8	9	23	24	22
SS1T_11579	5	0	8	7	10	7	6	10	10	9	6	10	7	4	3	5	0	4	3	3	6	10	6	6	8	8	6	6	0	2	2	2	2	2	2	2	2	2	2	7	9	9	2	2	2	2	8	8	7
SS1T_11585	1	0	1	0	2	1	1	1	1	1	1	1	2	0	0	0	1	0	0	0	0	3	2	2	2	2	2	2	0	0	0	0	0	0	0	0	0	0	0	1	1	1	0	0	0	0	1	1	1
SS1T_11600	0	0	0	0	0	0	0	0	0	0	0	0	0	0	0	0	0	0	0	0	0	0	1	1	1	1	1	1	0	0	0	0	0	0	0	0	0	0	0	0	0	0	0	0	0	0	0	0	0
SS1T_11606	1	1	1	2	3	2	1	0	3	2	1	2	1	1	1	1	1	1	1	1	1	1	1	1	1	1	1	1	1	1	1	1	1	1	1	1	1	1	1	1	1	1	1	1	1	1	1	1	1
SS1T_11667	0	0	0	0	0	0	0	0	0	0	0	0	0	0	0	0	0	0	0	0	0	0	1	1	0	0	1	1	0	0	0	0	0	0	0	0	0	0	0	0	0	0	0	0	0	0	0	0	0
SS1T_11673	0	0	0	0	0	0	0	0	0	0	0	0	0	0	0	0	0	0	0	0	0	0	1	1	0	0	1	1	0	0	0	0	0	0	0	0	0	0	0	0	0	0	0	0	0	0	0	0	0
SS1T_11674	0	0	0	0	0	0	0	0	0	0	0	0	0	0	0	0	0	0	0	0	0	0	1	1	1	1	1	1	0	0	0	0	0	0	0	0	0	0	0	0	0	0	0	0	0	0	0	0	0
SS1T_11693	0	0	1	0	0	0	0	0	0	0	0	0	0	0	0	0	0	0	0	0	0	5	1	1	1	1	1	1	0	0	0	0	0	0	0	0	0	0	0	0	0	0	0	0	0	0	3	3	3
SS1T_11696	0	0	0	0	0	0	0	0	0	0	0	0	0	0	0	0	0	0	0	0	0	0	0	0	0	0	0	0	0	0	0	0	0	0	0	0	0	0	0	0	0	0	0	0	0	0	0	0	0
SS1T_11700	13	0	7	8	11	12	14	9	11	17	15	11	3	1	0	1	8	5	5	5	7	10	4	4	2	3	4	4	33	2	2	2	1	1	1	2	1	1	1	6	14	14	7	6	6	5	14	15	14
SS1T_11703	1	0	1	1	1	1	1	1	1	1	1	1	1	1	1	1	1	1	1	1	1	1	0	0	1	1	0	0	2	1	1	1	1	1	1	1	1	1	1	1	1	1	1	1	0	1	1	1	1
SS1T_11706	0	0	0	0	0	1	1	1	1	0	1	1	0	0	0	0	0	0	0	0	0	1	1	1	1	1	1	1	0	0	0	0	0	0	0	0	0	0	0	1	0	0	0	0	0	0	1	1	1
SS1T_11728	0	0	0	0	0	0	0	0	0	0	0	0	0	0	0	0	0	0	0	0	0	0	0	0	0	0	0	0	0	0	0	0	0	0	0	0	0	0	0	0	0	0	0	0	0	0	0	0	0
SS1T_11765	0	0	0	3	9	8	5	4	8	7	5	7	2	0	0	1	3	1	1	1	0	9	8	8	7	8	8	8	0	0	0	0	0	0	0	0	0	0	0	1	3	3	0	0	0	0	1	1	1
SS1T_11768	24	3	42	56	81	45	68	84	89	60	70	95	30	4	6	30	93	18	18	17	7	172	64	64	56	60	64	64	48	8	7	4	5	11	9	6	7	8	1	51	41	41	19	23	18	23	76	80	62
SS1T_11769	0	0	0	0	0	0	0	0	0	0	0	0	0	0	0	0	0	0	0	0	0	0	1	1	0	0	1	1	0	0	0	0	0	0	0	0	0	0	0	0	0	0	0	0	0	0	0	0	0
SS1T_11783	0	0	0	0	0	0	0	0	0	0	0	0	0	0	0	0	0	0	0	0	0	0	0	0	0	0	0	0	0	0	0	0	0	0	0	0	0	0	0	0	0	0	0	0	0	0	0	0	0
SS1T_11793	0	0	0	0	0	0	0	0	0	0	0	0	0	0	0	0	0	0	0	0	0	0	0	0	0	0	0	0	0	0	0	0	0	0	0	0	0	0	0	0	0	0	0	0	0	0	0	0	0
SS1T_11823	0	0	0	0	0	0	0	0	0	0	0	0	0	0	0	0	0	0	0	0	0	0	1	1	1	1	1	1	0	0	0	0	0	0	0	0	0	0	0	0	0	0	0	0	0	0	0	0	0
SS1T_11837	3	4	5	3	4	3	3	3	4	4	3	3	4	3	3	4	6	3	3	3	4	5	3	3	4	4	3	3	3	5	5	4	4	5	4	4	4	5	3	4	3	3	3	3	3	3	4	4	4
SS1T_11853	2	1	26	9	30	16	21	41	28	24	21	44	28	3	3	19	15	4	4	4	7	46	36	36	34	34	36	36	52	0	0	0	0	0	0	1	0	0	0	16	18	18	5	5	5	5	25	26	27
SS1T_11863	1	0	1	1	1	1	1	1	0	1	1	1	1	0	0	1	0	0	1	1	1	1	1	1	0	0	1	1	0	0	0	0	0	0	0	0	0	0	0	1	1	1	1	1	1	1	1	1	1
SS1T_11886	5	0	8	7	10	7	6	10	10	9	6	10	7	4	3	6	0	4	3	3	5	10	6	6	8	8	6	6	0	2	2	2	2	2	2	2	2	2	2	7	10	10	2	2	2	2	8	8	7
SS1T_11895	0	0	0	0	0	0	0	0	0	0	0	0	0	0	0	0	0	0	0	0	0	0	1	1	1	1	1	1	0	0	0	0	0	0	0	0	0	0	0	0	0	0	0	0	0	0	0	0	0
SS1T_11912	1	0	2	2	3	1	1	1	2	1	1	1	0	0	0	0	0	0	0	0	0	6	2	2	2	2	2	2	0	0	0	0	0	0	0	0	0	0	0	1	1	1	0	0	0	0	1	1	2
SS1T_11922	1	0	4	5	4	5	5	2	4	4	5	4	3	0	0	0	1	3	3	3	0	2	1	1	1	2	1	1	0	0	0	0	0	0	0	0	0	0	0	2	2	2	1	1	1	1	2	3	2
SS1T_11927	4	2	6	5	11	6	8	14	9	9	8	15	10	3	3	10	2	3	3	3	2	21	13	13	13	12	13	13	2	5	4	3	4	3	3	3	3	5	3	12	8	8	3	3	4	3	10	11	9
SS1T_11928	0	0	0	0	0	0	0	0	0	0	0	0	0	0	0	0	0	0	0	0	0	0	0	0	0	0	0	0	0	0	0	0	0	0	0	0	0	0	0	0	0	0	0	0	0	0	0	0	0
SS1T_11929	0	0	1	0	0	0	0	0	0	0	0	0	4	0	0	1	0	0	0	0	0	2	1	1	0	0	1	1	0	0	0	0	0	0	0	0	0	0	0	1	1	1	0	0	0	0	1	1	1
SS1T_11930	2	2	26	9	32	16	21	41	31	23	21	44	28	2	2	20	15	3	3	3	7	46	36	36	33	34	36	36	54	0	0	0	0	0	0	1	0	0	0	16	18	18	5	5	5	5	28	29	28
SS1T_11962	10	13	11	10	10	12	13	8	11	12	12	13	11	15	16	11	12	14	12	13	7	12	12	12	13	12	12	12	13	6	6	6	6	5	7	5	6	7	8	12	11	11	12	12	11	14	14	14	15
SS1T_11988	11	2	13	12	30	11	20	27	28	21	20	30	22	0	0	14	36	7	8	6	1	40	27	27	24	26	27	27	1	0	0	0	0	0	0	0	0	0	0	17	20	20	4	4	4	4	27	27	23
SS1T_11992	0	0	2	1	3	2	1	1	3	1	1	1	1	0	0	0	1	0	0	0	0	2	2	2	2	2	2	2	0	0	0	0	0	0	0	0	0	0	0	1	1	1	0	0	0	0	1	1	1
SS1T_12017	3	6	5	6	8	7	5	4	7	6	5	8	6	0	0	4	1	4	4	4	3	5	6	6	6	6	6	6	0	5	5	4	5	5	5	3	2	5	6	7	5	5	4	4	3	4	7	8	7
SS1T_12024	2	4	4	4	4	4	4	2	4	4	4	4	3	0	0	4	1	4	4	4	3	5	3	3	4	4	3	3	0	3	4	3	3	4	4	5	3	4	5	3	1	1	3	3	3	4	3	3	3
SS1T_12043	6	9	6	5	5	5	4	1	5	4	4	6	5	5	5	7	4	5	5	5	5	6	6	6	4	3	6	6	22	2	2	3	4	3	2	3	2	2	4	5	4	4	5	5	3	5	5	5	5
SS1T_12048	0	0	2	0	2	2	1	1	2	1	1	1	1	0	0	0	1	0	0	0	0	2	1	1	1	1	1	1	0	0	0	0	0	0	0	0	0	0	0	0	1	1	0	0	0	0	2	2	2
SS1T_12052	0	0	0	0	0	0	0	0	0	0	0	0	0	0	0	2	0	0	0	0	0	0	0	0	1	1	0	0	0	0	0	0	0	0	0	0	0	0	0	0	0	0	0	0	0	0	0	0	0
SS1T_12057	1	3	6	2	16	10	9	18	15	5	9	20	13	0	0	5	6	0	0	0	0	9	13	13	13	13	13	13	0	0	0	0	0	0	0	0	0	0	0	5	1	1	0	0	0	0	3	5	4
SS1T_12059	20	0	18	7	7	7	10	3	8	12	10	7	6	0	0	1	27	1	1	1	1	14	10	10	10	10	10	10	0	0	0	0	0	0	0	0	0	0	0	3	40	40	0	0	0	0	23	24	23
SS1T_12065	0	0	0	0	0	0	0	0	0	0	0	0	0	0	0	0	0	0	0	0	0	0	0	0	0	0	0	0	0	0	0	0	0	0	0	0	0	0	0	0	0	0	0	0	0	0	0	0	0
SS1T_12083	1	0	2	1	3	1	1	0	4	2	1	0	1	0	0	1	2	0	0	0	0	2	1	1	1	1	1	1	0	0	0	0	0	0	0	0	0	0	0	1	2	2	0	0	0	0	2	2	2
SS1T_12086	1	0	1	1	1	0	1	0	1	2	1	0	0	0	0	0	0	1	1	1	1	1	1	1	1	1	1	1	0	0	0	0	0	0	0	0	0	0	1	0	1	1	0	0	0	0	1	1	1
SS1T_12191	3	0	5	2	4	4	3	1	4	4	3	2	4	0	0	4	4	0	0	0	0	6	2	2	1	1	2	2	0	0	0	0	0	0	0	0	0	0	0	2	7	7	0	0	0	0	5	5	5
SS1T_12198	13	2	20	17	32	11	23	27	30	20	23	30	24	0	0	14	39	7	8	6	1	44	30	30	26	28	30	30	1	0	0	0	0	0	0	0	0	0	0	20	22	22	5	4	4	4	29	29	26
SS1T_12200	11	0	29	15	34	17	33	30	33	29	33	34	4	1	0	2	6	9	9	9	0	35	17	17	16	17	17	17	0	0	0	0	0	0	1	1	0	0	0	12	22	22	8	8	8	9	36	38	33
SS1T_12210	1	2	5	5	5	5	3	5	5	3	3	7	6	0	0	7	4	4	4	4	1	6	11	11	9	9	11	11	0	0	0	0	0	0	0	0	0	0	0	8	7	7	3	3	4	3	4	5	5
SS1T_12239	1	1	1	1	1	1	1	0	1	1	1	0	1	1	1	0	2	1	1	1	1	1	1	1	1	1	1	1	2	1	1	1	1	1	1	0	1	1	1	0	1	1	1	2	1	1	0	0	0
SS1T_12262	0	0	0	3	3	3	1	1	2	3	2	3	0	0	0	0	0	1	1	1	1	0	1	1	1	1	1	1	0	0	0	0	0	0	0	0	0	0	0	0	0	0	0	0	0	0	0	0	0
SS1T_12263	1	4	1	0	0	0	0	0	0	0	0	0	1	0	0	1	1	1	1	1	1	1	1	1	1	1	1	1	0	2	2	2	2	2	2	1	2	2	2	1	1	1	1	1	1	1	0	0	0
SS1T_12287	0	0	0	0	0	0	0	0	0	0	0	0	0	0	0	0	0	0	0	0	0	0	1	1	1	1	1	1	0	0	0	0	0	0	0	0	0	0	0	0	1	1	0	0	0	0	1	1	1
SS1T_12291	0	0	0	0	0	0	0	0	0	0	0	0	0	0	0	0	0	0	0	0	0	0	1	1	1	1	1	1	0	0	0	0	0	0	0	0	0	0	0	0	0	0	0	0	0	0	0	0	0
SS1T_12294	3	6	5	6	8	7	5	4	7	6	5	8	6	0	0	4	1	4	4	4	3	5	6	6	6	6	6	6	0	5	5	4	4	5	5	3	2	5	6	7	5	5	4	4	3	4	7	8	7
SS1T_12320	1	0	1	0	0	0	0	0	0	0	0	0	4	0	0	0	0	0	0	0	0	3	3	3	2	2	3	3	0	0	0	0	0	0	0	0	0	0	0	1	1	1	0	0	0	0	2	2	2
SS1T_12336	0	0	1	1	2	1	1	0	1	1	1	1	1	0	0	0	1	0	0	0	0	1	1	1	1	1	1	1	0	0	0	0	0	0	0	0	0	0	0	1	3	3	0	0	0	0	1	1	1
SS1T_12361	0	0	1	4	2	4	1	3	1	2	1	3	3	0	0	1	0	0	0	0	2	3	2	2	2	2	2	2	0	0	0	0	0	0	0	0	0	0	0	1	0	0	0	1	1	1	1	1	1
SS1T_12365	0	0	1	0	0	0	0	0	0	0	0	0	0	0	0	0	0	0	0	0	0	5	1	1	1	1	1	1	0	0	0	0	0	0	0	0	0	0	0	0	0	0	0	0	0	0	3	3	3
SS1T_12376	0	0	1	0	0	0	0	0	0	0	0	0	0	0	0	2	0	0	0	0	1	2	3	3	1	1	3	3	0	0	0	0	0	0	0	0	0	0	0	0	0	0	0	0	0	0	2	2	2
SS1T_12382	4	0	10	12	43	20	31	41	38	35	31	43	19	0	0	25	23	6	6	6	1	54	18	18	20	20	18	18	1	0	0	2	1	2	2	1	1	1	0	21	13	13	7	7	8	7	23	24	22
SS1T_12383	0	0	1	1	1	1	1	0	1	1	1	1	1	0	1	1	1	0	0	0	0	1	1	1	1	1	1	1	0	0	0	0	1	0	0	0	0	0	0	1	0	0	1	1	1	1	1	1	1
SS1T_12413	5	6	9	10	12	11	5	8	12	11	5	12	11	4	3	6	28	9	9	9	7	17	10	10	9	9	10	10	10	4	4	3	3	7	4	2	5	4	2	9	6	6	9	10	10	10	12	13	11
SS1T_12468	0	0	0	0	0	0	0	0	0	0	0	0	0	0	0	0	0	0	0	0	0	0	1	1	1	0	1	1	0	0	0	0	0	0	0	0	0	0	0	0	0	0	0	0	0	0	0	0	0
SS1T_12481	0	0	0	0	0	0	0	0	0	0	0	0	0	0	0	0	0	0	0	0	0	0	1	1	1	1	1	1	0	0	0	0	0	0	0	0	0	0	1	0	0	0	0	0	0	0	0	0	0
SS1T_12482	0	0	0	0	0	0	0	0	0	0	0	0	0	0	0	0	0	0	0	0	0	0	1	1	1	1	1	1	0	0	0	0	0	0	0	0	0	0	0	0	0	0	0	0	0	0	0	0	0
SS1T_12499	5	6	9	10	12	11	5	8	12	10	5	12	11	4	3	6	28	9	9	9	7	17	10	10	9	9	10	10	10	4	4	3	3	7	4	2	5	4	2	9	5	5	10	11	11	10	12	13	11
SS1T_12500	5	6	9	10	12	11	5	8	12	11	5	12	11	4	3	6	30	8	8	8	7	17	10	10	9	9	10	10	11	4	4	3	3	7	4	2	5	4	2	9	6	6	8	10	10	10	12	13	11
SS1T_12509	4	0	1	3	1	1	5	2	4	5	5	2	0	0	0	0	0	1	1	2	0	3	0	0	0	0	0	0	0	0	0	0	0	0	0	0	0	0	0	0	4	4	1	1	1	1	4	4	3
SS1T_12513	6	0	3	5	5	5	11	4	6	7	11	4	2	0	0	0	0	1	1	1	0	4	1	1	0	0	1	1	0	0	0	0	0	0	0	0	0	0	0	2	5	5	2	2	2	2	11	12	9
SS1T_12564	0	0	3	8	10	6	6	5	10	8	6	9	6	0	0	4	0	7	6	7	0	7	1	1	4	4	1	1	0	0	0	0	0	0	0	0	0	0	0	5	2	2	3	3	3	3	4	4	4
SS1T_12574	0	0	0	0	0	0	0	0	0	0	0	0	0	0	0	0	0	0	0	0	0	0	0	0	0	0	0	0	0	0	0	0	0	0	0	0	0	0	0	0	0	0	0	0	0	0	0	0	0
SS1T_12592	0	0	0	0	0	0	0	0	0	0	0	0	0	0	0	0	0	0	0	0	0	0	0	0	0	0	0	0	0	0	0	0	0	0	0	0	0	0	0	0	0	0	0	0	0	0	0	0	0
SS1T_12595	0	0	0	0	0	0	0	0	0	0	0	0	0	0	0	0	0	0	0	0	0	0	0	0	0	0	0	0	0	0	0	0	0	0	0	0	0	0	0	0	0	0	0	0	0	0	0	0	0
SS1T_12603	33	3	47	56	86	47	68	85	104	65	71	97	34	2	4	32	126	22	21	20	7	166	52	52	48	53	52	52	76	5	6	4	3	9	6	7	6	8	0	56	40	40	17	24	16	25	92	100	76
SS1T_12605	5	2	5	2	2	4	2	0	2	2	2	2	2	1	3	2	1	2	2	2	3	7	2	2	2	2	2	2	0	4	4	3	3	4	4	3	3	4	4	7	5	5	14	14	14	14	7	7	7
SS1T_12609	0	0	5	2	4	2	5	2	3	3	5	5	7	0	0	6	4	1	2	2	0	9	7	7	7	7	7	7	0	0	0	0	0	0	0	0	0	0	0	14	4	4	0	0	0	0	8	10	7
SS1T_12631	0	0	0	0	0	0	0	0	0	0	0	0	0	0	0	0	0	0	0	0	1	0	2	2	2	2	2	2	0	0	0	0	0	0	0	0	0	0	0	0	0	0	0	0	0	0	0	0	0
SS1T_12648	0	0	0	0	0	0	0	0	0	0	0	0	0	0	0	0	0	0	0	0	0	0	1	1	1	1	1	1	0	0	0	0	0	0	0	0	0	0	0	0	0	0	0	0	0	0	0	0	0
SS1T_12654	0	0	0	0	0	0	0	0	0	0	0	0	0	0	0	0	0	0	0	0	0	0	0	0	0	0	0	0	0	0	0	0	0	0	0	0	0	0	0	0	0	0	0	0	0	0	0	0	0
SS1T_12660	0	0	0	0	0	0	0	0	0	0	0	0	0	0	0	0	0	0	0	0	0	0	0	0	0	0	0	0	0	0	0	0	0	0	0	0	0	0	0	0	0	0	0	0	0	0	0	0	0
SS1T_12687	0	0	0	0	0	0	0	0	0	0	0	0	0	0	0	0	0	0	0	0	0	0	0	0	0	0	0	0	0	0	0	0	0	0	0	0	0	0	0	0	0	0	0	0	0	0	0	0	0
SS1T_12708	29	1	45	52	78	41	63	74	89	58	65	82	37	3	3	34	130	16	17	15	7	151	49	49	44	47	49	49	72	3	3	2	2	3	3	3	2	4	1	47	35	35	20	27	18	27	84	87	64
SS1T_12709	4	3	6	2	5	4	4	3	5	6	4	3	2	0	0	0	0	1	1	1	2	9	7	7	5	4	7	7	0	0	0	0	0	0	0	0	0	0	0	3	4	4	0	0	0	0	6	7	7
SS1T_12717	0	0	0	0	0	0	0	0	0	0	0	0	0	0	0	0	0	0	0	0	0	0	0	0	0	0	0	0	0	0	0	0	0	0	0	0	0	0	0	0	0	0	0	0	0	0	0	0	0
SS1T_12720	1	0	3	4	13	8	4	4	13	6	4	5	5	0	0	3	7	4	4	4	2	9	4	4	5	5	4	4	0	2	4	2	2	8	4	2	2	4	0	9	1	1	6	5	5	6	4	4	4
SS1T_12721	0	0	0	0	0	0	0	0	0	0	0	0	0	0	0	0	0	0	0	0	0	0	0	0	1	1	0	0	0	0	0	0	0	0	0	0	0	0	0	0	0	0	0	0	0	0	0	0	0
SS1T_12724	0	0	0	0	1	0	1	2	1	1	1	2	0	0	0	0	0	0	0	0	0	0	0	0	0	0	0	0	0	0	0	0	0	0	0	0	0	0	0	0	0	0	0	0	0	0	0	0	0
SS1T_12765	2	0	2	1	0	1	0	0	0	1	0	0	1	0	0	1	2	0	0	0	0	1	0	0	0	0	0	0	0	0	0	0	0	0	0	0	0	0	0	0	3	3	0	0	0	0	1	1	1
SS1T_12769	0	0	0	0	0	0	0	0	0	0	0	0	0	0	0	0	0	0	0	0	0	0	0	0	0	0	0	0	0	0	0	0	0	0	0	0	0	0	0	0	0	0	0	0	0	0	0	0	0
SS1T_12778	0	0	0	0	0	0	0	0	0	0	0	0	0	0	0	0	0	0	0	0	0	0	0	0	0	0	0	0	0	0	0	0	0	0	0	0	0	0	0	0	0	0	0	0	0	0	0	0	0
SS1T_12779	0	0	2	1	1	1	0	1	0	1	0	3	0	0	0	0	0	1	1	0	0	0	1	1	1	1	1	1	0	0	0	0	0	0	0	0	0	0	0	0	0	0	1	1	1	1	2	2	1
SS1T_12800	0	0	0	0	0	0	0	0	0	0	0	0	0	0	0	0	0	0	0	0	0	0	0	0	0	0	0	0	0	0	0	0	0	0	0	0	0	0	0	0	0	0	0	0	0	0	0	0	0
SS1T_12809	0	0	0	0	0	0	0	0	0	0	0	0	0	0	0	0	0	0	0	0	0	0	0	0	0	0	0	0	0	0	0	0	0	0	0	0	0	0	0	0	0	0	0	0	0	0	0	0	0
SS1T_12817	2	1	2	2	2	2	2	1	1	2	2	2	2	2	2	2	2	2	2	2	2	2	1	1	1	1	1	1	1	2	2	2	2	2	1	2	2	2	2	2	0	0	2	2	2	2	2	2	2
SS1T_12856	0	0	0	0	0	0	0	0	0	0	0	0	0	0	0	0	0	0	0	0	0	0	0	0	0	0	0	0	0	0	0	0	0	0	0	0	0	0	0	0	0	0	0	0	0	0	0	0	0
SS1T_12868	0	0	0	0	0	0	0	0	0	0	0	0	0	0	0	0	0	0	0	0	0	0	0	0	0	0	0	0	0	0	0	0	0	0	0	0	0	0	0	0	0	0	0	0	0	0	0	0	0
SS1T_12885	1	2	1	1	1	1	1	1	0	1	1	1	1	1	1	1	1	1	1	1	1	2	1	1	1	1	1	1	1	1	1	1	0	0	0	1	0	1	1	1	1	1	1	1	1	1	1	1	1
SS1T_12889	0	0	0	0	0	0	0	0	0	0	0	0	0	0	0	0	0	0	0	0	0	0	1	1	1	0	1	1	0	0	0	0	0	0	0	0	0	0	0	0	0	0	0	0	0	0	0	0	0
SS1T_12907	4	2	5	2	5	4	4	3	5	6	4	3	2	0	0	0	0	1	1	1	2	9	6	6	4	4	6	6	0	0	0	0	0	0	0	0	0	0	0	3	3	3	0	0	0	0	6	7	7
SS1T_12909	0	0	0	0	0	0	0	0	0	0	0	0	0	0	0	0	0	0	0	0	0	0	0	0	0	0	0	0	0	0	0	0	0	0	0	0	0	0	0	0	0	0	0	0	0	0	0	0	0
SS1T_12917	8	0	5	2	1	2	3	1	1	1	3	2	9	0	0	5	12	1	1	1	2	6	10	10	9	9	10	10	0	0	0	0	0	0	0	0	0	0	0	6	7	7	3	3	3	3	6	6	7
SS1T_12927	0	0	0	0	0	0	0	0	0	0	0	0	0	0	0	0	0	0	0	0	0	0	0	0	0	0	0	0	0	0	0	0	0	0	0	0	0	0	0	0	0	0	0	0	0	0	0	0	0
SS1T_12930	3	3	7	3	3	4	4	2	3	3	4	4	5	0	0	5	1	2	2	1	9	8	5	5	6	6	5	5	0	3	3	3	4	4	3	5	4	4	5	7	1	1	3	2	3	3	7	7	6
SS1T_12937	5	0	7	6	10	5	4	5	10	7	4	6	10	4	3	8	0	2	3	3	8	8	10	10	10	10	10	10	0	2	2	1	2	2	3	2	2	3	2	9	5	5	3	3	2	3	5	6	5
SS1T_12938	0	0	0	2	2	1	1	1	2	0	1	1	0	0	0	0	0	0	0	0	0	0	1	1	1	1	1	1	0	0	0	0	0	0	0	0	0	0	0	0	1	1	1	1	1	1	0	0	0
SS1T_12939	11	2	19	19	34	12	23	28	32	21	23	32	25	0	0	14	39	7	8	7	1	43	34	34	30	32	34	34	1	0	0	0	0	0	0	0	0	0	0	19	21	21	5	4	4	4	30	30	26
SS1T_12961	0	0	0	0	0	0	0	0	0	0	0	0	0	0	0	0	0	0	0	0	0	0	0	0	0	0	0	0	0	0	0	0	0	0	0	0	0	0	0	0	0	0	0	0	0	0	0	0	0
SS1T_12963	0	0	0	0	0	0	0	0	0	0	0	0	0	0	0	0	0	0	0	0	0	0	1	1	1	1	1	1	0	0	0	0	0	0	0	0	0	0	0	0	0	0	0	0	0	0	0	0	0
SS1T_12995	0	0	0	0	0	0	0	0	0	0	0	0	0	0	0	0	0	0	0	0	0	0	2	2	3	3	2	2	0	0	0	0	0	0	0	0	0	0	0	0	0	0	0	0	0	0	0	0	0
SS1T_13006	0	0	0	0	0	0	0	0	0	0	0	0	0	0	0	0	0	0	0	0	0	0	0	0	0	0	0	0	0	0	0	0	0	0	0	0	0	0	0	0	0	0	0	0	0	0	0	0	0
SS1T_13020	0	0	0	0	0	0	0	0	0	0	0	0	0	0	0	0	0	0	0	0	0	0	0	0	0	0	0	0	0	0	0	0	0	0	0	0	0	0	0	0	0	0	0	0	0	0	0	0	0
SS1T_13021	0	0	0	0	0	0	0	0	0	0	0	0	0	0	0	0	0	0	0	0	0	0	0	0	0	0	0	0	0	0	0	0	0	0	0	0	0	0	0	0	0	0	0	0	0	0	0	0	0
SS1T_13035	0	0	0	0	1	0	1	0	0	0	1	1	0	0	0	0	0	0	0	0	0	2	1	1	0	1	1	1	0	0	0	0	0	0	0	0	0	0	0	0	0	0	0	0	0	0	0	0	0
SS1T_13036	4	4	6	5	11	6	8	14	9	9	8	15	10	3	3	10	2	3	3	3	2	20	13	13	13	12	13	13	2	5	4	3	4	3	3	3	3	5	3	13	8	8	3	3	4	3	10	11	9
SS1T_13077	0	0	0	0	0	0	0	0	0	0	0	0	0	0	0	0	0	0	0	0	0	0	0	0	0	0	0	0	0	0	0	0	0	0	0	0	0	0	0	0	0	0	0	0	0	0	0	0	0
SS1T_13110	2	0	1	2	2	2	2	0	2	2	2	0	0	0	0	0	2	0	0	0	0	1	1	1	1	1	1	1	0	0	0	0	0	0	0	0	0	0	0	0	2	2	0	0	0	0	2	2	3
SS1T_13115	1	0	3	0	0	0	0	0	0	0	0	0	0	0	0	0	1	0	0	0	5	1	1	1	1	1	1	1	0	0	0	0	0	0	0	0	0	0	0	0	3	3	0	0	0	0	1	1	1
SS1T_13126	0	0	0	0	0	0	0	0	0	0	0	0	0	0	0	0	0	0	0	0	0	0	0	0	0	0	0	0	0	0	0	0	0	0	0	0	0	0	0	0	0	0	0	0	0	0	0	0	0
SS1T_13131	0	0	0	0	0	0	0	0	0	0	0	0	0	0	0	0	0	0	0	0	0	0	1	1	1	1	1	1	0	0	0	0	0	0	0	0	0	0	0	0	0	0	0	0	0	0	0	0	0
SS1T_13142	0	0	0	0	0	0	0	0	0	0	0	0	0	0	0	0	0	0	0	0	0	0	0	0	0	0	0	0	0	0	0	0	0	0	0	0	0	0	0	0	0	0	0	0	0	0	0	0	0
SS1T_13192	0	0	2	5	11	7	8	10	12	8	8	12	12	0	0	5	0	0	0	0	0	11	3	3	3	3	3	3	0	0	0	2	0	0	0	1	0	0	0	6	1	1	1	1	1	1	0	0	1
SS1T_13199	2	0	2	1	2	1	1	1	2	3	1	2	1	0	0	1	1	0	0	0	1	2	3	3	3	3	3	3	0	0	0	0	0	0	0	0	0	0	0	1	2	2	1	1	0	1	2	2	2
SS1T_13235	0	0	0	0	0	0	0	0	0	0	0	0	0	0	0	0	0	0	0	0	0	0	0	0	0	0	0	0	0	0	0	0	0	0	0	0	0	0	0	0	0	0	0	0	0	0	0	0	0
SS1T_13255	11	4	15	11	24	19	17	12	22	20	17	17	21	0	1	9	8	4	4	4	1	22	17	17	14	13	17	17	0	3	2	7	3	1	4	3	0	3	0	14	12	12	4	4	5	4	16	16	13
SS1T_13277	3	0	6	1	2	3	1	0	1	2	1	0	2	0	0	1	8	4	4	4	2	6	8	8	9	7	8	8	0	0	0	0	0	0	0	0	0	0	0	0	2	2	4	4	3	5	10	11	8
SS1T_13279	0	0	0	0	0	0	0	0	0	0	0	0	0	0	0	0	0	0	0	0	0	0	6	6	6	6	6	6	0	0	0	0	0	0	0	0	0	0	0	0	0	0	0	0	0	0	0	0	0
SS1T_13318	1	0	1	4	6	4	4	6	4	6	4	6	2	0	0	2	0	0	0	0	0	2	7	7	9	9	7	7	0	0	0	0	0	0	0	0	0	0	0	1	3	3	1	1	1	2	2	2	1
SS1T_13364	1	0	7	0	5	1	5	2	4	1	5	3	1	8	8	2	6	5	4	4	3	3	5	5	4	5	5	5	0	0	0	0	0	0	0	0	0	0	0	5	4	4	1	1	1	1	3	3	4
SS1T_13371	0	0	1	0	0	0	0	0	0	0	0	0	0	0	0	0	0	0	0	0	0	5	1	1	1	1	1	1	0	0	0	0	0	0	0	0	0	0	0	0	0	0	0	0	0	0	3	3	3
SS1T_13385	2	0	2	2	2	2	2	2	2	2	2	3	4	0	1	3	1	3	3	3	2	3	2	2	2	2	2	2	0	1	1	1	1	1	0	1	0	1	1	4	2	2	3	3	3	3	3	3	3
SS1T_13386	4	3	5	2	5	4	4	3	5	6	4	3	3	0	0	0	0	1	1	1	2	9	5	5	3	3	5	5	0	0	0	0	0	0	0	0	0	0	0	3	3	3	0	0	0	0	6	7	7
SS1T_13394	0	0	0	0	0	0	0	0	0	0	0	0	0	0	0	0	0	0	0	0	0	0	1	1	2	2	1	1	0	0	0	0	0	0	0	0	0	0	0	0	0	0	0	0	0	0	0	0	0
SS1T_13415	0	0	0	0	0	0	0	0	0	0	0	0	0	0	0	0	0	0	0	0	0	0	0	0	0	0	0	0	0	0	0	0	0	0	0	0	0	0	0	0	0	0	0	0	0	0	0	0	0
SS1T_13460	0	0	0	0	0	0	0	0	0	0	0	0	0	0	0	0	0	0	0	0	0	0	0	0	0	0	0	0	0	0	0	0	0	0	0	0	0	0	0	0	0	0	0	0	0	0	0	0	0
SS1T_13465	1	0	0	1	1	1	0	0	0	0	0	0	1	0	0	1	0	1	1	1	1	1	0	0	0	0	0	0	0	0	0	0	0	0	0	0	0	0	0	1	0	0	1	1	1	0	1	1	1
SS1T_13472	2	0	2	10	7	9	7	5	9	7	7	8	6	0	0	3	5	2	2	2	1	4	5	5	4	4	5	5	1	1	2	2	1	0	4	2	0	2	0	5	3	3	1	1	0	1	3	3	3
SS1T_13501	0	0	1	0	4	3	3	4	3	2	3	4	5	0	0	2	2	0	0	0	1	6	6	6	7	7	6	6	0	0	0	1	0	0	0	1	0	0	0	2	1	1	0	0	0	0	3	3	4
SS1T_13573	1	2	1	1	1	1	1	0	1	1	1	1	2	2	2	2	2	1	1	1	1	2	3	3	2	1	3	3	2	1	1	1	1	1	1	1	1	1	1	1	2	2	1	1	1	1	1	1	1
SS1T_13578	0	0	0	0	0	0	0	0	0	0	0	0	0	0	0	0	0	0	0	0	0	0	0	0	0	0	0	0	0	0	0	0	0	0	0	0	0	0	0	0	0	0	0	0	0	0	0	0	0
SS1T_13589	1	0	3	3	3	3	2	2	3	3	2	4	2	0	0	3	2	2	2	2	2	2	2	2	3	3	2	2	0	0	0	0	0	0	0	0	0	0	0	3	1	1	2	2	2	2	2	3	2
SS1T_13599	0	0	4	0	0	0	0	0	0	0	0	0	27	0	0	2	0	0	0	0	0	12	5	5	4	4	5	5	0	0	0	0	0	0	0	0	0	0	0	3	0	0	0	0	0	0	6	6	5
SS1T_13615	0	0	0	0	0	0	0	0	0	0	0	0	0	0	0	0	0	0	0	0	0	0	0	0	0	0	0	0	0	0	0	0	0	0	0	0	0	0	0	0	0	0	0	0	0	0	0	0	0
SS1T_13617	0	0	0	0	0	0	0	0	0	0	0	0	0	0	0	0	0	0	0	0	0	0	0	0	0	0	0	0	0	0	0	0	0	0	0	0	0	0	0	0	0	0	0	0	0	0	0	0	0
SS1T_13626	0	0	0	0	0	0	0	0	0	0	0	0	0	0	0	0	0	0	0	0	0	0	0	0	0	0	0	0	0	0	0	0	0	0	0	0	0	0	0	0	0	0	0	0	0	0	0	0	0
SS1T_13633	4	6	10	10	11	11	5	8	12	11	5	12	11	4	3	6	32	8	6	8	7	17	10	10	9	9	10	10	8	4	4	3	3	7	4	2	5	4	2	9	6	6	9	9	9	9	12	13	11
SS1T_13637	0	0	0	0	0	0	0	0	0	0	0	0	0	1	0	0	0	0	0	0	0	0	0	0	0	0	0	0	0	0	0	0	0	0	0	0	0	0	0	0	0	0	0	0	0	0	0	0	0
SS1T_13668	0	0	0	0	1	0	0	0	1	2	0	1	0	0	0	0	0	0	0	0	1	0	3	3	2	2	3	3	0	0	0	0	0	0	0	0	0	0	0	0	1	1	0	0	0	0	0	0	0
SS1T_13682	0	0	0	0	0	0	0	0	0	0	0	0	0	0	0	0	0	0	0	0	0	0	1	1	1	1	1	1	0	0	0	0	0	0	0	0	0	0	0	0	0	0	0	0	0	0	0	0	0
SS1T_13696	0	0	0	0	0	0	0	0	0	0	0	0	0	0	0	0	0	0	0	0	0	0	1	1	0	0	1	1	0	0	0	0	0	0	0	0	0	0	0	0	0	0	0	0	0	0	0	0	0
SS1T_13704	0	0	0	0	0	0	0	0	0	0	0	0	0	0	0	0	0	0	0	0	0	0	0	0	0	0	0	0	0	0	0	0	0	0	0	0	0	0	0	0	0	0	0	0	0	0	0	0	0
SS1T_13705	1	0	0	0	0	0	0	0	0	0	0	0	0	0	0	0	0	0	0	0	0	0	4	4	3	3	4	4	0	0	0	0	0	0	0	0	0	0	0	0	0	0	0	0	0	0	0	0	0
SS1T_13732	0	0	1	0	0	0	0	0	0	0	0	0	3	0	0	0	0	0	0	0	0	1	2	2	2	2	2	2	0	0	0	0	0	0	0	0	0	0	0	2	0	0	0	0	0	0	0	0	0
SS1T_13736	2	0	3	2	2	2	2	1	2	1	2	1	3	0	0	1	1	2	2	2	3	4	3	3	3	3	3	3	0	0	0	0	0	0	0	1	0	0	0	2	3	3	3	3	3	3	3	3	3
SS1T_13764	0	0	2	1	2	0	0	0	0	1	0	0	0	0	0	0	2	0	0	0	1	3	2	2	2	2	2	2	0	0	0	0	0	0	0	0	0	0	0	1	4	4	0	0	0	0	5	5	5
SS1T_13771	0	0	0	0	0	0	0	0	0	0	0	0	0	0	0	0	0	0	0	0	0	0	0	0	0	0	0	0	0	0	0	0	0	0	0	0	0	0	0	0	0	0	0	0	0	0	0	0	0
SS1T_13777	0	0	2	1	3	2	2	2	3	1	2	2	2	0	0	1	3	1	1	1	1	1	2	2	2	2	2	2	0	5	4	4	2	5	6	4	5	5	3	1	2	2	1	1	1	1	2	2	2
SS1T_13785	2	1	1	1	1	1	1	0	1	1	1	1	1	0	0	2	1	1	1	1	1	1	1	1	1	1	1	1	0	1	1	0	0	1	0	0	0	1	0	1	1	1	2	2	2	2	1	1	1
SS1T_13795	3	0	3	1	1	1	1	1	0	1	1	2	3	0	0	3	2	2	2	2	0	3	3	3	3	3	3	3	0	0	0	0	0	1	0	0	0	0	0	3	2	2	1	1	0	1	3	3	3
SS1T_13804	0	0	0	0	0	0	0	0	0	0	0	0	0	0	0	0	0	0	0	0	0	0	0	0	0	0	0	0	0	0	0	0	0	0	0	0	0	0	0	0	0	0	0	0	0	0	0	0	0
SS1T_13809	2	0	3	7	2	4	4	1	2	5	4	2	3	1	1	3	2	0	0	0	1	2	4	4	4	4	4	4	0	1	1	1	1	1	1	1	1	1	1	4	2	2	2	1	1	1	3	3	3
SS1T_13860	2	0	3	0	0	0	0	0	0	0	0	0	1	0	0	0	0	0	0	0	0	2	2	2	2	2	2	2	0	0	0	0	0	0	0	0	0	0	0	0	2	2	0	0	0	0	3	3	3
SS1T_13881	1	0	21	9	24	13	20	38	23	18	20	41	24	2	2	17	12	3	3	3	7	44	28	28	31	31	28	28	51	0	0	0	0	0	0	1	0	0	0	14	17	17	4	5	5	5	24	25	21
SS1T_13888	0	0	0	0	0	0	0	0	0	0	0	0	0	0	0	0	0	0	0	0	0	0	0	0	0	0	0	0	0	0	0	0	0	0	0	0	0	0	0	0	0	0	0	0	0	0	0	0	0
SS1T_13898	0	0	0	0	0	0	0	0	0	0	0	0	0	0	0	0	0	0	0	0	0	0	0	0	1	1	0	0	0	0	0	0	0	0	0	0	0	0	0	0	0	0	0	0	0	0	0	0	0
SS1T_13901	0	0	0	0	0	0	0	0	0	0	0	0	0	0	0	0	0	0	0	0	0	0	0	0	0	0	0	0	0	0	0	0	0	0	0	0	0	0	0	0	0	0	0	0	0	0	0	0	0
SS1T_13923	35	3	66	66	111	55	85	103	107	86	88	118	43	5	7	42	132	26	24	25	8	193	81	81	71	76	81	81	62	6	6	6	6	12	10	8	8	8	1	74	51	51	24	30	26	31	112	113	96
SS1T_13935	0	0	0	0	0	0	0	0	0	0	0	0	0	0	0	0	0	0	0	0	0	0	2	2	2	2	2	2	0	0	0	0	0	0	0	0	0	0	0	0	0	0	0	0	0	0	0	0	0
SS1T_13944	1	0	0	0	0	1	1	4	0	1	1	4	1	0	0	2	1	0	0	0	0	3	3	3	4	4	3	3	0	2	2	2	2	2	2	2	2	2	2	0	1	1	0	0	0	0	1	1	1
SS1T_13965	0	0	0	0	0	0	0	0	0	0	0	0	0	0	0	0	0	0	0	0	0	0	1	1	1	1	1	1	0	0	0	0	0	0	0	0	0	0	0	0	0	0	0	0	0	0	0	0	0
SS1T_13982	2	1	26	12	31	16	21	41	31	27	22	44	28	2	2	19	15	3	3	3	7	46	34	34	33	34	34	34	54	0	0	0	0	0	0	1	0	0	0	17	18	18	5	5	5	5	26	27	28
SS1T_13989	0	0	0	0	0	0	0	0	0	0	0	0	0	0	0	0	0	0	0	0	0	0	1	1	1	1	1	1	0	0	0	0	0	0	0	0	0	0	0	0	0	0	0	0	0	0	0	0	0
SS1T_14000	0	0	0	0	0	0	0	0	0	0	0	0	0	0	0	0	0	0	0	0	0	0	0	0	0	0	0	0	0	0	0	0	0	0	0	0	0	0	0	0	0	0	0	0	0	0	0	0	0
SS1T_14007	0	0	0	0	0	0	0	0	0	0	0	0	0	0	0	0	0	0	0	0	0	0	1	1	1	1	1	1	0	0	0	0	0	0	0	0	0	0	0	0	0	0	0	0	0	0	0	0	0
SS1T_14032	2	0	5	1	1	2	2	1	1	1	2	2	4	0	0	3	4	1	1	1	2	2	4	4	4	4	4	4	0	0	0	0	0	0	0	0	0	0	0	4	3	3	1	1	1	1	5	5	4
SS1T_14041	0	0	0	0	0	0	0	0	0	0	0	0	0	0	0	0	0	0	0	0	1	0	1	1	1	1	1	1	0	0	0	0	0	0	0	0	0	0	0	0	0	0	0	0	0	0	0	0	0
SS1T_14133	0	0	0	1	1	1	0	0	1	0	0	0	0	0	0	0	0	0	0	0	0	0	1	1	1	1	1	1	0	0	0	0	0	0	0	0	0	0	0	0	0	0	0	0	0	0	0	0	0
SS1T_14158	20	0	20	6	7	7	10	3	8	12	10	7	6	0	0	1	26	1	1	1	1	14	9	9	10	10	9	9	0	0	0	0	0	0	0	0	0	0	0	2	35	35	0	0	0	0	22	23	23
SS1T_14160	16	0	19	5	6	6	10	2	7	11	10	5	6	0	0	1	26	1	1	1	1	11	9	9	10	10	9	9	0	0	0	0	0	0	0	0	0	0	0	2	32	32	0	0	0	0	22	23	21
SS1T_14163	10	2	15	14	24	18	19	23	27	20	21	25	12	4	5	10	61	6	6	5	3	42	26	26	24	26	26	26	32	3	3	3	4	8	5	5	3	6	0	23	9	9	10	10	7	10	30	30	22
SS1T_14184	2	0	1	0	0	0	0	1	0	2	0	1	0	7	7	0	0	0	0	0	0	0	1	1	1	1	1	1	0	0	0	0	0	0	0	0	0	0	0	0	1	1	0	0	0	0	1	2	1
SS1T_14217	1	2	1	1	1	1	1	1	1	1	1	1	1	1	1	0	1	1	1	1	1	1	1	1	1	1	1	1	0	1	1	1	1	1	1	1	1	2	1	1	1	1	1	1	1	1	1	1	1
SS1T_14237	2	0	3	0	0	0	0	0	0	0	0	0	0	0	0	0	0	0	0	0	2	3	2	2	2	2	2	2	0	0	0	0	0	0	0	0	0	0	0	0	1	1	1	0	1	1	2	2	3
SS1T_14246	0	0	0	0	0	0	0	0	0	0	0	0	0	0	0	0	0	0	0	0	0	0	0	0	0	0	0	0	0	0	0	0	0	0	0	0	0	0	0	0	0	0	0	0	0	0	0	0	0
SS1T_14289	1	0	3	6	3	6	3	1	3	6	3	6	4	0	0	3	20	1	1	1	0	4	9	9	12	12	9	9	0	0	0	0	0	0	0	0	0	0	0	2	7	7	0	0	0	0	3	4	3
SS1T_14293	12	2	21	17	35	12	24	28	31	21	24	32	25	0	0	14	40	7	8	6	1	46	32	32	28	29	32	32	1	0	0	0	0	0	0	0	0	0	0	19	22	22	5	4	4	4	30	30	27
SS1T_14307	0	0	1	0	0	0	0	0	0	0	0	0	0	0	0	0	0	0	0	0	0	0	1	1	0	1	1	1	0	0	0	0	0	0	0	0	0	0	0	0	1	1	0	0	0	0	0	0	0
SS1T_14319	0	0	0	0	0	0	0	0	0	0	0	0	0	0	0	0	0	0	0	0	0	0	0	0	0	0	0	0	0	0	0	0	0	0	0	0	0	0	0	0	0	0	0	0	0	0	0	0	0
SS1T_14320	0	0	0	0	0	0	0	0	0	0	0	0	0	0	0	0	0	0	0	0	0	0	0	0	0	0	0	0	0	0	0	0	0	0	0	0	0	0	0	0	0	0	0	1	1	1	0	0	0
SS1T_14321	0	0	2	1	10	3	8	9	11	3	7	9	3	0	0	0	0	1	1	1	0	11	7	7	6	5	7	7	0	0	0	0	0	0	0	1	0	0	0	2	3	3	0	0	0	0	3	3	2
SS1T_14379	0	0	1	0	0	0	0	0	0	0	0	0	0	0	0	0	0	0	0	0	0	5	1	1	1	1	1	1	0	0	0	0	0	0	0	0	0	0	0	0	0	0	0	0	0	0	3	3	3
SS1T_14407	1	0	1	0	0	0	0	0	0	0	0	0	0	0	0	0	0	0	0	0	1	4	4	4	5	5	4	4	0	0	0	0	0	0	0	0	0	0	0	1	4	4	0	0	0	0	1	1	1
SS1T_14408	0	0	0	0	0	0	0	0	0	0	0	0	0	0	0	0	0	0	0	0	0	0	1	1	1	1	1	1	0	0	0	0	0	0	0	0	0	0	0	0	0	0	0	0	0	0	0	0	0
SS1T_14419	1	1	1	1	1	1	1	1	1	1	1	1	1	1	1	1	1	1	1	1	0	1	1	1	1	1	1	1	0	0	0	0	0	0	0	0	0	0	0	1	1	1	1	1	1	1	1	1	1
SS1T_14427	0	0	0	0	0	0	0	0	0	0	0	0	0	0	0	0	0	0	0	0	0	0	0	0	0	0	0	0	0	0	0	0	0	0	0	0	0	0	0	0	0	0	0	0	0	0	0	0	0
SS1T_14441	2	1	26	10	31	16	21	41	31	25	21	44	28	2	2	19	15	3	3	3	7	46	34	34	33	34	34	34	54	0	0	0	0	0	0	1	0	0	0	16	18	18	5	5	5	5	27	28	27
SS1T_14449	0	2	5	2	14	9	8	14	12	6	8	16	12	0	0	5	3	0	0	0	0	7	14	14	14	14	14	14	0	0	0	0	0	0	0	0	0	0	0	4	1	1	0	0	0	0	3	5	4
SS1T_14460	3	6	5	6	8	7	5	4	7	6	5	8	6	0	0	4	1	4	4	4	3	5	6	6	6	6	6	6	0	5	5	4	4	5	5	3	2	5	6	8	5	5	4	4	3	4	7	8	7
SS1T_14469	0	0	0	0	0	0	0	0	0	0	0	0	0	0	0	0	0	0	0	0	0	0	0	0	0	0	0	0	0	0	0	0	0	0	0	0	0	0	0	0	0	0	0	0	0	0	0	0	0
SS1T_14495	0	0	0	0	0	0	0	0	0	0	0	0	0	0	0	0	0	0	0	0	0	0	1	1	1	1	1	1	0	0	0	0	0	0	0	0	0	0	0	0	0	0	0	0	0	0	0	0	0
SS1T_14497	5	0	8	7	10	7	5	10	10	9	5	10	7	4	3	5	0	4	3	3	5	10	6	6	7	7	6	6	0	2	2	2	2	2	2	2	2	2	2	7	9	9	2	2	2	2	8	8	7
SS1T_14515	0	0	0	0	0	0	0	0	0	0	0	0	0	0	0	0	0	0	0	0	0	0	0	0	0	0	0	0	0	0	0	0	0	0	0	0	0	0	0	0	0	0	0	0	0	0	0	0	0
[truncated: 105 more columns]

## Sheet: Table 3
Proteins specific to S. sclerotiorum	secreted	gpi	aa1	prelen	siglen	maturelen	numcs	%C	numrs	%R	TMs	TMpos	RADAR	WoLFPSORT	[HK]DEL	bipartite_NLS	NES	PFAM	KOG	CDD	ss-nr	twin_e-100	twin_e-40	G781 developing sclerotia	G786 mycelia neutral pH	G787 developing apothecia	G865 infected Brassica	G866 infection cushion	G2118 tomato infection	G2128 Sclerotinia oxidative stress
SS1G_01325	Y	-	M	53	23	30	1	3.33	1	3.33	0	--	-	extr=23	-	-	0	-	-	-	-	0	0	0	0	0	0	0	0	0
SS1G_03537	Y	-	M	110	22	88	3	3.41	3	3.41	0	--	-	extr=26	-	-	0	-	-	-	1.62372e-07	0	0	0	0	0	0	0	0	0
SS1G_04611	Y	-	M	147	20	127	4	3.15	4	3.15	0	--	3	extr=21	-	-	1	-	-	-	-	0	0	0	0	0	0	0	0	2
SS1G_06412	Y	-	M	257	20	237	7	2.95	6	2.53	0	--	2	extr=18	-	-	0	-	-	-	-	0	0	0	0	96	0	0	0	0
SS1G_07230	Y	-	M	82	19	63	0	0	4	6.35	0	--	2	extr=25	-	-	0	-	-	-	-	0	0	0	0	0	0	0	0	0
SS1G_10581	Y	-	M	108	26	82	2	2.44	5	6.1	0	--	-	extr=19	-	-	0	-	-	-	-	0	0	0	0	0	0	0	0	0
SS1G_11065	Y	-	M	211	21	190	5	2.63	10	5.26	0	--	-	extr=18	-	-	0	-	-	-	-	0	0	0	0	0	0	0	0	0
SS1G_12927	Y	-	M	169	18	151	3	1.99	7	4.64	0	--	-	extr=21	-	-	0	-	-	-	-	0	0	0	0	0	0	0	0	0
SS1G_12961	Y	-	M	95	17	78	0	0	3	3.85	0	--	-	extr=18	-	-	0	-	-	-	-	0	0	0	1	0	0	0	0	0
SS1G_13126	Y	-	M	147	18	129	8	6.2	3	2.33	0	--	2	extr=20	-	-	1	-	-	-	-	0	0	5	0	0	0	0	0	0
SS1G_14515	Y	-	M	77	32	45	0	0	2	4.44	0	--	-	extr=20	-	-	1	-	-	-	-	0	0	0	0	0	0	0	0	0

## Sheet: Table 4
Proteins specific to B. cinerea	secreted	gpi	aa1	prelen	siglen	maturelen	numcs	numrs	TMs	TMpos	RADAR	WoLFPSORT	[HK]DEL	bipartite_NLS	NES	PFAM	KOG	CDD
BC1G_00514	Y	-	M	143	22	121	3	11	0	--	-	extr=18	-	-	0	-	-	-
BC1G_00958	Y	-	M	166	18	148	0	6	0	--	-	extr=20	-	-	0	-	-	-
BC1G_01077	Y	-	M	200	20	180	11	4	0	--	-	extr=19	-	-	1	-	-	-
BC1G_01886	Y	-	M	76	15	61	2	2	0	--	-	extr=18	-	-	0	-	-	-
BC1G_02388	Y	-	M	191	17	174	6	5	0	--	2	extr=20	-	-	1	-	-	-
BC1G_02701	Y	-	M	168	21	147	6	4	0	--	2	extr=25	-	-	1	-	-	-
BC1G_03065	Y	-	M	313	20	293	1	18	0	--	3	extr=26	-	-	0	-	-	-
BC1G_03412	Y	-	M	51	21	30	0	0	0	--	-	extr=21	-	-	0	-	-	-
BC1G_04280	Y	-	M	158	21	137	2	0	0	--	2	extr=26	-	-	0	-	-	-
BC1G_04347	Y	-	M	389	18	371	0	9	0	--	4	extr=27	-	-	0	-	-	-
BC1G_05590	Y	-	M	84	16	68	8	4	0	--	-	extr=22	-	-	0	-	-	-
BC1G_05976	Y	-	M	30	19	11	0	1	0	--	-	extr=25	-	-	1	-	-	-
BC1G_07477	Y	-	M	182	19	163	4	5	0	--	-	extr=25	-	-	0	-	-	-
BC1G_07778	Y	-	M	219	19	200	7	12	0	--	-	extr=18	-	-	1	-	-	-
BC1G_08414	Y	-	M	54	26	28	0	0	0	--	-	extr=19	-	-	0	-	-	-
BC1G_08580	Y	-	M	61	20	41	0	0	0	--	-	extr=24	-	-	1	-	-	-
BC1G_08904	Y	-	M	223	20	203	8	3	0	--	2	extr=23	-	-	0	-	-	-
BC1G_08911	Y	-	M	139	22	117	10	2	0	--	2	extr=22	-	-	0	-	-	-
BC1G_09968	Y	-	M	61	20	41	3	1	0	--	-	extr=21	-	-	0	-	-	-
BC1G_10445	Y	-	M	89	18	71	0	2	0	--	2	extr=18	-	-	0	-	-	-
BC1G_10861	Y	-	M	58	18	40	1	1	0	--	-	extr=19	-	-	0	-	-	-
BC1G_11606	Y	-	M	172	19	153	4	0	0	--	2	extr=26	-	-	1	-	-	-
BC1G_12450	Y	-	M	280	19	261	0	4	0	--	3	extr=24	-	-	0	-	-	-
BC1G_12732	Y	-	M	48	15	33	0	0	0	--	-	extr=21	-	-	0	-	-	-
BC1G_12747	Y	-	M	159	17	142	2	2	0	--	3	extr=24	-	-	0	-	-	-
BC1G_12766	Y	-	M	480	23	457	7	3	0	--	7	extr=25	-	-	0	-	-	-
BC1G_13846	Y	-	M	56	19	37	1	3	0	--	-	extr=19	-	-	0	-	-	-
BC1G_13879	Y	-	M	163	23	140	7	4	0	--	-	extr=23	-	-	0	-	-	-
BC1G_14014	Y	-	M	99	29	70	3	4	0	--	-	extr=24	-	-	0	-	-	-
BC1G_14418	Y	-	M	112	17	95	4	5	0	--	-	extr=22	-	-	0	-	-	-
BC1G_15646	Y	-	M	106	20	86	8	1	0	--	2	extr=25	-	-	1	-	-	-
* Small, cysteine rich protein profile

## Sheet: Table 5
30 unique genes to S.sclerotiorum and B.cinerea secretomes				NCBI Blast n compared woth Bc ID																						EST library support
		ID is e-5	BC homologue (Ss IDs ncbi blasted or in in BC genome blasted with nucelotide sequence)	e value	max ID		#ids	secreted	gpi	aa1	prelen	siglen	maturelen	numcs	%C	numrs	%R	TMs	TMpos	RADAR	WoLFPSORT	[HK]DEL	bipartite_NLS	NES	PFAM	G781	G786	G787	G865	G866	G2118	G2128	description
1		SS1G_00263	BC1G_00896	3e-74	0.76	SS1G_00263	SS1T_00263	Y	-	M	155	20	135	4	2.96	2	1.48	0	--	2	extr=21	-	-	0	-	0	1	0	2	0	61	3	predicted protein (468 nt)
2		SS1G_00768	BC1G_02060	1e-09	0.82	SS1G_00768	SS1T_00768	Y	-	M	123	19	104	4	3.85	2	1.92	0	--	-	extr=25	-	-	1	-	8	6	4	0	0	1	2	predicted protein (372 nt)
3		SS1G_01086	BC1G_12867	4e-86	0.8	SS1G_01086	SS1T_01086	Y	-	M	153	18	135	2	1.48	3	2.22	0	--	2	extr=25	-	-	1	-	0	0	0	0	0	2	6	predicted protein (462 nt)
4		SS1G_01107	BC1G_12892	3e-113	0.77	SS1G_01107	SS1T_01107	Y	-	M	191	25	166	8	4.82	4	2.41	0	--	2	extr=27	-	-	0	-	0	0	0	0	0	0	0	predicted protein (576 nt)
5		SS1G_01235	BC1G_03977	2e-90	0.76	SS1G_01235	SS1T_01235	Y	-	M	183	17	166	4	2.41	3	1.81	0	--	2	extr=23	-	-	0	-	0	0	2	0	0	0	0	predicted protein (552 nt)
6		SS1G_01966	BC1G_02670 (not in secretome)	4e-105	0.77	SS1G_01966	SS1T_01966	Y	-	M	227	17	210	6	2.86	2	0.95	0	--	2	extr=18	-	-	0	-	0	0	0	0	0	0	0	predicted protein (684 nt)
7	(5% cystein rich list)	SS1G_02068	BC1G_02834	2.45e-43	0.51	SS1G_02068	SS1T_02068	Y	-	M	163	17	146	8	5.48	3	2.05	0	--	2	extr=26	-	-	0	-	0	0	0	0	0	4	0	predicted protein (492 nt)
8		SS1G_02690	BC1G_05658	2e-20	0.66	SS1G_02690	SS1T_02690	Y	-	M	118	17	101	0	0	2	1.98	0	--	3	extr=21	-	-	0	-	0	1	0	0	0	0	0	predicted protein (357 nt)
9		SS1G_02714 (SS1G_04312)	BC1G_05632/ BC1G_16203 (not in Bc secretome)	0	1	SS1G_02714	SS1T_02714	Y	-	M	403	22	381	1	0.26	12	3.15	0	--	6	extr=27	-	-	1	-	0	0	0	0	0	0	0	predicted protein (1212 nt) Note(s): At least one base has a quality score < 10
10	(5% cystein rich list)	SS1G_03897	BC1G_04521	3e-24	0.76	SS1G_03897	SS1T_03897	Y	-	M	127	21	106	8	7.55	8	7.55	0	--	2	extr=26	-	-	0	-	0	0	0	0	0	0	0	predicted protein (384 nt)
11		SS1G_04312	BC1G_12229	0	0.89	SS1G_04312	SS1T_04312	Y	-	M	1186	24	1162	7	0.6	11	0.95	0	--	5	extr=26	-	-	0	-	0	0	0	0	0	0	0	predicted protein (3561 nt)
12		SS1G_05013	BC1G_09803	4e-26	0.77	SS1G_05013	SS1T_05013	Y	-	M	323	23	300	5	1.67	10	3.33	0	--	3	extr=23	-	-	1	-	0	0	0	0	0	0	0	predicted protein (972 nt)
13		SS1G_06747	BC1G_03293	0.035	69	SS1G_06747	SS1T_06747	Y	-	M	151	17	134	1	0.75	2	1.49	0	--	2	extr=23	-	-	0	-	0	0	1	0	0	0	0	predicted protein (456 nt)
14		SS1G_06890	BC1G_14733	4e-26	0.92	SS1G_06890	SS1T_06890	Y	-	M	284	22	262	0	0	5	1.91	0	--	4	extr=23	-	-	0	-	0	0	0	0	0	0	0	predicted protein (855 nt)
15		SS1G_07027	BC1G_08442	7e-157	0.87	SS1G_07027	SS1T_07027	Y	-	M	174	19	155	6	3.87	4	2.58	0	--	3	extr=26	-	-	0	-	7	16	2	0	0	2	0	predicted protein (525 nt)
16		SS1G_07224	BC1G_05097	1e-71	0.75	SS1G_07224	SS1T_07224	Y	-	M	342	20	322	0	0	7	2.17	0	--	5	extr=18	-	-	0	-	0	0	0	0	0	0	0	predicted protein (1029 nt)
17		SS1G_07571 (SS1G_13663- noG in secreGome)	BC1G_14520/ BC1G_15852(not in secretome)	1E-45 (8e-04)	75% (66%)	SS1G_07571	SS1T_07571	Y	-	M	358	25	333	3	0.9	9	2.7	0	--	7	extr=27	-	-	0	-	0	0	0	0	0	0	0	predicted protein (1077 nt) Note(s): At least one base has a quality score < 10
18	(5% cystein rich list)	SS1G_09175	BC1G_01059	1e-57	0.77	SS1G_09175	SS1T_09175	Y	-	M	129	21	108	10	9.26	1	0.93	0	--	3	extr=22	-	-	0	-	0	0	0	0	0	0	0	predicted protein (390 nt)
19		SS1G_09693	BC1G_16071	1.5	0.91	SS1G_09693	SS1T_09693	Y	-	M	152	19	133	4	3.01	2	1.5	0	--	-	extr=27	-	-	0	-	0	0	0	0	0	0	0	predicted protein (459 nt)
20		SS1G_09841	BC1G_08638	4e-65	0.7	SS1G_09841	SS1T_09841	Y	-	M	225	19	206	4	1.94	3	1.46	0	--	2	extr=26	-	-	0	-	0	0	0	0	0	0	2	predicted protein (678 nt)
21		SS1G_10082	BC1G_12529	3e-34	0.71	SS1G_10082	SS1T_10082	Y	-	M	129	22	107	2	1.87	2	1.87	0	--	-	extr=19	-	-	0	-	0	0	0	0	0	0	0	predicted protein (390 nt)
22		SS1G_10266	BC1G_08459 (not in secretome)	1e-32	0.87	SS1G_10266	SS1T_10266	Y	-	M	434	20	414	5	1.21	6	1.45	0	--	5	extr=27	-	-	0	-	0	0	0	0	0	0	0	predicted protein (1305 nt) Note(s): At least one base has a quality score < 10
23		SS1G_11120	BC1G_08106	2e-86	0.7	SS1G_11120	SS1T_11120	Y	-	M	359	16	343	9	2.62	2	0.58	0	--	3	extr=24	-	-	0	-	0	0	0	0	0	2	0	predicted protein (1080 nt)
24		SS1G_11202	BC1G_09789	3e-21	0.89	SS1G_11202	SS1T_11202	Y	-	M	669	21	648	6	0.93	7	1.08	0	--	7	extr=20	-	-	0	-	0	0	0	0	0	0	0	predicted protein (2010 nt)
25	(5% cystein rich list)	SS1G_12648	BC1G_04660	1e-90	0.79	SS1G_12648	SS1T_12648	Y	-	M	156	22	134	8	5.97	1	0.75	0	--	-	extr=26	-	-	0	-	0	0	0	0	0	0	0	predicted protein (471 nt)
26		SS1G_13394	BC1G_06376	0.0008	0.68	SS1G_13394	SS1T_13394	Y	-	M	185	18	167	6	3.59	5	2.99	0	--	-	extr=18	-	-	0	-	0	0	0	0	0	0	0	predicted protein (558 nt)
27		SS1G_13682	BC1G_14145	0	0.71	SS1G_13682	SS1T_13682	Y	-	M	771	17	754	3	0.4	9	1.19	0	--	4	extr=19	-	-	1	-	0	0	0	0	0	0	0	predicted protein (2316 nt)
28		SS1G_13965	BC1G_14535	1e-89	0.8	SS1G_13965	SS1T_13965	Y	-	M	125	28	97	2	2.06	1	1.03	0	--	3	extr=25	-	-	0	-	0	0	1	0	0	0	0	predicted protein (378 nt)
29		SS1G_14007	BC1G_11588	8e-36	0.81	SS1G_14007	SS1T_14007	Y	-	M	171	20	151	3	1.99	7	4.64	0	--	2	extr=25	-	-	0	-	0	0	0	0	0	0	0	predicted protein (516 nt)
30		SS1G_14041	BC1G_03205	3e-123	0.77	SS1G_14041	SS1T_14041	Y	-	M	225	18	207	0	0	6	2.9	0	--	2	extr=25	-	-	1	-	0	0	0	0	0	0	0	predicted protein (678 nt)

## Sheet: Table 6
BlastP analysis of the 30 unique genes to S.sclerotiorum and B.cinerea	ID is e-5	BC homologue (Ss IDs ncbi blasted in NCBI to find homologue in Botrytis)	BlastP score
			Max score	Total score	Query cover	E value	Max ident	Bc Accession
1	SS1G_00263	BC1G_00896	234	234	0.77	3e-75	0.73	XP_001560868.1
2	SS1G_00768	BC1G_02060	114	114	0.96	2e-29	0.41	XP_001559396.1
3	SS1G_01086	BC1G_12867	239	239	0.94	9e-78	0.78	XP_001548298.1
4	SS1G_01107	BC1G_12892	234	234	0.99	1e-74	0.75	XP_001548323.1
5	SS1G_01235	BC1G_03977	278	278	0.98	1e-92	0.75	XP_001556592.1
6	SS1G_01966	BC1G_02670 (not in secretome)	201	201	0.61	1e-60	0.76	CCD46387.1
7	SS1G_02068	BC1G_02834	185	185	0.98	2e-56	0.55	CCD46211.1
8	SS1G_02690	BC1G_05658	81.6	81.6	0.99	2e-17	0.63	XP_001556134.1
9	SS1G_02714	BC1G_16203 (not in Bc secretome)	180	180	0.98	7e-41	0.44	CCD48181.1
10	SS1G_03897	BC1G_04521	103	103	0.57	3e-25	0.64	CCD56642.1
11	SS1G_04312	BC1G_12229	950	950	0.99	0	0.69	CCD55024.1
12	SS1G_05013	BC1G_09803	253	253	0.78	2e-78	0.49	CCD43250.1
13	SS1G_06747	BC1G_03293	54.3	105	0.44	9e-07	0.76	XP_001558444.1
14	SS1G_06890	BC1G_14733	109	109	0.36	6e-25	0.58	XP_001546919.1
15	SS1G_07027	BC1G_08442	322	322	0.99	3e-110	0.88	XP_001552577.1
16	SS1G_07224	BC1G_05097	340	340	0.98	1e-110	0.53	XP_001555723.1
17	SS1G_07571	BC1G_14520/ BC1G_15852(not in secretome)	142	193	0.64	5e-37	0.53	XP_001546776.1
18	SS1G_09175	BC1G_01059	177	177	0.99	6e-53	0.68	XP_001560227.1
19	SS1G_09693	BC1G_16071	140	140	0.99	2e-39	0.46	XP_001545427.1
20	SS1G_09841	BC1G_08638	283	283	0.97	3e-93	0.62	XP_001552951.1
21	SS1G_10082	BC1G_12529	144	144	0.81	1e-41	0.66	XP_001548869.1
22	SS1G_10266	BC1G_08459 (not in secretome)	151	151	0.56	2e-37	0.44	XP_001553092.1
23	SS1G_11120	BC1G_08106	325	325	0.76	3e-105	0.67	XP_001552771.1
24	SS1G_11202	BC1G_09789	102	226	0.58	8e-20	0.66	XP_001551519.1
25	SS1G_12648	BC1G_04660	264	264	0.99	8e-88	0.81	XP_001556944.1
26	SS1G_13394	BC1G_06376	120	120	0.82	8e-31	0.42	XP_001554728.1
27	SS1G_13682	BC1G_14145	389	535	0.92	4e-121	0.59	XP_001547518.
28	SS1G_13965	BC1G_14535	193	193	0.99	5e-61	0.85	XP_001546791.1
29	SS1G_14007	BC1G_11588	84.7	84.7	0.49	1e-17	0.68	XP_001549755.1
30	SS1G_14041	BC1G_03205	248	248	0.99	2e-79	0.76	XP_001558173.1
